# Supplementary material for: Genome-wide identification, classification and expression analysis of the heat shock transcription factor family in Garlic (Allium sativum L.)
Source: BMC Plant Biol. 2024 May 18;24:421. doi: 10.1186/s12870-024-05018-3 (PMC11102281; doi:10.1186/s12870-024-05018-3)
Supplement: Supplementary file 1 — Supplementary Material 1 [file 12870_2024_5018_MOESM1_ESM.xlsx]

## Sheet: Additional file 1 Table S1
Table S1. Detailed information of HSF genes identified in the garlic genome
Gene ID	Genomic location			CDS length (bp)	Properties of HSF proteins			GRAVY	n.c.r (%)	p.c.r (%)	I.I.	Stability	A.I.	Subcellular locaion
	Chrom no	Start position (bp)	End position (bp)		Protein length (aa)	pI	MW (kDa)
Asa1G03975	chr1	1071282164	1071304267	1176	391	5.79	44.8087	-0.771	53	43	51.9	U	72.28	Nucleus
Asa4G01727	chr4	465906764	465907597	834	277	4.88	32.4795	-0.845	55	37	58.11	U	74.26	Nucleus
Asa4G02336	chr4	618775471	618776058	588	195	9.06	22.4117	-0.588	23	28	35.32	S	65.03	Nucleus
Asa4G02337	chr4	618810436	618811558	924	307	5.35	35.3019	-0.713	52	44	48.6	U	70.23	Nucleus
Asa4G05278	chr4	1433714056	1433715526	1392	463	5.01	51.395	-0.684	73	54	51.69	U	69.11	Nucleus
Asa5G00486	chr5	114667079	114667867	699	232	6.47	26.4989	-0.599	37	36	53.45	U	77.37	Nucleus
Asa5G00955	chr5	212799926	212805919	1434	477	4.67	53.2259	-0.7	63	40	60.25	U	69.73	Nucleus
Asa6G01673	chr6	444550660	444551661	801	266	6.46	31.336	-0.769	32	29	65.21	U	68.8	Nucleus
Asa6G03712	chr6	972975687	972979050	1224	407	5.23	46.2245	-0.702	62	46	49.71	U	70.17	Nucleus
Asa6G04911	chr6	1330695282	1330697260	951	316	4.92	36.3119	-0.71	55	39	55.78	U	71.3	Nucleus
Asa7G06422	chr7	1762813508	1762814316	531	176	9.41	20.5723	-0.718	21	28	63.68	U	68.75	Nucleus
Asa8G01031	chr8	303972995	303980431	705	234	5.63	26.8844	-0.631	38	32	39.98	S	77.86	Nucleus
Asa8G02160	chr8	605304961	605306669	987	328	9.01	36.4237	-0.634	27	32	53.4	U	67.71	Nucleus
Asa8G02166	chr8	606478501	606482546	831	276	8.8	31.3433	-0.745	34	39	46.31	U	69.93	Nucleus
Asa0G01036	scaffold15041	27167	28346	876	291	6.03	34.1089	-0.515	45	40	51.64	U	93.4	Nucleus
Asa0G02991	scaffold25130	76719	79855	1353	450	4.91	50.9372	-0.608	62	41	50.7	U	78.98	Nucleus
Asa0G03146	scaffold26089	41257	42101	765	254	6.84	30.07	-0.745	34	33	48.93	U	68.98	Nucleus

## Sheet: Additional file 1 Table S2
Table S2. Analysis and distribution of conserved motifs in garlic HSF proteins
Motif	Width	Best possible match
1	50	FVVWDPPEFSRDLLPKYFKHNNFSSFVRQLNTYGFRKVDPDKWEFANEGF
2	29	PAPFLTKTYDMVDDPSTDEIVSWSDDGNS
3	50	EINMLKRDKSVLMQEVIKLRQZQQNTRDQJQALEERVKETEKRQQQMMSF
4	22	LKGQKHLLKEIHRRKAPSSPSH
5	50	YLDPYGANDLEGLDVEIEGLNGNQIEGLNPTEELQEINENGNFRLIDEFW
6	37	EDNQRLRRKNSLLLSELTHMKKLYNDIIYFIQNHVNP
7	30	IMRERRRSIELETSNVEPEELLEIEGQEME
8	15	SMNSSLEIGNFALDG
9	8	MEGLYEVG
10	13	AKAMRNPGFLAQL

## Sheet: Additional file 1 Table S3
Table S3. Analysis of conserved domains in garlic HSF proteins
Protein ID	DBD	HR-A/B	NLS	NES	AHA
Asa0G02991	28-129	144-206/345-383	230-240 (KCSKKRRLSDQ)	430-445(NAQNVDNLAVQMGLLT)	nd
Asa6G04911	33-126	134-209/261-292	119-130 (LLKSIKRRRAPP)/225-234 (IMRKRRRPIE)	nd	268-282(DVEIEGLNGNQIEGS)
Asa5G00486	2-95	129-180	204-230 (RVLRVSGKRAKEDDPTATGSDAKLLRF)	nd	nd
Asa0G03146	21-114	169-203	nd	nd	nd
Asa5G00955	28-121	141-211/386-418	231-240 (GNKKRRYPKQ)	456-471(NSQNMENLTAQMGHLS)	417-435(NLPSIGDPFWEQLLQSPVD)
Asa7G06422	9-102	117-170	nd	nd	nd
Asa6G03712	26-119	143-203/239-282	nd	nd	nd
Asa8G02166	12-105	145-233	102-124 (IRHRKAQISPSSNTLKIKRQRTA)/243-252 (NINKKRRCEA)	nd	nd
Asa1G03975	11-105	123-190/225-266	202-213 (DLHTKKRRLPKY)	374-389(NVENLAKKMGNLASVE)	323-360(VNAKPSTAGANDVFWEQFLTESPMVSETQEVQSERRGE)
Asa0G01036	27-120	119-179/195-222	202-211 (LSKKRRIFDE)	nd	nd
Asa4G05278	14-107	155-194/372-404/431-479	214-223 (NLHKRRRLPP)	439-463(EQIEETKNESSSMLQNRKDMEQLTL)	396-438(ASELNVKSSAPAGRVNDVFWEKFLTESPGPSDTEDVTISDHGD)
Asa4G02337	8-101	109-188/208-245	94-105 (LLKSIKRRRGPP)	nd	259-273(DVEIEGLNANQIEGL)
Asa4G02336	8-101	109-187	94-105 (LLKSIKRRRAPP)	nd	nd
Asa4G01727	1-88	96-210	81-92 (LLKSIKRRRAPP)	nd	229-243(DVEIEGLNDNQIEGL)
Asa6G01673	22-115	169-204	nd	nd	nd
Asa8G01031	9-102	115-162/183-219	nd	nd	nd
Asa8G02160	33-127	180-224	nd	nd	nd

## Sheet: Additional file 1 Table S4
Table S4. The segmental and tandem duplication events of AsHSFs
Location on garlic genome				Location on garlic genome				N	S	Ka	Ks	Ka/Ks	Duplication type
AsHSF	Chromosome number	Start	End	AsHSF	Chromosome number	Start	End
Asa4G02336	chr4	618775471	618776058	Asa4G02337	chr4	618810436	618811558	579.912	158.088	1.0456	0.832725	1.25564	tandem
Asa8G02160	chr8	605304961	605306669	Asa8G02166	chr8	606478501	606482546	588.306	137.694	1.0015	0.993608	1.00794	tandem
Asa4G01727	chr4	465906764	465907597	Asa1G03975	chr1	1071282164	1071304267	597.897	230.103	0.0362635	0.153893	0.235641	segmental

## Sheet: Additional file 1 Table S5
Table S5. The Ka/Ks ratios and estimated divergence time between garlic and other four species (Arabidopsis thaliana, Theobroma cacao, Oryza sativa, Zea mays)
Location on garlic genome				Location on other species genome					N	S	Ka	Ks	Ka/Ks
AsHSFs	Chromosome number	Start	End	Species	Other HSFs	Chromosome number	Start	End
Asa5G00955	chr5	212799926	212805919	Arabidopsis thaliana	AT5G16820	chr5	5530195	5532889	878.6	276.4	0.8259	3.7299	0.221427
Asa6G04911	chr6	1330695282	1330697260	Arabidopsis thaliana	AT3G51910	chr3	19265141	19266806	598.138	142.862	0.759421	2.00726	0.378336
Asa6G04911	chr6	1330695282	1330697260	Theobroma cacao	EOY05790	chr4	29805435	29807517	639.386	179.614	1.00204	0.992726	1.00939
Asa6G04911	chr6	1330695282	1330697260	Oryza sativa	Os03t0161900-02	chr3	3342254	3344542	665.346	192.654	0.816659	1.63318	0.500041
Asa8G01031	chr8	303972995	303980431	Oryza sativa	Os02t0232000-01	chr2	7464028	7465505	534.182	149.818	0.405737	3.11886	0.130091
Asa8G01031	chr8	303972995	303980431	Oryza sativa	Os06t0553100-01	chr6	20998086	20998850	372.417	122.583	0.988933	1.03362	0.956763
Asa6G04911	chr6	1330695282	1330697260	Zea mays	GRMZM2G125969	chr7	9712577	9716596	657.488	215.512	1.00474	0.985552	1.01947
Asa8G01031	chr8	303972995	303980431	Zea mays	GRMZM2G165972	chr1	12518410	12520734	442.456	169.544	1.00007	0.999813	1.00026
Asa8G02166	chr8	606478501	606482546	Zea mays	GRMZM2G002131	chr2	186829423	186833487	564.065	206.935	1.04734	0.870948	1.20253

## Sheet: Additional file 1 Table S6
Table S6. The genetic variation information of AsHSF-related SNPs across the 233 diverse garlic germplasms
CHROM	POS	ID	REF	ALT	QUAL	FILTER	INFO	FORMAT	S100	S101	S102	S103	S104	S105	S106	S108	S109	S10	S110	S111	S112	S113	S114	S116	S117	S118	S119	S11	S120	S121	S122	S123	S124	S125	S126	S127	S128	S129	S12	S130	S131	S132	S133	S134	S135	S136	S138	S139	S13
chr1	1071187756	.	A	T	999	PASS	DP=3132;VDB=0;SGB=215.056;RPB=0.99949;MQB=0;BQB=0.822136;MQ0F=0;ICB=5.35783e-19;HOB=0.311752;AC=127;AN=422;DP4=2304,0,562,0;MQ=42;ANN=T|intergenic_region|MODIFIER|Asa1G03974-Asa1G03975|Asa1G03974-Asa1G03975|intergenic_region|Asa1G03974-Asa1G03975|||n.1071187756A>T||||||	GT	0|0	0|0	0|0	0|0	0|0	0|0	0|0	0|0	1|1	1|1	1|1	0|0	0|0	0|0	0|1	0|0	0|0	1|1	1|1	1|1	1|1	0|0	1|1	0|0	0|0	0|0	0|0	0|0	0|0	0|0	1|1	0|0	1|1	0|0	0|0	0|0	0|0	0|0	0|1	0|0	1|1
chr1	1071187796	.	T	C	999	PASS	DP=3132;VDB=0;SGB=192.282;RPB=0.998883;MQB=0;BQB=0.321626;MQ0F=0;ICB=2.64553e-20;HOB=0.321244;AC=139;AN=430;DP4=2396,0,593,0;MQ=42;ANN=C|intergenic_region|MODIFIER|Asa1G03974-Asa1G03975|Asa1G03974-Asa1G03975|intergenic_region|Asa1G03974-Asa1G03975|||n.1071187796T>C||||||	GT	0|0	0|0	0|0	0|0	0|0	0|0	0|0	0|0	1|1	1|1	1|1	0|0	0|0	0|0	0|1	0|0	0|0	1|1	1|1	1|1	1|1	0|0	1|1	0|0	0|0	0|0	0|0	0|0	0|0	0|0	1|1	0|0	1|1	0|0	0|0	0|0	0|0	0|0	0|1	0|0	1|1
chr1	1071187810	.	C	T	999	PASS	DP=3132;VDB=0;SGB=228.189;RPB=0.999874;MQB=0;BQB=0.52706;MQ0F=0;ICB=5.06299e-23;HOB=0.342593;AC=144;AN=432;DP4=2413,0,612,0;MQ=42;ANN=T|intergenic_region|MODIFIER|Asa1G03974-Asa1G03975|Asa1G03974-Asa1G03975|intergenic_region|Asa1G03974-Asa1G03975|||n.1071187810C>T||||||	GT	0|0	0|0	0|0	0|0	0|0	0|0	0|0	0|0	1|1	1|1	1|1	0|0	0|0	0|0	0|1	0|0	0|0	1|1	1|1	1|1	1|1	0|0	1|1	0|0	0|0	0|0	0|0	0|0	0|0	0|0	1|1	0|0	1|1	0|0	0|0	0|0	0|0	0|0	0|1	0|0	1|1
chr1	1071187877	.	T	C	999	PASS	DP=3132;VDB=0;SGB=201.239;RPB=0.99952;MQB=0;BQB=0.980295;MQ0F=0;ICB=2.11832e-23;HOB=0.346755;AC=140;AN=428;DP4=2459,0,602,0;MQ=43;ANN=C|intergenic_region|MODIFIER|Asa1G03974-Asa1G03975|Asa1G03974-Asa1G03975|intergenic_region|Asa1G03974-Asa1G03975|||n.1071187877T>C||||||	GT	0|0	0|0	0|0	0|0	0|0	0|0	0|0	0|0	1|1	1|1	1|1	0|0	0|0	0|0	0|1	0|0	0|0	1|1	1|1	1|1	1|1	0|0	1|1	0|0	0|0	0|0	0|0	0|0	0|0	0|0	1|1	0|0	1|1	0|0	0|0	0|0	0|0	0|0	0|1	0|0	1|1
chr1	1071300369	.	C	T	999	PASS	DP=4088;VDB=0;SGB=313.099;RPB=0;MQB=0;BQB=0.804972;MQ0F=0;ICB=0.990352;HOB=0.00278828;AC=25;AN=460;DP4=0,3746,0,223;MQ=49;ANN=T|intron_variant|MODIFIER|Asa1G03975|Asa1G03975|transcript|Asa1G03975.1|protein_coding|1/1|c.223-2945C>T||||||	GT	0|0	0|0	0|0	0|1	0|0	0|0	0|0	0|1	0|0	0|0	0|0	0|0	0|0	0|0	0|0	0|1	0|0	0|0	0|0	0|0	0|0	0|0	0|0	0|1	0|0	0|0	0|0	0|0	0|0	0|0	0|0	0|1	0|0	0|0	0|0	0|0	0|0	0|0	0|0	0|0	0|0
chr1	1071300506	.	G	A	999	PASS	DP=4020;VDB=0;SGB=537.554;RPB=0;MQB=0;BQB=3.77719e-09;MQ0F=0;ICB=7.20249e-13;HOB=0.245284;AC=157;AN=460;DP4=2318,0,974,0;MQ=48;ANN=A|intron_variant|MODIFIER|Asa1G03975|Asa1G03975|transcript|Asa1G03975.1|protein_coding|1/1|c.223-2808G>A||||||	GT	0|0	0|0	0|0	0|1	0|0	0|0	0|0	0|1	1|1	1|1	1|1	0|0	0|0	0|0	0|1	0|1	0|0	1|1	1|1	1|1	1|1	0|0	1|1	0|1	0|0	0|0	0|0	0|0	0|0	0|0	1|1	0|1	1|1	0|0	0|0	0|0	0|0	0|0	0|1	0|0	1|1
chr1	1071300529	.	G	A	999	PASS	DP=4020;VDB=0;SGB=238.271;RPB=4.56695e-18;MQB=0;BQB=0.502609;MQ0F=0;ICB=0.962476;HOB=0.00544423;AC=24;AN=460;DP4=3310,0,212,0;MQ=48;ANN=A|intron_variant|MODIFIER|Asa1G03975|Asa1G03975|transcript|Asa1G03975.1|protein_coding|1/1|c.223-2785G>A||||||	GT	0|0	0|0	0|0	0|1	0|0	0|0	0|0	0|1	0|0	0|0	0|0	0|0	0|0	0|0	0|0	0|1	0|0	0|0	0|0	0|0	0|0	0|0	0|0	0|1	0|0	0|0	0|0	0|0	0|0	0|0	0|0	0|1	0|0	0|0	0|0	0|0	0|0	0|0	0|0	0|0	0|0
chr1	1071380132	.	T	C	999	PASS	DP=3152;VDB=0;SGB=795.274;RPB=0.98985;MQB=0;BQB=5.60265e-06;MQ0F=0;ICB=4.36639e-22;HOB=0.321685;AC=129;AN=458;DP4=0,2183,0,828;MQ=42;ANN=C|intergenic_region|MODIFIER|Asa1G03975-Asa1G03976|Asa1G03975-Asa1G03976|intergenic_region|Asa1G03975-Asa1G03976|||n.1071380132T>C||||||	GT	0|0	0|0	0|0	0|0	0|0	0|0	0|0	0|0	1|1	1|1	1|1	0|0	0|0	0|0	0|1	0|0	0|0	1|1	1|1	1|1	1|1	0|0	1|1	0|0	0|0	0|0	0|0	0|0	0|0	0|0	1|1	0|0	1|1	0|0	0|0	0|0	0|0	0|0	0|1	0|0	1|1
chr1	1071380147	.	T	G	999	PASS	DP=3152;VDB=0;SGB=654.528;RPB=0.986266;MQB=0;BQB=0.0141817;MQ0F=0;ICB=9.98554e-25;HOB=0.347314;AC=199;AN=458;DP4=0,1799,0,1186;MQ=42;ANN=G|intergenic_region|MODIFIER|Asa1G03975-Asa1G03976|Asa1G03975-Asa1G03976|intergenic_region|Asa1G03975-Asa1G03976|||n.1071380147T>G||||||	GT	0|0	0|0	0|0	1|1	0|0	0|0	0|0	1|1	1|1	1|1	1|1	0|0	0|0	0|0	0|1	1|1	0|0	1|1	1|1	1|1	1|1	0|0	1|1	1|1	0|0	0|0	0|0	0|0	0|0	0|0	1|1	1|1	1|1	0|0	0|0	0|0	0|0	0|0	0|1	1|1	1|1
chr1	1071380148	.	A	C	999	PASS	DP=3152;VDB=0;SGB=702.156;RPB=0.995164;MQB=0;BQB=0.369194;MQ0F=0;ICB=8.374e-27;HOB=0.362045;AC=202;AN=458;DP4=0,1766,0,1240;MQ=42;ANN=C|intergenic_region|MODIFIER|Asa1G03975-Asa1G03976|Asa1G03975-Asa1G03976|intergenic_region|Asa1G03975-Asa1G03976|||n.1071380148A>C||||||	GT	0|0	0|0	0|0	1|1	0|0	0|0	0|0	1|1	1|1	1|1	1|1	0|0	0|0	0|0	0|1	1|1	0|0	1|1	1|1	1|1	1|1	0|0	1|1	1|1	0|0	0|0	0|0	0|0	0|0	0|0	1|1	1|1	1|1	0|0	0|0	0|0	0|0	0|0	0|1	1|1	1|1
chr1	1071380207	.	T	C	999	PASS	DP=3158;VDB=0;SGB=693.297;RPB=0.993321;MQB=0;BQB=0.880133;MQ0F=0;ICB=4.18798e-26;HOB=0.357154;AC=201;AN=458;DP4=1803,0,1256,0;MQ=42;ANN=C|intergenic_region|MODIFIER|Asa1G03975-Asa1G03976|Asa1G03975-Asa1G03976|intergenic_region|Asa1G03975-Asa1G03976|||n.1071380207T>C||||||	GT	0|0	0|0	0|0	1|1	0|0	0|0	0|0	1|1	1|1	1|1	1|1	0|0	0|0	0|0	0|1	1|1	0|0	1|1	1|1	1|1	1|1	0|0	1|1	1|1	0|0	0|0	0|0	0|0	0|0	0|0	1|1	1|1	1|1	0|0	0|0	0|0	0|0	0|0	0|1	1|1	1|1
chr1	1071380249	.	T	C	999	PASS	DP=3158;VDB=0;SGB=756.702;RPB=0.999776;MQB=0;BQB=0.830421;MQ0F=0;ICB=2.96599e-17;HOB=0.285378;AC=143;AN=458;DP4=2102,0,963,0;MQ=42;ANN=C|intergenic_region|MODIFIER|Asa1G03975-Asa1G03976|Asa1G03975-Asa1G03976|intergenic_region|Asa1G03975-Asa1G03976|||n.1071380249T>C||||||	GT	0|0	0|0	0|0	0|0	0|0	0|0	0|0	0|0	1|1	1|1	1|1	0|0	0|0	0|0	0|1	0|0	0|0	1|1	1|1	1|1	1|1	0|0	1|1	0|0	0|0	0|0	0|0	0|0	0|0	0|0	1|1	1|0	1|1	0|0	0|0	0|0	0|0	0|0	0|1	0|0	1|1
chr1	1071380291	.	C	T	999	PASS	DP=3158;VDB=0;SGB=782.216;RPB=0.999094;MQB=0;BQB=0.907404;MQ0F=0;ICB=2.96599e-17;HOB=0.285378;AC=143;AN=458;DP4=2097,0,973,0;MQ=42;ANN=T|intergenic_region|MODIFIER|Asa1G03975-Asa1G03976|Asa1G03975-Asa1G03976|intergenic_region|Asa1G03975-Asa1G03976|||n.1071380291C>T||||||	GT	0|0	0|0	0|0	0|0	0|0	0|0	0|0	0|0	1|1	1|1	1|1	0|0	0|0	0|0	0|1	0|0	0|0	1|1	1|1	1|1	1|1	0|0	1|1	0|0	0|0	0|0	0|0	0|0	0|0	0|0	1|1	1|0	1|1	0|0	0|0	0|0	0|0	0|0	0|1	0|0	1|1
chr1	1071464469	.	A	G	999	PASS	DP=2215;VDB=0;SGB=473.04;RPB=0.99975;MQB=0;BQB=0.922363;MQ0F=0;ICB=0.625031;HOB=0.0302975;AC=79;AN=430;DP4=1577,0,560,0;MQ=48;ANN=G|intergenic_region|MODIFIER|Asa1G03975-Asa1G03976|Asa1G03975-Asa1G03976|intergenic_region|Asa1G03975-Asa1G03976|||n.1071464469A>G||||||	GT	0|0	0|0	0|0	0|1	0|0	0|0	0|0	0|1	1|0	0|1	1|0	0|0	0|0	0|0	0|0	0|1	0|0	0|1	1|0	0|1	1|0	0|0	0|1	0|1	0|0	0|0	0|0	0|0	0|0	0|0	1|0	0|1	0|1	0|0	0|0	0|0	0|0	0|0	0|0	0|0	0|1
chr1	1071475574	.	A	G	999	PASS	DP=2670;VDB=0;SGB=-80.4824;RPB=0.974345;MQB=0;MQSB=0.00368503;BQB=0.89612;MQ0F=0;ICB=0.0134731;HOB=0.0928544;AC=108;AN=460;DP4=2,1994,0,584;MQ=40;ANN=G|intergenic_region|MODIFIER|Asa1G03975-Asa1G03976|Asa1G03975-Asa1G03976|intergenic_region|Asa1G03975-Asa1G03976|||n.1071475574A>G||||||	GT	0|1	1|0	0|1	0|0	0|1	1|0	0|0	0|0	0|0	0|0	0|0	0|1	1|0	0|1	1|0	0|0	1|0	0|0	0|0	0|0	0|0	0|0	0|0	0|0	0|1	0|0	0|0	0|1	0|1	1|0	0|0	0|0	0|0	0|1	0|0	0|0	0|1	1|0	1|0	0|0	0|0
chr1	1071475617	.	C	T	999	PASS	DP=2702;VDB=0;SGB=-179.046;RPB=0.942488;MQB=0;MQSB=0.00367789;BQB=0.950355;MQ0F=0;ICB=0.101117;HOB=0.0661248;AC=94;AN=460;DP4=2,2064,0,519;MQ=40;ANN=T|intergenic_region|MODIFIER|Asa1G03975-Asa1G03976|Asa1G03975-Asa1G03976|intergenic_region|Asa1G03975-Asa1G03976|||n.1071475617C>T||||||	GT	0|1	1|0	0|1	0|0	0|1	1|0	0|0	0|0	0|0	0|0	0|0	0|1	1|0	0|1	1|0	0|0	1|0	0|0	0|0	0|0	0|0	0|0	0|0	0|0	0|1	0|0	0|0	0|1	0|1	1|0	0|0	0|0	0|0	0|1	0|0	0|0	0|1	1|0	0|0	0|0	0|0
chr1	1071475654	.	A	C	999	PASS	DP=2702;VDB=0;SGB=-306.353;RPB=0.135192;MQB=0;MQSB=0.00369794;BQB=0.652349;MQ0F=0;ICB=8.75405e-08;HOB=0.186578;AC=150;AN=460;DP4=0,1684,2,885;MQ=40;ANN=C|intergenic_region|MODIFIER|Asa1G03975-Asa1G03976|Asa1G03975-Asa1G03976|intergenic_region|Asa1G03975-Asa1G03976|||n.1071475654A>C||||||	GT	0|1	1|0	0|1	0|1	0|1	1|0	0|0	0|1	0|1	0|0	0|1	0|1	1|0	0|1	1|0	0|1	1|0	0|0	0|0	0|0	0|0	0|0	0|1	0|1	0|1	0|0	0|0	0|1	0|1	1|0	0|0	0|1	0|0	0|1	0|0	0|0	0|1	1|0	1|0	0|0	0|0
chr1	1071475655	.	A	T	999	PASS	DP=2702;VDB=0;SGB=-282.248;RPB=0.0922451;MQB=0;MQSB=0.00287356;BQB=0.97853;MQ0F=0;ICB=1.40998e-07;HOB=0.183752;AC=149;AN=460;DP4=0,1724,2,886;MQ=40;ANN=T|intergenic_region|MODIFIER|Asa1G03975-Asa1G03976|Asa1G03975-Asa1G03976|intergenic_region|Asa1G03975-Asa1G03976|||n.1071475655A>T||||||	GT	0|1	1|0	0|1	0|1	0|1	1|0	0|0	0|1	0|1	0|0	0|1	0|1	1|0	0|1	1|0	0|1	1|0	0|0	0|0	0|0	0|0	0|0	0|1	0|1	0|1	0|0	0|0	0|1	0|1	1|0	0|0	0|1	0|0	0|1	0|0	0|0	0|1	1|0	1|0	0|0	0|0
chr1	1071506768	.	C	T	765	PASS	DP=1699;VDB=0;SGB=-218.176;RPB=0.999959;MQB=5.39425e-06;BQB=0.959144;MQ0F=0;ICB=0.871005;HOB=0.012428;AC=35;AN=444;DP4=1591,0,73,0;MQ=32;ANN=T|intergenic_region|MODIFIER|Asa1G03975-Asa1G03976|Asa1G03975-Asa1G03976|intergenic_region|Asa1G03975-Asa1G03976|||n.1071506768C>T||||||	GT	0|1	0|0	0|1	0|0	0|0	0|0	0|0	0|0	0|0	0|0	0|0	0|0	0|0	0|1	1|0	0|0	0|0	0|0	0|0	0|0	0|0	0|1	0|0	0|0	1|0	0|0	0|0	0|0	0|0	0|0	0|0	0|0	0|0	0|1	0|0	0|1	0|0	0|1	0|0	0|0	0|0
chr1	1071730724	.	G	A	548	PASS	DP=3561;VDB=0;SGB=460.604;RPB=0.97461;MQB=0;BQB=0.910164;MQ0F=0;ICB=0.000205389;HOB=0.0877032;AC=29;AN=460;DP4=3227,0,218,0;MQ=39;ANN=A|intergenic_region|MODIFIER|Asa1G03975-Asa1G03976|Asa1G03975-Asa1G03976|intergenic_region|Asa1G03975-Asa1G03976|||n.1071730724G>A||||||	GT	0|0	0|0	0|0	0|0	0|0	0|0	0|0	0|0	0|0	0|0	0|0	0|0	0|0	0|0	1|1	0|0	0|0	0|0	0|0	0|0	0|0	0|0	0|0	0|0	0|0	0|0	0|0	0|0	0|0	0|0	0|0	0|0	0|0	0|0	0|0	0|0	0|0	0|0	1|1	0|0	0|0
chr1	1071730745	.	A	G	999	PASS	DP=3561;VDB=0;SGB=1426.85;RPB=0.993995;MQB=0;BQB=7.51282e-15;MQ0F=0;ICB=9.36239e-37;HOB=0.424197;AC=180;AN=460;DP4=1581,0,1756,0;MQ=39;ANN=G|intergenic_region|MODIFIER|Asa1G03975-Asa1G03976|Asa1G03975-Asa1G03976|intergenic_region|Asa1G03975-Asa1G03976|||n.1071730745A>G||||||	GT	0|0	0|0	0|0	1|1	0|0	0|0	0|0	1|1	1|1	1|1	1|1	0|0	0|0	0|0	1|1	1|1	0|0	1|1	1|1	1|1	1|1	0|0	1|1	1|1	0|0	0|0	0|0	0|0	0|0	0|0	1|1	1|1	1|1	0|0	0|0	0|0	0|0	0|0	1|1	0|0	1|1
chr1	1071730760	.	A	G	999	PASS	DP=3561;VDB=0;SGB=1476.78;RPB=0.999617;MQB=0;BQB=0.346571;MQ0F=0;ICB=3.58214e-31;HOB=0.38706;AC=147;AN=460;DP4=1957,0,1508,0;MQ=39;ANN=G|intergenic_region|MODIFIER|Asa1G03975-Asa1G03976|Asa1G03975-Asa1G03976|intergenic_region|Asa1G03975-Asa1G03976|||n.1071730760A>G||||||	GT	0|0	0|0	0|0	0|0	0|0	0|0	0|0	0|0	1|1	1|1	1|1	0|0	0|0	0|0	1|1	0|0	0|0	1|1	1|1	1|1	1|1	0|0	1|1	0|0	0|0	0|0	0|0	0|0	0|0	0|0	1|1	0|0	1|1	0|0	0|0	0|0	0|0	0|0	1|1	0|0	1|1
chr1	1071730772	.	G	A	999	PASS	DP=3561;VDB=0;SGB=1657.18;RPB=0.999966;MQB=0;BQB=0.367909;MQ0F=0;ICB=1.4587e-32;HOB=0.394698;AC=141;AN=460;DP4=1938,0,1533,0;MQ=39;ANN=A|intergenic_region|MODIFIER|Asa1G03975-Asa1G03976|Asa1G03975-Asa1G03976|intergenic_region|Asa1G03975-Asa1G03976|||n.1071730772G>A||||||	GT	0|0	0|0	0|0	0|0	0|0	0|0	0|0	0|0	1|1	1|1	1|1	0|0	0|0	0|0	1|1	0|0	0|0	1|1	1|1	1|1	1|1	0|0	1|1	0|0	0|0	0|0	0|0	0|0	0|0	0|0	1|1	0|0	1|1	0|0	0|0	0|0	0|0	0|0	1|1	0|0	1|1
chr4	1433714549	.	A	G	999	PASS	DP=5857;VDB=0;SGB=288.631;RPB=0.974977;MQB=0;MQSB=5.33495e-08;BQB=0.802589;MQ0F=0;ICB=0.616042;HOB=0.0258708;AC=53;AN=466;DP4=2550,67,345,5;MQ=48;ANN=G|missense_variant|MODERATE|Asa4G05278|Asa4G05278|transcript|Asa4G05278.1|protein_coding|2/2|c.899T>C|p.Ile300Thr|899/1392|899/1392|300/463||	GT	0|0	0|0	0|0	0|0	0|0	0|0	0|0	0|0	0|1	1|0	1|0	0|0	0|0	0|0	0|0	0|0	0|0	1|0	0|1	1|0	1|0	0|0	0|1	0|0	0|0	0|0	0|0	0|0	0|0	0|0	0|1	0|0	0|1	0|0	0|0	0|0	0|0	0|0	0|0	0|0	0|1
chr4	1433720852	.	A	G	999	PASS	DP=3071;VDB=0;SGB=-240.272;RPB=0.99796;MQB=0;BQB=0.636809;MQ0F=0;ICB=2.73313e-15;HOB=0.269953;AC=261;AN=460;DP4=1273,0,1744,0;MQ=42;ANN=A|intergenic_region|MODIFIER|Asa4G05278-Asa4G05279|Asa4G05278-Asa4G05279|intergenic_region|Asa4G05278-Asa4G05279|||n.1433720852G>A||||||	GT	1|0	0|1	0|1	0|0	0|1	0|1	1|0	0|0	0|1	1|0	1|0	0|1	1|0	0|1	0|1	0|0	0|1	1|0	0|1	1|0	1|0	1|0	0|1	0|0	0|1	1|0	1|0	0|0	0|1	1|0	0|1	0|0	0|1	0|1	0|1	0|1	1|0	0|1	1|0	1|1	0|1
chr4	1433720943	.	C	T	999	PASS	DP=3071;VDB=0;SGB=332.792;RPB=4.3674e-20;MQB=8.88709e-22;BQB=0.541378;MQ0F=0;ICB=0.740742;HOB=0.0209452;AC=56;AN=460;DP4=2548,0,383,0;MQ=42;ANN=T|intergenic_region|MODIFIER|Asa4G05278-Asa4G05279|Asa4G05278-Asa4G05279|intergenic_region|Asa4G05278-Asa4G05279|||n.1433720943C>T||||||	GT	0|0	0|0	0|0	0|0	0|0	0|0	0|0	0|0	0|1	1|0	1|0	0|0	0|0	0|0	0|0	0|0	0|0	1|0	0|1	1|0	1|0	0|0	0|1	0|0	0|0	0|0	0|0	0|0	0|0	0|0	0|1	0|0	0|1	0|0	0|0	0|0	0|0	0|0	0|0	0|0	0|1
chr4	1433720966	.	C	A	999	PASS	DP=5955;VDB=0;SGB=-334.628;RPB=0.898488;MQB=0;MQSB=1.79924e-11;BQB=4.04298e-13;MQ0F=0;ICB=7.90212e-16;HOB=0.274896;AC=262;AN=460;DP4=1309,12,1716,35;MQ=42;ANN=C|intergenic_region|MODIFIER|Asa4G05278-Asa4G05279|Asa4G05278-Asa4G05279|intergenic_region|Asa4G05278-Asa4G05279|||n.1433720966A>C||||||	GT	1|0	0|1	0|1	0|0	0|1	0|1	1|0	0|0	0|1	1|0	1|0	0|1	1|0	0|1	0|1	0|0	0|1	1|0	0|1	1|0	1|0	1|0	0|1	0|0	0|1	1|0	1|0	0|0	0|1	1|0	0|1	0|0	0|1	0|1	0|1	0|1	1|0	0|1	1|0	1|1	0|1
chr4	1433720969	.	G	A	999	PASS	DP=5966;VDB=0;SGB=279.835;RPB=0.9784;MQB=1.55182e-21;MQSB=0.111894;BQB=0.671658;MQ0F=0;ICB=0.740742;HOB=0.0209452;AC=56;AN=460;DP4=2642,38,387,8;MQ=42;ANN=A|intergenic_region|MODIFIER|Asa4G05278-Asa4G05279|Asa4G05278-Asa4G05279|intergenic_region|Asa4G05278-Asa4G05279|||n.1433720969G>A||||||	GT	0|0	0|0	0|0	0|0	0|0	0|0	0|0	0|0	0|1	1|0	1|0	0|0	0|0	0|0	0|0	0|0	0|0	1|0	0|1	1|0	1|0	0|0	0|1	0|0	0|0	0|0	0|0	0|0	0|0	0|0	0|1	0|0	0|1	0|0	0|0	0|0	0|0	0|0	0|0	0|0	0|1
chr4	1433720985	.	A	T	999	PASS	DP=3709;VDB=0;SGB=-306.953;RPB=0;MQB=0;MQSB=0;BQB=0;MQ0F=0;ICB=3.04318e-16;HOB=0.278648;AC=261;AN=460;DP4=808,422,0,1534;MQ=34;ANN=A|intergenic_region|MODIFIER|Asa4G05278-Asa4G05279|Asa4G05278-Asa4G05279|intergenic_region|Asa4G05278-Asa4G05279|||n.1433720985T>A||||||	GT	1|0	0|1	0|1	0|0	0|1	0|1	1|0	0|0	0|1	1|0	1|0	0|1	1|0	0|1	0|1	1|0	0|1	1|0	0|1	1|0	1|0	1|0	0|1	0|0	0|1	1|0	1|0	0|0	0|1	1|0	0|1	0|0	0|1	0|1	0|1	0|1	1|0	0|1	1|0	1|1	0|1
chr4	1433720991	.	A	G	999	PASS	DP=2899;VDB=0;SGB=-284.576;RPB=0.97845;MQB=0;BQB=0.263394;MQ0F=0;ICB=2.22243e-16;HOB=0.279858;AC=263;AN=460;DP4=0,1176,0,1581;MQ=34;ANN=A|intergenic_region|MODIFIER|Asa4G05278-Asa4G05279|Asa4G05278-Asa4G05279|intergenic_region|Asa4G05278-Asa4G05279|||n.1433720991G>A||||||	GT	1|0	0|1	0|1	0|0	0|1	0|1	1|0	0|0	0|1	1|0	1|0	0|1	1|0	0|1	0|1	0|0	0|1	1|0	0|1	1|0	1|0	1|0	0|1	0|0	0|1	1|0	1|0	0|0	0|1	1|0	0|1	0|0	0|1	0|1	0|1	0|1	1|0	0|1	1|0	1|1	0|1
chr4	1433721040	.	T	G	999	PASS	DP=2899;VDB=0;SGB=-322.233;RPB=0.996455;MQB=0;BQB=0.225518;MQ0F=0;ICB=2.73313e-15;HOB=0.269953;AC=261;AN=460;DP4=0,1198,0,1616;MQ=34;ANN=T|intergenic_region|MODIFIER|Asa4G05278-Asa4G05279|Asa4G05278-Asa4G05279|intergenic_region|Asa4G05278-Asa4G05279|||n.1433721040G>T||||||	GT	1|0	0|1	0|1	0|0	0|1	0|1	1|0	0|0	0|1	1|0	1|0	0|1	1|0	0|1	0|1	0|0	0|1	1|0	0|1	1|0	1|0	1|0	0|1	0|0	0|1	1|0	1|0	0|0	0|1	1|0	0|1	0|0	0|1	0|1	0|1	0|1	1|0	0|1	1|0	1|1	0|1
chr4	1433721076	.	G	A	999	PASS	DP=2899;VDB=0;SGB=299.845;RPB=0.994554;MQB=1.44657e-14;BQB=0.947578;MQ0F=0;ICB=0.901011;HOB=0.0132231;AC=71;AN=460;DP4=0,2411,0,427;MQ=34;ANN=A|intergenic_region|MODIFIER|Asa4G05278-Asa4G05279|Asa4G05278-Asa4G05279|intergenic_region|Asa4G05278-Asa4G05279|||n.1433721076G>A||||||	GT	0|0	0|0	0|0	0|0	0|0	0|0	0|0	0|0	0|1	1|0	1|0	0|0	0|0	0|0	0|0	0|0	0|0	1|0	0|1	1|0	1|0	0|0	0|1	0|0	0|0	0|0	0|0	0|0	0|0	0|0	0|1	0|0	0|1	0|0	0|0	0|0	0|0	0|0	0|0	1|1	0|1
chr4	1433782522	.	A	G	999	PASS	DP=3100;VDB=0;SGB=-231.83;RPB=0.990151;MQB=0.535841;BQB=0.701648;MQ0F=0;ICB=0.58757;HOB=0.0275614;AC=54;AN=460;DP4=2785,0,261,0;MQ=24;ANN=G|intergenic_region|MODIFIER|Asa4G05278-Asa4G05279|Asa4G05278-Asa4G05279|intergenic_region|Asa4G05278-Asa4G05279|||n.1433782522A>G||||||	GT	0|0	0|0	0|0	0|1	0|0	0|0	0|0	0|0	0|0	1|0	1|0	0|0	0|0	0|0	0|0	1|0	0|0	0|0	0|1	1|0	0|0	0|0	0|1	0|0	0|0	0|0	0|0	0|0	0|0	0|0	1|0	1|0	0|1	0|0	0|0	0|0	0|0	0|0	0|0	0|0	0|1
chr4	1433782588	.	A	G	999	PASS	DP=3100;VDB=0;SGB=-232.12;RPB=0.998862;MQB=0.503518;BQB=0.615683;MQ0F=0;ICB=0.58757;HOB=0.0275614;AC=54;AN=460;DP4=2814,0,263,0;MQ=24;ANN=G|intergenic_region|MODIFIER|Asa4G05278-Asa4G05279|Asa4G05278-Asa4G05279|intergenic_region|Asa4G05278-Asa4G05279|||n.1433782588A>G||||||	GT	0|0	0|0	0|0	0|1	0|0	0|0	0|0	0|0	0|1	1|0	1|0	0|0	0|0	0|0	0|0	1|0	0|0	0|0	0|1	1|0	0|0	0|0	0|1	0|0	0|0	0|0	0|0	0|0	0|0	0|0	1|0	1|0	0|1	0|0	0|0	0|0	0|0	0|0	0|0	0|0	0|1
chr4	1433782707	.	C	T	999	PASS	DP=3079;VDB=0;SGB=-653.99;RPB=0.988906;MQB=0.410679;BQB=0.85182;MQ0F=0;ICB=1.45405e-05;HOB=0.152448;AC=127;AN=460;DP4=0,2401,0,578;MQ=24;ANN=T|intergenic_region|MODIFIER|Asa4G05278-Asa4G05279|Asa4G05278-Asa4G05279|intergenic_region|Asa4G05278-Asa4G05279|||n.1433782707C>T||||||	GT	0|0	0|1	0|1	0|0	0|1	0|0	1|0	0|0	0|1	0|0	1|0	0|1	0|0	0|1	0|0	0|0	0|0	1|0	0|1	1|0	1|0	0|0	0|1	0|0	0|0	1|0	0|0	1|0	0|1	1|0	0|1	0|0	0|0	0|1	0|0	0|1	1|0	0|1	0|0	0|0	0|0
chr4	1433796062	.	T	A	999	PASS	DP=2802;VDB=0;SGB=-352.252;RPB=0.999511;MQB=0;BQB=0.985558;MQ0F=0;ICB=2.80372e-21;HOB=0.32139;AC=260;AN=458;DP4=0,1118,0,1466;MQ=47;ANN=T|intergenic_region|MODIFIER|Asa4G05278-Asa4G05279|Asa4G05278-Asa4G05279|intergenic_region|Asa4G05278-Asa4G05279|||n.1433796062A>T||||||	GT	1|0	0|1	0|1	0|1	0|1	0|1	1|0	0|1	0|1	1|0	1|0	0|1	1|0	0|1	0|0	1|0	0|1	1|0	0|1	1|0	1|0	1|0	0|1	0|1	0|1	1|0	1|0	1|0	0|1	1|0	1|1	1|0	0|1	0|1	0|1	0|1	1|0	0|1	0|0	0|0	0|1
chr4	1433809844	.	G	A	999	PASS	DP=2373;VDB=0;SGB=154.215;RPB=0.999954;MQB=0;BQB=0.98789;MQ0F=0;ICB=0.925216;HOB=0.00850662;AC=30;AN=460;DP4=2112,0,145,0;MQ=49;ANN=A|intergenic_region|MODIFIER|Asa4G05278-Asa4G05279|Asa4G05278-Asa4G05279|intergenic_region|Asa4G05278-Asa4G05279|||n.1433809844G>A||||||	GT	0|0	0|0	0|0	0|1	0|0	0|0	0|0	0|1	0|0	0|0	0|0	0|0	0|0	0|0	0|1	1|0	0|0	0|0	0|0	0|0	0|0	0|0	0|0	0|1	0|0	0|0	0|0	0|0	0|0	0|0	0|0	1|0	0|0	0|0	0|0	0|0	0|0	0|0	1|0	0|0	0|0
chr4	1433833858	.	A	G	999	PASS	DP=3181;VDB=0;SGB=-89.9867;RPB=1.97973e-30;MQB=0;BQB=0.0194475;MQ0F=0;ICB=5.60086e-13;HOB=0.24707;AC=170;AN=460;DP4=1858,0,1185,0;MQ=47;ANN=G|intergenic_region|MODIFIER|Asa4G05278-Asa4G05279|Asa4G05278-Asa4G05279|intergenic_region|Asa4G05278-Asa4G05279|||n.1433833858A>G||||||	GT	1|0	0|1	0|1	0|0	0|1	0|1	1|0	0|0	0|1	1|0	1|0	0|1	1|0	0|1	0|0	0|0	0|1	1|0	0|1	1|0	1|0	1|0	0|1	0|0	0|1	1|0	1|0	1|0	0|1	1|0	0|1	0|0	0|1	0|1	0|1	0|1	1|0	0|1	0|0	0|0	0|1
chr4	1433833973	.	C	T	999	PASS	DP=3251;VDB=0;SGB=294.457;RPB=0.859124;MQB=0;MQSB=2.82485e-31;BQB=0.437416;MQ0F=0;ICB=0.740742;HOB=0.0209452;AC=56;AN=460;DP4=52,2450,0,415;MQ=46;ANN=T|intergenic_region|MODIFIER|Asa4G05278-Asa4G05279|Asa4G05278-Asa4G05279|intergenic_region|Asa4G05278-Asa4G05279|||n.1433833973C>T||||||	GT	0|0	0|0	0|0	0|0	0|0	0|0	0|0	0|0	0|1	1|0	1|0	0|0	0|0	0|0	0|0	0|0	0|0	1|0	0|1	1|0	1|0	0|0	0|1	0|0	0|0	0|0	0|0	0|0	0|0	0|0	0|1	0|0	0|1	0|0	0|0	0|0	0|0	0|0	0|0	0|0	0|1
chr4	1433834041	.	G	A	999	PASS	DP=3198;VDB=0;SGB=-142.928;RPB=0.999205;MQB=0;BQB=0.618571;MQ0F=0;ICB=1.59161e-05;HOB=0.154641;AC=289;AN=460;DP4=0,1168,0,1910;MQ=46;ANN=G|intergenic_region|MODIFIER|Asa4G05278-Asa4G05279|Asa4G05278-Asa4G05279|intergenic_region|Asa4G05278-Asa4G05279|||n.1433834041A>G||||||	GT	0|1	1|0	1|0	0|0	1|0	1|0	0|1	0|1	0|0	0|0	0|0	1|0	0|1	1|0	1|1	1|0	1|0	0|0	0|0	0|0	0|0	0|1	0|0	0|1	1|0	0|1	0|1	0|1	1|0	0|1	0|0	1|0	0|0	1|0	1|0	1|0	0|1	1|0	1|1	0|0	0|0
chr4	1433842795	.	G	A	999	PASS	DP=2074;VDB=0;SGB=-40.2337;RPB=0.998918;MQB=0;BQB=0.00531438;MQ0F=0;ICB=2.07091e-08;HOB=0.199597;AC=163;AN=442;DP4=1241,0,725,0;MQ=47;ANN=A|intergenic_region|MODIFIER|Asa4G05278-Asa4G05279|Asa4G05278-Asa4G05279|intergenic_region|Asa4G05278-Asa4G05279|||n.1433842795G>A||||||	GT	0|0	0|1	1|1	0|0	0|1	0|1	1|0	0|0	0|1	1|0	1|0	0|1	1|0	0|1	0|0	0|0	0|1	1|0	0|1	1|0	1|0	1|1	0|1	0|0	1|1	1|0	1|0	1|0	0|1	1|0	0|1	0|0	0|1	0|1	0|1	0|1	1|0	0|1	0|0	0|0	0|1
chr4	1433842857	.	G	A	999	PASS	DP=2074;VDB=0;SGB=199.999;RPB=0.975422;MQB=2.12515e-39;BQB=0.785633;MQ0F=0;ICB=0.732354;HOB=0.0219181;AC=55;AN=442;DP4=1738,0,262,0;MQ=47;ANN=A|intergenic_region|MODIFIER|Asa4G05278-Asa4G05279|Asa4G05278-Asa4G05279|intergenic_region|Asa4G05278-Asa4G05279|||n.1433842857G>A||||||	GT	0|0	0|0	0|0	0|0	0|0	0|0	0|0	0|0	0|1	1|0	1|0	0|0	0|0	0|0	0|0	0|0	0|0	1|0	0|1	1|0	1|0	0|0	0|1	0|0	0|0	0|0	0|0	0|0	0|0	0|0	0|1	0|0	0|1	0|0	0|0	0|0	0|0	0|0	0|0	0|0	0|1
chr4	1433842903	.	C	T	999	PASS	DP=2064;VDB=0;SGB=135.828;RPB=0.00108213;MQB=0;BQB=0.25027;MQ0F=0;ICB=0.532636;HOB=0.0335067;AC=71;AN=442;DP4=0,1638,0,305;MQ=45;ANN=T|intergenic_region|MODIFIER|Asa4G05278-Asa4G05279|Asa4G05278-Asa4G05279|intergenic_region|Asa4G05278-Asa4G05279|||n.1433842903C>T||||||	GT	0|0	0|0	0|0	0|0	0|0	0|0	0|0	0|0	0|1	1|0	1|0	0|0	0|0	0|0	0|0	0|0	0|0	0|0	0|1	1|0	1|0	0|0	0|1	0|0	0|0	0|0	0|0	0|0	0|0	0|0	0|1	0|0	0|1	0|0	0|0	0|0	0|0	0|0	0|0	0|0	0|1
chr4	1433842928	.	T	A	999	PASS	DP=2064;VDB=0;SGB=175.998;RPB=0.00163414;MQB=0;BQB=0.939799;MQ0F=0;ICB=0.687758;HOB=0.0259208;AC=72;AN=442;DP4=0,1696,0,324;MQ=45;ANN=A|intergenic_region|MODIFIER|Asa4G05278-Asa4G05279|Asa4G05278-Asa4G05279|intergenic_region|Asa4G05278-Asa4G05279|||n.1433842928T>A||||||	GT	0|0	0|0	0|0	0|0	0|0	0|0	0|0	0|0	0|1	1|0	1|0	0|0	0|0	0|0	0|0	0|0	0|0	0|0	0|1	1|0	1|0	0|0	0|1	0|0	0|0	0|0	0|0	0|0	0|0	0|0	0|1	0|0	0|1	0|0	0|0	0|0	0|0	0|0	0|0	0|0	0|1
chr4	1433842955	.	T	G	999	PASS	DP=2063;VDB=0;SGB=-139.604;RPB=5.18328e-14;MQB=6.32406e-42;BQB=0.99587;MQ0F=0;ICB=5.68088e-16;HOB=0.281782;AC=193;AN=442;DP4=0,1156,0,860;MQ=45;ANN=G|intergenic_region|MODIFIER|Asa4G05278-Asa4G05279|Asa4G05278-Asa4G05279|intergenic_region|Asa4G05278-Asa4G05279|||n.1433842955T>G||||||	GT	1|0	0|1	1|1	0|1	0|1	0|1	1|0	0|1	1|1	1|0	1|0	0|1	1|0	0|1	0|0	0|0	0|1	1|1	0|1	1|0	1|0	1|1	0|1	0|1	1|1	1|0	1|0	1|0	0|1	1|0	0|1	1|0	0|1	0|1	0|1	0|1	1|0	0|1	0|0	0|0	0|1
chr4	1433874818	.	G	A	999	PASS	DP=3427;VDB=0;SGB=-701.934;RPB=0.990321;MQB=1.80713e-23;BQB=0.982143;MQ0F=0;ICB=3.45285e-10;HOB=0.216975;AC=166;AN=460;DP4=2503,0,817,0;MQ=37;ANN=A|intergenic_region|MODIFIER|Asa4G05278-Asa4G05279|Asa4G05278-Asa4G05279|intergenic_region|Asa4G05278-Asa4G05279|||n.1433874818G>A||||||	GT	1|0	0|1	0|1	0|0	0|1	0|1	1|0	0|0	0|1	1|0	1|0	0|1	1|0	0|1	0|0	0|0	0|1	1|0	0|1	1|0	1|0	1|0	0|1	0|0	0|1	1|0	1|0	1|0	0|1	1|0	0|1	0|0	0|1	0|1	0|1	0|1	1|0	0|1	0|0	0|0	0|1
chr4	1433874831	.	C	T	999	PASS	DP=3429;VDB=0;SGB=78.9713;RPB=0.999811;MQB=1.16366e-06;BQB=0.383153;MQ0F=0;ICB=0.962476;HOB=0.00544423;AC=24;AN=460;DP4=3185,0,149,0;MQ=37;ANN=T|intergenic_region|MODIFIER|Asa4G05278-Asa4G05279|Asa4G05278-Asa4G05279|intergenic_region|Asa4G05278-Asa4G05279|||n.1433874831C>T||||||	GT	0|0	0|0	0|0	0|1	0|0	0|0	0|0	0|1	0|0	0|0	0|0	0|0	0|0	0|0	0|1	0|0	0|0	0|0	0|0	0|0	0|0	0|0	0|0	0|1	0|0	0|0	0|0	0|0	0|0	0|0	0|0	1|0	0|0	0|0	0|0	0|0	0|0	0|0	1|0	0|0	0|0
chr4	1433874859	.	A	T	724	PASS	DP=3429;VDB=0;SGB=-3.1534;RPB=0.997996;MQB=0;BQB=0.232941;MQ0F=0;ICB=0.880211;HOB=0.0115784;AC=35;AN=460;DP4=3081,0,283,0;MQ=37;ANN=T|intergenic_region|MODIFIER|Asa4G05278-Asa4G05279|Asa4G05278-Asa4G05279|intergenic_region|Asa4G05278-Asa4G05279|||n.1433874859A>T||||||	GT	0|0	0|0	0|0	0|0	0|0	0|0	0|0	0|0	0|0	0|1	0|1	0|0	0|0	0|0	0|0	0|0	0|0	0|1	1|0	0|0	0|1	0|0	1|0	0|0	0|0	0|0	0|0	0|0	0|0	0|0	1|0	0|0	0|0	0|0	0|0	0|0	0|0	0|0	0|0	0|0	1|0
chr4	1433874865	.	T	C	833	PASS	DP=3429;VDB=0;SGB=44.0241;RPB=0.997218;MQB=0;BQB=0.999915;MQ0F=0;ICB=0.899842;HOB=0.010293;AC=33;AN=460;DP4=3014,0,289,0;MQ=37;ANN=C|intergenic_region|MODIFIER|Asa4G05278-Asa4G05279|Asa4G05278-Asa4G05279|intergenic_region|Asa4G05278-Asa4G05279|||n.1433874865T>C||||||	GT	0|0	0|0	0|0	0|0	0|0	0|0	0|0	0|0	0|0	0|1	0|1	0|0	0|0	0|0	0|0	0|0	0|0	0|1	1|0	0|0	0|1	0|0	1|0	0|0	0|0	0|0	0|0	0|0	0|0	0|0	1|0	0|0	0|0	0|0	0|0	0|0	0|0	0|0	0|0	0|0	1|0
chr4	1433874891	.	A	G	999	PASS	DP=3429;VDB=0;SGB=-246.447;RPB=0.996195;MQB=0;BQB=0.982385;MQ0F=0;ICB=0.99973;HOB=0.000746692;AC=339;AN=460;DP4=1319,0,1956,0;MQ=37;ANN=A|intergenic_region|MODIFIER|Asa4G05278-Asa4G05279|Asa4G05278-Asa4G05279|intergenic_region|Asa4G05278-Asa4G05279|||n.1433874891G>A||||||	GT	0|0	0|0	0|0	0|1	0|0	0|0	0|0	0|1	1|0	0|1	0|1	0|0	0|0	0|0	0|1	1|0	0|0	0|1	1|0	0|0	0|1	0|0	1|0	0|1	0|0	0|0	0|0	0|0	0|0	0|0	1|0	1|0	1|0	0|0	0|0	0|0	0|0	0|0	1|0	1|1	1|0
chr4	1433874893	.	T	A	999	PASS	DP=3429;VDB=0;SGB=585.806;RPB=0.99695;MQB=0;BQB=0.668391;MQ0F=0;ICB=0.95192;HOB=0.00638941;AC=26;AN=460;DP4=2940,0,343,0;MQ=37;ANN=A|intergenic_region|MODIFIER|Asa4G05278-Asa4G05279|Asa4G05278-Asa4G05279|intergenic_region|Asa4G05278-Asa4G05279|||n.1433874893T>A||||||	GT	0|0	0|0	0|0	0|0	0|0	0|0	0|0	0|0	0|0	0|0	0|0	0|0	0|0	0|0	0|0	0|0	0|0	0|0	0|0	0|0	0|0	0|0	0|0	0|0	0|0	0|0	0|0	0|0	0|0	0|0	0|0	0|0	0|0	0|0	0|0	0|0	0|0	0|0	0|0	0|1	0|0
chr4	1433874904	.	C	A	999	PASS	DP=3427;VDB=0;SGB=143.567;RPB=0.996256;MQB=4.84681e-08;BQB=0.999454;MQ0F=0;ICB=0.932629;HOB=0.00794896;AC=29;AN=460;DP4=3059,0,203,0;MQ=37;ANN=A|intergenic_region|MODIFIER|Asa4G05278-Asa4G05279|Asa4G05278-Asa4G05279|intergenic_region|Asa4G05278-Asa4G05279|||n.1433874904C>A||||||	GT	0|0	0|0	0|0	0|1	0|0	0|0	0|0	0|0	0|0	0|0	0|0	0|0	0|0	0|0	0|1	1|0	0|0	0|0	0|0	0|0	0|0	0|0	0|0	0|0	0|0	0|0	0|0	0|0	0|0	0|0	0|0	1|0	0|0	0|0	0|0	0|0	0|0	0|0	1|0	0|0	0|0
chr4	1433874913	.	T	C	560	PASS	DP=3425;VDB=0;SGB=-6.48528;RPB=0.999332;MQB=0;BQB=7.49268e-05;MQ0F=0;ICB=0.925216;HOB=0.00850662;AC=30;AN=460;DP4=3018,0,277,0;MQ=37;ANN=C|intergenic_region|MODIFIER|Asa4G05278-Asa4G05279|Asa4G05278-Asa4G05279|intergenic_region|Asa4G05278-Asa4G05279|||n.1433874913T>C||||||	GT	0|0	0|0	0|0	0|0	0|0	0|0	0|0	0|0	0|0	0|1	0|1	0|0	0|0	0|0	0|0	0|0	0|0	0|1	1|0	0|0	0|0	0|0	1|0	0|0	0|0	0|0	0|0	0|0	0|0	0|0	0|0	0|0	0|0	0|0	0|0	0|0	0|0	0|0	0|0	0|0	1|0
chr4	1433874915	.	C	T	999	PASS	DP=3427;VDB=0;SGB=36.3429;RPB=0.257079;MQB=1.02611e-23;BQB=0.739249;MQ0F=0;ICB=0.95192;HOB=0.00638941;AC=26;AN=460;DP4=3088,0,140,0;MQ=37;ANN=T|intergenic_region|MODIFIER|Asa4G05278-Asa4G05279|Asa4G05278-Asa4G05279|intergenic_region|Asa4G05278-Asa4G05279|||n.1433874915C>T||||||	GT	0|0	0|0	0|0	0|1	0|0	0|0	0|0	0|0	0|0	0|0	0|0	0|0	0|0	0|0	0|1	1|0	0|0	0|0	0|0	0|0	0|0	0|0	0|0	0|1	0|0	0|0	0|0	0|0	0|0	0|0	0|0	1|0	0|0	0|0	0|0	0|0	0|0	0|0	1|0	0|0	0|0
chr4	1433874920	.	A	G	665	PASS	DP=3427;VDB=0;SGB=31.5641;RPB=0.998448;MQB=0;BQB=0.979162;MQ0F=0;ICB=0.899842;HOB=0.010293;AC=33;AN=460;DP4=2937,0,271,0;MQ=37;ANN=G|intergenic_region|MODIFIER|Asa4G05278-Asa4G05279|Asa4G05278-Asa4G05279|intergenic_region|Asa4G05278-Asa4G05279|||n.1433874920A>G||||||	GT	0|0	0|0	0|0	0|0	0|0	0|0	0|0	0|0	0|0	0|1	0|1	0|0	0|0	0|0	0|0	0|0	0|0	0|1	1|0	0|0	0|1	0|0	1|0	0|0	0|0	0|0	0|0	0|0	0|0	0|0	1|0	0|0	1|0	0|0	0|0	0|0	0|0	0|0	0|0	0|0	1|0
chr4	1433874957	.	G	C	999	PASS	DP=3172;VDB=0;SGB=124.476;RPB=0.998592;MQB=0;BQB=0.556724;MQ0F=0;ICB=0.644614;HOB=0.0245841;AC=51;AN=460;DP4=0,2641,0,291;MQ=37;ANN=C|intergenic_region|MODIFIER|Asa4G05278-Asa4G05279|Asa4G05278-Asa4G05279|intergenic_region|Asa4G05278-Asa4G05279|||n.1433874957G>C||||||	GT	0|0	0|0	0|0	0|0	0|0	0|0	0|0	0|0	1|0	0|1	0|1	0|0	0|0	0|0	0|0	0|0	0|0	0|1	1|0	0|0	0|1	0|0	1|0	0|0	0|0	0|0	0|0	0|0	0|0	0|0	1|0	0|0	1|0	0|0	0|0	0|0	0|0	0|0	0|0	0|0	1|0
chr4	1433874969	.	C	T	999	PASS	DP=3170;VDB=0;SGB=89.8127;RPB=0.999768;MQB=0;BQB=0.495866;MQ0F=0;ICB=0.662966;HOB=0.0236295;AC=50;AN=460;DP4=0,2675,0,308;MQ=37;ANN=T|intergenic_region|MODIFIER|Asa4G05278-Asa4G05279|Asa4G05278-Asa4G05279|intergenic_region|Asa4G05278-Asa4G05279|||n.1433874969C>T||||||	GT	0|0	0|0	0|0	0|0	0|0	0|0	0|0	0|0	1|0	0|1	0|1	0|0	0|0	0|0	0|0	0|0	0|0	0|1	1|0	0|0	0|1	0|0	1|0	0|0	0|0	0|0	0|0	0|0	0|0	0|0	1|0	0|0	1|0	0|0	0|0	0|0	0|0	0|0	0|0	0|0	1|0
chr4	1433875017	.	C	T	999	PASS	DP=3170;VDB=0;SGB=64.8342;RPB=0.999584;MQB=0;BQB=0.864374;MQ0F=0;ICB=0.662966;HOB=0.0236295;AC=50;AN=460;DP4=0,2756,0,256;MQ=37;ANN=T|intergenic_region|MODIFIER|Asa4G05278-Asa4G05279|Asa4G05278-Asa4G05279|intergenic_region|Asa4G05278-Asa4G05279|||n.1433875017C>T||||||	GT	0|0	0|0	0|0	0|0	0|0	0|0	0|0	0|0	1|0	0|1	0|1	0|0	0|0	0|0	0|0	0|0	0|0	0|1	1|0	0|0	0|1	0|0	1|0	0|0	0|0	0|0	0|0	0|0	0|0	0|0	1|0	0|0	1|0	0|0	0|0	0|0	0|0	0|0	0|0	0|0	1|0
chr4	1433875032	.	G	A	999	PASS	DP=3170;VDB=0;SGB=-293.146;RPB=0.97776;MQB=1.44086e-11;BQB=0.999769;MQ0F=0;ICB=0.000634088;HOB=0.122911;AC=118;AN=460;DP4=0,2498,0,564;MQ=37;ANN=A|intergenic_region|MODIFIER|Asa4G05278-Asa4G05279|Asa4G05278-Asa4G05279|intergenic_region|Asa4G05278-Asa4G05279|||n.1433875032G>A||||||	GT	1|0	0|1	0|1	0|0	0|1	0|1	1|0	0|0	0|0	0|0	0|0	0|1	1|0	0|1	1|0	0|0	0|1	0|0	0|0	0|0	0|0	1|0	0|0	0|0	0|1	1|0	1|0	1|0	0|1	1|0	0|0	0|0	0|0	0|1	0|1	0|1	1|0	0|1	0|1	0|0	0|0
chr4	1433875071	.	T	C	999	PASS	DP=3170;VDB=0;SGB=122.497;RPB=0.999599;MQB=0.00163338;BQB=0.992556;MQ0F=0;ICB=0.967113;HOB=0.005;AC=23;AN=460;DP4=0,2940,0,152;MQ=37;ANN=C|intergenic_region|MODIFIER|Asa4G05278-Asa4G05279|Asa4G05278-Asa4G05279|intergenic_region|Asa4G05278-Asa4G05279|||n.1433875071T>C||||||	GT	0|0	0|0	0|0	0|1	0|0	0|0	0|0	0|1	0|0	0|0	0|0	0|0	0|0	0|0	0|1	0|0	0|0	0|0	0|0	0|0	0|0	0|0	0|0	0|1	0|0	0|0	0|0	0|0	0|0	0|0	0|0	1|0	0|0	0|0	0|0	0|0	0|0	0|0	1|0	0|0	0|0
chr4	1433875075	.	T	C	999	PASS	DP=3170;VDB=0;SGB=154.413;RPB=0.999971;MQB=4.0013e-07;BQB=0.983449;MQ0F=0;ICB=0.999014;HOB=0.000982987;AC=32;AN=460;DP4=0,2954,0,179;MQ=37;ANN=C|intergenic_region|MODIFIER|Asa4G05278-Asa4G05279|Asa4G05278-Asa4G05279|intergenic_region|Asa4G05278-Asa4G05279|||n.1433875075T>C||||||	GT	0|0	0|0	0|0	0|1	0|0	0|0	0|0	0|1	0|0	0|0	0|0	0|0	0|0	0|0	0|0	1|0	0|0	0|0	0|0	0|0	0|0	0|0	0|0	0|1	0|0	0|0	0|0	0|0	0|0	0|0	0|0	0|0	0|0	0|0	0|0	0|0	0|0	0|0	0|0	1|0	0|0
chr4	1433882531	.	G	A	999	PASS	DP=3030;VDB=0;SGB=-263.215;RPB=0.999482;MQB=0.850036;BQB=0.0931008;MQ0F=0;ICB=4.10696e-23;HOB=0.339892;AC=191;AN=446;DP4=0,1692,0,1097;MQ=39;ANN=A|intergenic_region|MODIFIER|Asa4G05278-Asa4G05279|Asa4G05278-Asa4G05279|intergenic_region|Asa4G05278-Asa4G05279|||n.1433882531G>A||||||	GT	1|0	0|1	0|1	0|1	0|1	0|1	1|0	0|1	1|1	0|1	0|1	0|1	1|0	0|1	0|0	1|0	0|1	0|1	1|0	0|1	0|0	1|0	1|0	0|1	0|1	1|0	1|0	1|0	0|1	1|0	1|0	1|0	1|0	0|1	0|1	0|1	1|0	0|1	0|0	0|0	1|0
chr4	1433887466	.	T	A	999	PASS	DP=3389;VDB=0;SGB=79.5348;RPB=0.997174;MQB=0;BQB=0.421659;MQ0F=0;ICB=0.0389389;HOB=0.0534594;AC=28;AN=460;DP4=2780,0,126,0;MQ=49;ANN=A|intergenic_region|MODIFIER|Asa4G05278-Asa4G05279|Asa4G05278-Asa4G05279|intergenic_region|Asa4G05278-Asa4G05279|||n.1433887466T>A||||||	GT	0|0	0|0	0|0	0|0	0|0	0|0	0|0	0|0	0|0	0|0	0|0	0|0	0|0	0|0	0|0	0|0	0|0	0|0	0|0	0|0	0|0	0|0	0|0	0|0	0|0	0|0	0|0	0|0	0|0	0|0	0|0	0|0	0|0	0|0	0|0	0|0	0|0	0|0	0|0	1|1	0|0
chr4	1433887567	.	G	A	999	PASS	DP=3390;VDB=0;SGB=152.73;RPB=0.999981;MQB=0;BQB=0.769815;MQ0F=0;ICB=0.0389895;HOB=0.0536603;AC=28;AN=458;DP4=0,3075,0,127;MQ=49;ANN=A|intergenic_region|MODIFIER|Asa4G05278-Asa4G05279|Asa4G05278-Asa4G05279|intergenic_region|Asa4G05278-Asa4G05279|||n.1433887567G>A||||||	GT	0|0	0|0	0|0	0|0	0|0	0|0	0|0	0|0	0|0	0|0	0|0	0|0	0|0	0|0	0|0	0|0	0|0	0|0	0|0	0|0	0|0	0|0	0|0	0|0	0|0	0|0	0|0	0|0	0|0	0|0	0|0	0|0	0|0	0|0	0|0	0|0	0|0	0|0	0|0	1|1	0|0
chr4	1433887636	.	C	G	999	PASS	DP=3390;VDB=0;SGB=145.928;RPB=0.99935;MQB=0;BQB=0.86906;MQ0F=0;ICB=0.0389389;HOB=0.0534594;AC=28;AN=460;DP4=0,3160,0,125;MQ=49;ANN=G|intergenic_region|MODIFIER|Asa4G05278-Asa4G05279|Asa4G05278-Asa4G05279|intergenic_region|Asa4G05278-Asa4G05279|||n.1433887636C>G||||||	GT	0|0	0|0	0|0	0|0	0|0	0|0	0|0	0|0	0|0	0|0	0|0	0|0	0|0	0|0	0|0	0|0	0|0	0|0	0|0	0|0	0|0	0|0	0|0	0|0	0|0	0|0	0|0	0|0	0|0	0|0	0|0	0|0	0|0	0|0	0|0	0|0	0|0	0|0	0|0	1|1	0|0
chr4	1433887758	.	T	C	999	PASS	DP=3939;VDB=0;SGB=295.897;RPB=0.996169;MQB=0;BQB=0.374236;MQ0F=0;ICB=0.0389389;HOB=0.0534594;AC=28;AN=460;DP4=3655,0,182,0;MQ=46;ANN=C|intergenic_region|MODIFIER|Asa4G05278-Asa4G05279|Asa4G05278-Asa4G05279|intergenic_region|Asa4G05278-Asa4G05279|||n.1433887758T>C||||||	GT	0|0	0|0	0|0	0|0	0|0	0|0	0|0	0|0	0|0	0|0	0|0	0|0	0|0	0|0	0|0	0|0	0|0	0|0	0|0	0|0	0|0	0|0	0|0	0|0	0|0	0|0	0|0	0|0	0|0	0|0	0|0	0|0	0|0	0|0	0|0	0|0	0|0	0|0	0|0	1|1	0|0
chr4	1433887759	.	G	A	999	PASS	DP=3939;VDB=0;SGB=306.614;RPB=0.990067;MQB=0;BQB=0.084244;MQ0F=0;ICB=0.846551;HOB=0.0136484;AC=38;AN=460;DP4=3520,0,303,0;MQ=46;ANN=A|intergenic_region|MODIFIER|Asa4G05278-Asa4G05279|Asa4G05278-Asa4G05279|intergenic_region|Asa4G05278-Asa4G05279|||n.1433887759G>A||||||	GT	0|0	0|0	0|0	0|1	0|0	0|0	0|0	0|1	0|0	0|0	0|0	0|0	0|0	0|0	0|1	1|0	0|0	0|0	0|0	0|0	0|0	0|0	0|0	0|1	0|0	0|0	0|0	0|0	0|0	0|0	0|0	1|0	0|0	0|0	0|0	0|0	0|0	0|0	1|0	0|0	0|0
chr4	1433887809	.	C	T	999	PASS	DP=3940;VDB=0;SGB=-382.388;RPB=0.999812;MQB=0;BQB=0.715399;MQ0F=0;ICB=5.96779e-22;HOB=0.325898;AC=260;AN=460;DP4=1614,0,2103,0;MQ=46;ANN=C|intergenic_region|MODIFIER|Asa4G05278-Asa4G05279|Asa4G05278-Asa4G05279|intergenic_region|Asa4G05278-Asa4G05279|||n.1433887809T>C||||||	GT	1|0	0|1	0|1	0|1	0|1	0|1	1|0	0|1	1|0	0|1	0|1	0|1	1|0	0|1	0|0	1|0	0|1	0|1	1|0	0|1	0|1	1|0	1|0	0|1	0|1	1|0	1|0	1|0	1|1	1|0	1|0	1|0	1|0	0|1	0|1	0|1	1|0	0|1	0|0	0|0	1|0
chr4	1433887910	.	A	G	999	PASS	DP=3943;VDB=0;SGB=297.95;RPB=0.999688;MQB=0;BQB=0.911292;MQ0F=0;ICB=0.0389389;HOB=0.0534594;AC=28;AN=460;DP4=0,3660,0,183;MQ=49;ANN=G|intergenic_region|MODIFIER|Asa4G05278-Asa4G05279|Asa4G05278-Asa4G05279|intergenic_region|Asa4G05278-Asa4G05279|||n.1433887910A>G||||||	GT	0|0	0|0	0|0	0|0	0|0	0|0	0|0	0|0	0|0	0|0	0|0	0|0	0|0	0|0	0|0	0|0	0|0	0|0	0|0	0|0	0|0	0|0	0|0	0|0	0|0	0|0	0|0	0|0	0|0	0|0	0|0	0|0	0|0	0|0	0|0	0|0	0|0	0|0	0|0	1|1	0|0
chr4	1433897926	.	C	T	999	PASS	DP=4055;VDB=0;SGB=401.8;RPB=0.998621;MQB=0;BQB=0.998242;MQ0F=0;ICB=0.685781;HOB=0.0244731;AC=57;AN=440;DP4=3413,0,492,0;MQ=44;ANN=T|intergenic_region|MODIFIER|Asa4G05278-Asa4G05279|Asa4G05278-Asa4G05279|intergenic_region|Asa4G05278-Asa4G05279|||n.1433897926C>T||||||	GT	0|0	0|0	0|0	0|0	0|0	0|0	0|0	0|0	1|0	0|1	0|1	0|0	0|0	0|0	0|0	0|0	0|0	0|1	1|0	0|1	0|1	0|0	1|0	0|0	0|0	0|0	0|0	0|0	0|0	0|0	1|0	0|0	1|0	0|0	0|0	0|0	0|0	0|0	0|0	0|0	1|0
chr4	1433897957	.	A	T	999	PASS	DP=4055;VDB=0;SGB=147.412;RPB=0.98772;MQB=0;BQB=5.40341e-11;MQ0F=0;ICB=2.0317e-05;HOB=0.156622;AC=181;AN=440;DP4=2245,0,1566,0;MQ=44;ANN=T|intergenic_region|MODIFIER|Asa4G05278-Asa4G05279|Asa4G05278-Asa4G05279|intergenic_region|Asa4G05278-Asa4G05279|||n.1433897957A>T||||||	GT	0|1	1|0	1|0	0|1	1|0	1|0	0|1	0|1	0|0	0|0	0|0	1|0	0|1	1|0	1|1	1|0	1|0	0|0	0|0	0|0	0|0	0|1	0|0	0|1	1|0	0|1	0|1	0|1	1|0	0|1	0|0	1|0	0|0	1|0	1|0	1|0	0|1	1|0	1|1	1|1	0|0
chr4	1433898007	.	A	G	999	PASS	DP=4055;VDB=0;SGB=-408.284;RPB=0.999754;MQB=0;BQB=0.380443;MQ0F=0;ICB=7.84404e-27;HOB=0.369587;AC=244;AN=440;DP4=1775,0,2022,0;MQ=44;ANN=A|intergenic_region|MODIFIER|Asa4G05278-Asa4G05279|Asa4G05278-Asa4G05279|intergenic_region|Asa4G05278-Asa4G05279|||n.1433898007G>A||||||	GT	1|0	0|1	0|1	0|1	0|1	0|1	1|0	0|1	1|0	0|1	0|1	0|1	1|0	0|1	0|0	1|0	0|1	0|1	1|0	0|1	0|1	1|0	1|0	0|1	0|1	1|0	1|0	1|0	0|1	1|0	1|0	1|0	1|0	0|1	0|1	0|1	1|0	0|1	0|0	0|0	1|0
chr4	1433907346	.	C	T	999	PASS	DP=2019;VDB=0;SGB=-209.92;RPB=0.990003;MQB=0;BQB=0.232215;MQ0F=0;ICB=6.53506e-10;HOB=0.214412;AC=288;AN=458;DP4=739,0,1215,0;MQ=47;ANN=C|intergenic_region|MODIFIER|Asa4G05278-Asa4G05279|Asa4G05278-Asa4G05279|intergenic_region|Asa4G05278-Asa4G05279|||n.1433907346T>C||||||	GT	1|0	0|1	0|1	0|0	0|1	0|1	1|0	0|0	1|0	0|1	0|1	0|1	1|1	0|1	0|0	0|0	0|1	0|1	1|0	0|1	0|1	1|0	1|0	0|0	0|1	1|0	1|0	1|0	0|1	0|0	0|0	0|0	1|0	0|1	0|1	0|1	1|0	0|1	0|0	0|0	1|0
chr4	1433907391	.	A	G	999	PASS	DP=2019;VDB=0;SGB=109.069;RPB=0.999635;MQB=0;BQB=0.987005;MQ0F=0;ICB=0.976893;HOB=0.00411891;AC=22;AN=458;DP4=1790,0,91,0;MQ=47;ANN=G|intergenic_region|MODIFIER|Asa4G05278-Asa4G05279|Asa4G05278-Asa4G05279|intergenic_region|Asa4G05278-Asa4G05279|||n.1433907391A>G||||||	GT	0|0	0|0	0|0	0|0	0|0	0|0	0|0	0|0	0|0	0|0	0|0	0|0	0|0	0|0	0|0	0|0	0|0	0|0	0|0	0|0	0|0	0|0	0|0	0|0	0|0	0|0	0|0	0|0	0|0	0|0	0|0	0|0	0|0	0|0	0|0	0|0	0|0	0|0	0|0	0|1	0|0
chr4	1433907540	.	T	C	999	PASS	DP=2014;VDB=0;SGB=198.432;RPB=0.999883;MQB=0;BQB=0.994416;MQ0F=0;ICB=0.581096;HOB=0.0280471;AC=54;AN=456;DP4=0,1694,0,258;MQ=49;ANN=C|intergenic_region|MODIFIER|Asa4G05278-Asa4G05279|Asa4G05278-Asa4G05279|intergenic_region|Asa4G05278-Asa4G05279|||n.1433907540T>C||||||	GT	0|0	0|0	0|0	0|0	0|0	0|0	0|0	0|0	1|0	0|1	0|1	0|0	0|0	0|0	0|0	0|0	0|0	0|1	1|0	0|1	0|1	0|0	1|0	0|0	0|0	0|0	0|0	0|0	0|0	0|0	1|0	0|0	1|0	0|0	0|0	0|0	0|0	0|0	0|0	0|0	1|0
chr4	1433911208	.	C	G	999	PASS	DP=1614;VDB=0;SGB=176.471;RPB=0.886527;MQB=0;BQB=0.848242;MQ0F=0;ICB=0.757466;HOB=0.0201083;AC=55;AN=458;DP4=1318,0,224,0;MQ=49;ANN=G|intergenic_region|MODIFIER|Asa4G05278-Asa4G05279|Asa4G05278-Asa4G05279|intergenic_region|Asa4G05278-Asa4G05279|||n.1433911208C>G||||||	GT	0|0	0|0	0|0	0|0	0|0	0|0	0|0	0|0	1|0	0|1	0|1	0|0	0|0	0|0	0|0	0|0	0|0	0|1	1|0	0|1	0|1	0|0	1|0	0|0	0|0	0|0	0|0	0|0	0|0	0|0	1|0	0|0	1|0	0|0	0|0	0|0	0|0	0|0	0|0	0|0	1|0
chr4	1434000181	.	T	C	999	PASS	DP=3913;VDB=0;SGB=-1167.76;RPB=0.965573;MQB=4.49632e-20;BQB=0.947368;MQ0F=0;ICB=0.0296939;HOB=0.0817486;AC=93;AN=460;DP4=0,3428,0,390;MQ=31;ANN=C|intergenic_region|MODIFIER|Asa4G05278-Asa4G05279|Asa4G05278-Asa4G05279|intergenic_region|Asa4G05278-Asa4G05279|||n.1434000181T>C||||||	GT	0|0	0|0	1|0	0|0	0|0	1|0	0|1	0|1	0|0	0|0	0|0	1|0	0|1	1|0	0|1	1|0	1|0	0|0	0|0	0|0	0|0	0|1	0|0	0|1	1|0	0|1	0|0	0|0	1|0	0|1	0|0	0|0	0|0	1|0	0|0	0|0	0|0	0|0	1|0	0|0	0|0
chr4	1434000201	.	C	T	994	PASS	DP=4113;VDB=0;SGB=-580.89;RPB=0.682643;MQB=0.796704;BQB=0.644574;MQ0F=0;ICB=0.917288;HOB=0.00908318;AC=31;AN=460;DP4=0,3818,0,180;MQ=30;ANN=T|intergenic_region|MODIFIER|Asa4G05278-Asa4G05279|Asa4G05278-Asa4G05279|intergenic_region|Asa4G05278-Asa4G05279|||n.1434000201C>T||||||	GT	0|0	0|0	0|0	1|0	0|0	0|0	0|0	1|0	1|0	0|0	0|1	0|0	0|0	0|0	0|0	0|1	0|0	0|0	0|0	0|0	0|1	0|0	1|0	0|0	0|0	0|0	0|0	0|0	0|0	0|0	0|0	0|0	1|0	0|0	0|0	0|0	0|0	0|0	0|0	0|0	1|0
chr4	1434000260	.	G	A	999	PASS	DP=4114;VDB=0;SGB=-1956.08;RPB=3.29104e-18;MQB=1.41952e-42;BQB=0.939186;MQ0F=0;ICB=0.106198;HOB=0.0635539;AC=82;AN=460;DP4=0,3506,0,458;MQ=30;ANN=A|intergenic_region|MODIFIER|Asa4G05278-Asa4G05279|Asa4G05278-Asa4G05279|intergenic_region|Asa4G05278-Asa4G05279|||n.1434000260G>A||||||	GT	0|0	0|0	0|0	0|0	0|0	1|0	0|1	0|0	0|0	1|0	0|0	1|0	0|1	1|0	0|1	1|0	1|0	1|0	0|0	0|0	0|0	0|1	0|0	0|1	1|0	0|1	0|0	0|0	1|0	0|1	0|0	0|0	0|0	1|0	0|0	0|0	0|0	0|0	1|0	0|0	0|0
chr4	1434000261	.	T	G	999	PASS	DP=4114;VDB=0;SGB=57.0547;RPB=5.8032e-41;MQB=0;BQB=0.0477333;MQ0F=0;ICB=0.878001;HOB=0.0117825;AC=421;AN=456;DP4=0,461,0,3038;MQ=30;ANN=T|intergenic_region|MODIFIER|Asa4G05278-Asa4G05279|Asa4G05278-Asa4G05279|intergenic_region|Asa4G05278-Asa4G05279|||n.1434000261G>T||||||	GT	0|0	0|0	0|0	0|0	1|0	0|0	0|0	0|0	0|0	1|0	0|0	0|0	0|0	0|0	0|0	0|0	0|0	1|0	0|0	0|0	0|0	0|0	0|0	0|0	0|0	0|0	0|0	0|0	0|0	0|0	0|0	0|0	0|0	0|0	0|0	0|0	0|0	0|0	0|0	0|0	0|0
chr4	1434000334	.	G	A	907	PASS	DP=4373;VDB=0;SGB=-590.733;RPB=0.719414;MQB=0.0470368;MQSB=0.110923;BQB=0.0600296;MQ0F=0;ICB=0.899842;HOB=0.010293;AC=33;AN=460;DP4=3795,7,169,0;MQ=32;ANN=A|intergenic_region|MODIFIER|Asa4G05278-Asa4G05279|Asa4G05278-Asa4G05279|intergenic_region|Asa4G05278-Asa4G05279|||n.1434000334G>A||||||	GT	0|0	0|0	0|0	0|0	0|0	0|0	0|0	0|0	1|0	0|0	0|1	0|0	0|0	0|0	0|0	0|0	0|0	0|0	0|0	0|1	0|1	0|0	1|0	0|0	0|0	0|0	0|0	0|0	0|0	0|0	0|0	0|0	1|0	0|0	0|0	0|0	0|0	0|0	0|0	0|0	1|0
chr4	1434000341	.	G	A	999	PASS	DP=4174;VDB=0;SGB=-818.545;RPB=0.00686829;MQB=0;BQB=0.593764;MQ0F=0;ICB=0.0158693;HOB=0.0897103;AC=97;AN=458;DP4=3594,0,385,0;MQ=32;ANN=A|intergenic_region|MODIFIER|Asa4G05278-Asa4G05279|Asa4G05278-Asa4G05279|intergenic_region|Asa4G05278-Asa4G05279|||n.1434000341G>A||||||	GT	1|0	0|1	0|0	0|0	0|1	0|1	1|0	0|0	0|0	0|0	0|0	0|1	1|0	0|1	0|0	0|0	0|1	0|0	0|0	0|0	0|0	0|0	0|0	0|0	0|0	1|0	1|0	1|0	0|1	1|0	0|0	0|0	0|0	0|1	0|1	0|1	1|0	0|1	0|0	0|1	0|0
chr4	1434000354	.	C	A	583	PASS	DP=4174;VDB=0;SGB=-459.638;RPB=0.229626;MQB=3.86322e-20;BQB=0.918723;MQ0F=0;ICB=0.925216;HOB=0.00850662;AC=30;AN=460;DP4=3907,0,158,0;MQ=32;ANN=A|intergenic_region|MODIFIER|Asa4G05278-Asa4G05279|Asa4G05278-Asa4G05279|intergenic_region|Asa4G05278-Asa4G05279|||n.1434000354C>A||||||	GT	0|0	0|0	0|0	0|0	0|0	0|0	0|0	0|0	0|0	0|1	1|0	0|0	0|0	0|0	0|0	0|0	0|0	0|1	0|0	1|0	0|0	0|0	0|0	0|0	0|0	0|0	0|0	0|0	0|0	0|0	0|1	0|0	0|0	0|0	0|0	0|0	0|0	0|0	0|0	0|0	0|0
chr4	1434000358	.	C	T	566	PASS	DP=4174;VDB=0;SGB=-508.774;RPB=0.896999;MQB=2.20412e-22;BQB=0.954911;MQ0F=0;ICB=0.932629;HOB=0.00794896;AC=29;AN=460;DP4=3858,0,168,0;MQ=32;ANN=T|intergenic_region|MODIFIER|Asa4G05278-Asa4G05279|Asa4G05278-Asa4G05279|intergenic_region|Asa4G05278-Asa4G05279|||n.1434000358C>T||||||	GT	0|0	0|0	0|0	0|0	0|0	0|0	0|0	0|0	0|0	0|1	1|0	0|0	0|0	0|0	0|0	0|0	0|0	0|1	0|0	1|0	0|0	0|0	0|0	0|0	0|0	0|0	0|0	0|0	0|0	0|0	0|1	0|0	0|0	0|0	0|0	0|0	0|0	0|0	0|0	0|0	0|0
chr4	1434000376	.	G	A	647	PASS	DP=4163;VDB=0;SGB=-456.146;RPB=0.799449;MQB=8.39615e-21;BQB=0.859737;MQ0F=0;ICB=0.932005;HOB=0.00801854;AC=29;AN=458;DP4=3835,0,156,0;MQ=32;ANN=A|intergenic_region|MODIFIER|Asa4G05278-Asa4G05279|Asa4G05278-Asa4G05279|intergenic_region|Asa4G05278-Asa4G05279|||n.1434000376G>A||||||	GT	0|0	0|0	0|0	0|0	0|0	0|0	0|0	0|0	0|0	0|1	1|0	0|0	0|0	0|0	0|0	0|0	0|0	0|1	0|0	1|0	0|0	0|0	0|0	0|0	0|0	0|0	0|0	0|0	0|0	0|0	0|1	0|0	0|0	0|0	0|0	0|0	0|0	0|0	0|0	0|0	0|0
chr4	1434000450	.	C	T	999	PASS	DP=4173;VDB=0;SGB=-1202.83;RPB=0.999279;MQB=0.000255934;BQB=0.999882;MQ0F=0;ICB=0.5083;HOB=0.0317958;AC=58;AN=460;DP4=3860,0,210,0;MQ=32;ANN=T|intergenic_region|MODIFIER|Asa4G05278-Asa4G05279|Asa4G05278-Asa4G05279|intergenic_region|Asa4G05278-Asa4G05279|||n.1434000450C>T||||||	GT	1|0	0|1	0|1	0|0	0|1	0|0	1|0	0|0	0|0	0|0	0|0	0|0	0|0	0|0	0|0	0|0	0|1	0|0	0|0	0|0	0|0	1|0	0|0	0|0	0|1	0|0	1|0	0|0	0|0	0|0	0|0	0|0	0|0	0|0	0|1	0|1	0|0	0|0	0|0	0|0	0|0
chr4	1434000456	.	G	A	999	PASS	DP=4173;VDB=0;SGB=-1213.83;RPB=0.998799;MQB=2.37408e-05;BQB=0.974341;MQ0F=0;ICB=0.0869355;HOB=0.0666919;AC=84;AN=460;DP4=3742,0,340,0;MQ=32;ANN=A|intergenic_region|MODIFIER|Asa4G05278-Asa4G05279|Asa4G05278-Asa4G05279|intergenic_region|Asa4G05278-Asa4G05279|||n.1434000456G>A||||||	GT	0|0	0|0	1|0	0|0	0|0	1|0	0|1	0|0	0|0	0|0	0|0	1|0	0|1	1|0	0|1	0|0	1|0	0|0	0|0	0|0	0|0	0|1	0|0	0|1	1|0	0|1	0|0	0|0	1|0	0|1	0|0	0|0	0|0	1|0	0|0	0|0	0|0	0|0	1|0	0|0	0|0
chr4	1434036557	.	C	T	999	PASS	DP=3794;VDB=0;SGB=-86.5875;RPB=0.558599;MQB=0;MQSB=9.86461e-24;BQB=0.0231136;MQ0F=0;ICB=0.000949203;HOB=0.119563;AC=116;AN=458;DP4=1495,82,424,7;MQ=41;ANN=T|intergenic_region|MODIFIER|Asa4G05278-Asa4G05279|Asa4G05278-Asa4G05279|intergenic_region|Asa4G05278-Asa4G05279|||n.1434036557C>T||||||	GT	0|1	1|0	0|0	0|0	1|0	1|0	0|1	0|0	0|0	0|0	0|0	1|0	0|1	1|0	0|1	0|0	1|0	0|0	0|0	0|0	0|0	0|1	0|0	0|0	1|0	0|1	0|1	0|1	1|0	0|1	0|0	0|0	0|0	1|0	1|0	1|0	0|1	1|0	1|0	0|0	0|0
chr4	1434036622	.	G	A	999	PASS	DP=1944;VDB=0;SGB=25.5646;RPB=0.983315;MQB=3.2266e-14;BQB=0.943236;MQ0F=0;ICB=0.357256;HOB=0.0326462;AC=34;AN=458;DP4=1721,0,147,0;MQ=42;ANN=A|intergenic_region|MODIFIER|Asa4G05278-Asa4G05279|Asa4G05278-Asa4G05279|intergenic_region|Asa4G05278-Asa4G05279|||n.1434036622G>A||||||	GT	0|0	0|0	0|0	0|1	0|0	0|0	0|0	0|1	0|0	0|0	0|0	0|0	0|0	0|0	0|0	1|0	0|0	0|0	0|0	0|0	0|0	0|0	0|0	0|1	0|0	0|0	0|0	0|0	0|0	0|0	0|0	1|0	0|0	0|0	0|0	0|0	0|0	0|0	0|0	0|0	0|0
chr4	1434036646	.	G	A	999	PASS	DP=1942;VDB=0;SGB=-77.8793;RPB=0.998665;MQB=0;BQB=0.999999;MQ0F=0;ICB=0.00252823;HOB=0.110829;AC=116;AN=458;DP4=1465,0,429,0;MQ=41;ANN=A|intergenic_region|MODIFIER|Asa4G05278-Asa4G05279|Asa4G05278-Asa4G05279|intergenic_region|Asa4G05278-Asa4G05279|||n.1434036646G>A||||||	GT	0|1	1|0	0|0	0|0	1|0	1|0	0|1	0|0	0|0	0|0	0|0	1|0	0|1	1|0	0|1	0|0	1|0	0|0	0|0	0|0	0|0	0|1	0|0	0|0	1|0	0|1	0|1	0|1	1|0	0|1	0|0	0|0	0|0	1|0	1|0	1|0	0|1	1|0	1|0	0|0	0|0
chr4	1434122957	.	G	A	999	PASS	DP=2502;VDB=0;SGB=560.021;RPB=0.994091;MQB=0;BQB=0.910816;MQ0F=0;ICB=0.00361364;HOB=0.0766005;AC=34;AN=456;DP4=2051,0,290,0;MQ=44;ANN=A|intergenic_region|MODIFIER|Asa4G05278-Asa4G05279|Asa4G05278-Asa4G05279|intergenic_region|Asa4G05278-Asa4G05279|||n.1434122957G>A||||||	GT	0|0	0|0	0|0	0|0	0|0	0|0	0|0	0|0	0|0	0|0	0|0	0|0	0|0	0|0	0|0	0|0	0|0	0|0	0|0	0|0	0|0	0|0	0|0	0|0	0|0	0|0	0|0	0|0	0|0	0|0	0|0	0|0	0|0	0|0	0|0	0|0	0|0	0|0	0|0	1|1	0|0
chr4	1434122962	.	G	T	999	PASS	DP=2502;VDB=0;SGB=580.417;RPB=0.984822;MQB=0;BQB=0.82055;MQ0F=0;ICB=0.00450567;HOB=0.0762192;AC=35;AN=454;DP4=2062,0,294,0;MQ=44;ANN=T|intergenic_region|MODIFIER|Asa4G05278-Asa4G05279|Asa4G05278-Asa4G05279|intergenic_region|Asa4G05278-Asa4G05279|||n.1434122962G>T||||||	GT	0|0	0|0	0|0	0|0	0|0	0|0	0|0	0|0	0|0	0|0	0|0	0|0	0|0	0|0	0|0	0|0	0|0	0|0	0|0	0|0	0|0	0|0	0|0	0|0	0|0	0|0	0|0	0|0	0|0	0|0	0|0	0|0	0|0	0|0	0|0	0|0	0|0	0|0	0|0	1|1	0|0
chr4	1434122990	.	A	G	999	PASS	DP=2502;VDB=0;SGB=664.168;RPB=0.99999;MQB=0;BQB=3.30267e-08;MQ0F=0;ICB=5.71474e-08;HOB=0.190058;AC=152;AN=456;DP4=1380,0,992,0;MQ=44;ANN=G|intergenic_region|MODIFIER|Asa4G05278-Asa4G05279|Asa4G05278-Asa4G05279|intergenic_region|Asa4G05278-Asa4G05279|||n.1434122990A>G||||||	GT	0|0	0|0	0|0	1|1	0|0	0|0	0|0	1|1	1|0	0|1	1|0	0|0	0|0	0|0	0|0	1|1	0|0	0|1	0|1	1|0	0|1	0|0	0|1	1|1	0|0	0|0	0|0	0|0	0|0	0|0	0|1	1|1	0|1	0|0	0|0	0|0	0|0	0|0	0|0	1|1	0|1
chr4	1434123018	.	G	A	999	PASS	DP=2501;VDB=0;SGB=603.344;RPB=0.994162;MQB=0;BQB=0.886177;MQ0F=0;ICB=0.00287789;HOB=0.0775389;AC=33;AN=454;DP4=2127,0,298,0;MQ=44;ANN=A|intergenic_region|MODIFIER|Asa4G05278-Asa4G05279|Asa4G05278-Asa4G05279|intergenic_region|Asa4G05278-Asa4G05279|||n.1434123018G>A||||||	GT	0|0	0|0	0|0	0|0	0|0	0|0	0|0	0|0	0|0	0|0	0|0	0|0	0|0	0|0	0|0	0|0	0|0	0|0	0|0	0|0	0|0	0|0	0|0	0|0	0|0	0|0	0|0	0|0	0|0	0|0	0|0	0|0	0|0	0|0	0|0	0|0	0|0	0|0	0|0	1|1	0|0
chr4	1434208317	.	T	A	999	PASS	DP=2474;VDB=0;SGB=164.11;RPB=0.991513;MQB=0;BQB=0.964147;MQ0F=0;ICB=0.971346;HOB=0.00457467;AC=22;AN=460;DP4=0,2311,0,119;MQ=46;ANN=A|intergenic_region|MODIFIER|Asa4G05278-Asa4G05279|Asa4G05278-Asa4G05279|intergenic_region|Asa4G05278-Asa4G05279|||n.1434208317T>A||||||	GT	0|0	0|0	0|0	0|0	0|0	0|0	0|0	0|0	0|0	0|0	0|0	0|0	0|0	0|0	0|1	0|0	0|0	0|0	0|0	0|0	0|0	0|0	0|0	0|0	0|0	0|0	0|0	0|0	0|0	0|0	0|0	0|0	0|0	0|0	0|0	0|0	0|0	0|0	1|0	1|0	0|0
chr4	1434208359	.	T	C	999	PASS	DP=2474;VDB=0;SGB=-226.486;RPB=0.992401;MQB=0;BQB=0.0362932;MQ0F=0;ICB=3.6071e-06;HOB=0.162202;AC=329;AN=460;DP4=0,703,0,1678;MQ=46;ANN=T|intergenic_region|MODIFIER|Asa4G05278-Asa4G05279|Asa4G05278-Asa4G05279|intergenic_region|Asa4G05278-Asa4G05279|||n.1434208359C>T||||||	GT	0|1	1|0	1|0	0|0	1|0	1|0	0|1	0|0	0|0	0|0	0|0	1|0	0|1	1|0	0|1	0|0	1|0	0|0	0|0	0|0	0|0	0|1	0|0	0|0	1|0	0|1	0|1	0|1	1|0	0|1	0|0	0|0	0|0	1|0	1|0	1|0	0|1	1|0	1|0	0|0	0|0
chr4	1434208462	.	C	T	999	PASS	DP=2481;VDB=0;SGB=-257.515;RPB=0.994941;MQB=0;BQB=0.227847;MQ0F=0;ICB=1.33382e-05;HOB=0.153507;AC=329;AN=460;DP4=761,0,1598,0;MQ=45;ANN=C|intergenic_region|MODIFIER|Asa4G05278-Asa4G05279|Asa4G05278-Asa4G05279|intergenic_region|Asa4G05278-Asa4G05279|||n.1434208462T>C||||||	GT	0|1	1|0	1|0	0|0	1|0	1|0	0|1	0|0	0|0	0|0	0|0	1|0	0|1	1|0	0|1	0|0	1|0	0|0	0|0	0|0	0|0	0|1	0|0	0|0	1|0	0|1	0|1	0|1	1|0	0|1	0|0	0|0	0|0	1|0	1|0	1|0	0|1	1|0	1|0	0|0	0|0
chr4	1434208479	.	A	G	999	PASS	DP=2481;VDB=0;SGB=164.11;RPB=0.999704;MQB=0;BQB=0.997478;MQ0F=0;ICB=0.971346;HOB=0.00457467;AC=22;AN=460;DP4=2269,0,119,0;MQ=46;ANN=G|intergenic_region|MODIFIER|Asa4G05278-Asa4G05279|Asa4G05278-Asa4G05279|intergenic_region|Asa4G05278-Asa4G05279|||n.1434208479A>G||||||	GT	0|0	0|0	0|0	0|0	0|0	0|0	0|0	0|0	0|0	0|0	0|0	0|0	0|0	0|0	0|1	0|0	0|0	0|0	0|0	0|0	0|0	0|0	0|0	0|0	0|0	0|0	0|0	0|0	0|0	0|0	0|0	0|0	0|0	0|0	0|0	0|0	0|0	0|0	1|0	1|0	0|0
chr4	1434214871	.	G	A	999	PASS	DP=3342;VDB=0;SGB=-326.232;RPB=0.997974;MQB=0;BQB=0.959767;MQ0F=0;ICB=9.39821e-06;HOB=0.155992;AC=328;AN=460;DP4=0,1076,0,2189;MQ=42;ANN=G|intergenic_region|MODIFIER|Asa4G05278-Asa4G05279|Asa4G05278-Asa4G05279|intergenic_region|Asa4G05278-Asa4G05279|||n.1434214871A>G||||||	GT	0|1	1|0	1|0	0|0	1|0	1|0	0|1	0|0	0|0	0|0	0|0	1|0	0|1	1|0	0|1	0|0	1|0	0|0	0|0	0|0	0|0	0|1	0|0	0|0	1|0	0|1	0|1	0|1	1|0	0|1	0|0	0|0	0|0	1|0	1|0	1|0	0|1	1|0	1|0	0|0	0|0
chr4	1434214915	.	T	C	999	PASS	DP=3342;VDB=0;SGB=-275.786;RPB=0.988482;MQB=0;BQB=1.09198e-05;MQ0F=0;ICB=9.39821e-06;HOB=0.155992;AC=328;AN=460;DP4=0,1051,0,1928;MQ=42;ANN=T|intergenic_region|MODIFIER|Asa4G05278-Asa4G05279|Asa4G05278-Asa4G05279|intergenic_region|Asa4G05278-Asa4G05279|||n.1434214915C>T||||||	GT	0|1	1|0	1|0	0|0	1|0	1|0	0|1	0|0	0|0	0|0	0|0	1|0	0|1	1|0	0|1	0|0	1|0	0|0	0|0	0|0	0|0	0|1	0|0	0|0	1|0	0|1	0|1	0|1	1|1	0|1	0|0	0|0	0|0	1|0	1|0	1|0	0|1	1|0	1|0	0|0	0|0
chr4	1434214930	.	T	C	999	PASS	DP=3342;VDB=0;SGB=635.759;RPB=0.999745;MQB=0;BQB=0.0587165;MQ0F=0;ICB=1.02687e-09;HOB=0.167675;AC=50;AN=460;DP4=0,2715,0,355;MQ=42;ANN=C|intergenic_region|MODIFIER|Asa4G05278-Asa4G05279|Asa4G05278-Asa4G05279|intergenic_region|Asa4G05278-Asa4G05279|||n.1434214930T>C||||||	GT	0|0	0|0	0|0	1|1	0|0	0|0	0|0	1|1	0|0	0|0	0|0	0|0	0|0	0|0	0|0	1|1	0|0	0|0	0|0	0|0	0|0	0|0	0|0	1|1	0|0	0|0	0|0	0|0	0|0	0|0	0|0	1|1	0|0	0|0	0|0	0|0	0|0	0|0	0|0	0|0	0|0
chr4	1434215010	.	T	C	999	PASS	DP=3305;VDB=0;SGB=-325.727;RPB=0.98848;MQB=0;BQB=0.647512;MQ0F=0;ICB=3.37767e-06;HOB=0.163941;AC=315;AN=460;DP4=1128,0,1994,0;MQ=30;ANN=T|intergenic_region|MODIFIER|Asa4G05278-Asa4G05279|Asa4G05278-Asa4G05279|intergenic_region|Asa4G05278-Asa4G05279|||n.1434215010C>T||||||	GT	0|1	1|0	1|0	0|0	1|0	1|0	0|1	0|0	0|0	0|0	0|0	1|0	0|1	1|0	0|1	0|0	1|0	0|0	0|0	0|0	0|0	0|1	0|0	0|0	1|0	0|1	0|1	0|1	1|1	0|1	0|0	0|0	0|0	1|0	1|0	1|0	0|1	1|0	1|0	1|0	0|0
chr4	1434215013	.	G	C	999	PASS	DP=3305;VDB=0;SGB=-282.976;RPB=0.976611;MQB=0;BQB=0.00087002;MQ0F=0;ICB=0.000284978;HOB=0.131342;AC=324;AN=460;DP4=1059,0,2095,0;MQ=30;ANN=G|intergenic_region|MODIFIER|Asa4G05278-Asa4G05279|Asa4G05278-Asa4G05279|intergenic_region|Asa4G05278-Asa4G05279|||n.1434215013C>G||||||	GT	0|1	1|0	1|0	0|0	1|0	1|0	0|1	0|0	0|0	0|0	0|0	1|0	0|1	1|0	0|1	0|0	1|0	0|0	0|0	0|0	0|0	0|1	0|0	0|0	1|0	0|1	0|1	0|1	1|1	0|1	0|0	0|0	0|0	1|0	1|0	1|0	0|1	1|0	1|0	0|0	0|0
chr4	1434215027	.	A	G	999	PASS	DP=3305;VDB=0;SGB=-76.6294;RPB=0.969134;MQB=0;BQB=0.792566;MQ0F=0;ICB=0.275492;HOB=0.0529395;AC=239;AN=460;DP4=1614,0,1500,0;MQ=30;ANN=A|intergenic_region|MODIFIER|Asa4G05278-Asa4G05279|Asa4G05278-Asa4G05279|intergenic_region|Asa4G05278-Asa4G05279|||n.1434215027G>A||||||	GT	0|1	1|0	1|0	1|1	1|0	1|0	0|1	1|1	0|0	0|0	0|0	1|0	0|1	1|0	1|1	1|1	1|0	0|0	0|0	0|0	0|0	0|1	0|0	1|1	1|0	0|1	0|1	0|1	1|1	0|1	0|0	1|1	0|0	1|0	1|0	1|0	0|1	1|0	1|1	0|1	0|0
chr4	1434215088	.	T	C	999	PASS	DP=3305;VDB=0;SGB=-100.818;RPB=0.980061;MQB=0;BQB=0.998463;MQ0F=0;ICB=0.423944;HOB=0.0430624;AC=294;AN=460;DP4=1322,0,1889,0;MQ=30;ANN=T|intergenic_region|MODIFIER|Asa4G05278-Asa4G05279|Asa4G05278-Asa4G05279|intergenic_region|Asa4G05278-Asa4G05279|||n.1434215088C>T||||||	GT	0|1	1|0	1|0	0|0	1|0	1|0	0|1	0|0	0|0	0|0	0|0	1|0	0|1	1|0	1|1	0|0	1|0	0|0	0|0	0|0	0|0	0|1	0|0	0|0	1|0	0|1	0|1	0|1	1|1	0|1	0|0	0|0	0|0	1|0	1|0	1|0	0|1	1|0	1|1	1|1	0|0
chr4	1434255386	.	C	T	999	PASS	DP=2420;VDB=0;SGB=-184.722;RPB=0;MQB=0;BQB=0.979977;MQ0F=0;ICB=0.0689072;HOB=0.0758184;AC=319;AN=452;DP4=0,924,0,1401;MQ=29;ANN=C|intergenic_region|MODIFIER|Asa4G05278-Asa4G05279|Asa4G05278-Asa4G05279|intergenic_region|Asa4G05278-Asa4G05279|||n.1434255386T>C||||||	GT	0|1	1|0	1|0	0|0	1|0	1|0	0|1	0|0	0|0	0|0	0|0	1|0	0|1	1|0	1|1	0|0	1|0	0|0	0|0	0|0	0|0	0|1	0|0	0|0	1|0	1|1	0|1	0|1	1|0	0|1	0|0	0|0	0|0	1|0	1|0	1|0	0|1	1|0	1|0	0|0	0|0
chr4	1434255545	.	C	T	999	PASS	DP=3060;VDB=0;SGB=-233.858;RPB=0.991122;MQB=0;BQB=0.914008;MQ0F=0;ICB=2.62242e-05;HOB=0.148592;AC=331;AN=460;DP4=996,0,1949,0;MQ=43;ANN=C|intergenic_region|MODIFIER|Asa4G05278-Asa4G05279|Asa4G05278-Asa4G05279|intergenic_region|Asa4G05278-Asa4G05279|||n.1434255545T>C||||||	GT	0|1	1|0	1|0	0|0	1|0	1|0	0|1	0|0	0|0	0|0	0|0	1|0	0|1	1|0	0|1	0|0	1|0	0|0	0|0	0|0	0|0	0|1	0|0	0|0	1|0	0|1	0|1	0|1	1|0	0|1	0|0	0|0	0|0	1|0	1|0	1|0	0|1	1|0	1|0	0|0	0|0
chr4	1434255552	.	T	C	999	PASS	DP=3060;VDB=0;SGB=-168.385;RPB=0.988043;MQB=0;BQB=2.06662e-08;MQ0F=0;ICB=0.190512;HOB=0.0598204;AC=297;AN=460;DP4=1249,0,1606,0;MQ=43;ANN=T|intergenic_region|MODIFIER|Asa4G05278-Asa4G05279|Asa4G05278-Asa4G05279|intergenic_region|Asa4G05278-Asa4G05279|||n.1434255552C>T||||||	GT	0|1	1|0	1|0	0|0	1|0	1|0	0|1	0|0	0|0	0|0	0|0	1|0	0|1	1|0	1|1	0|0	1|0	0|0	0|0	0|0	0|0	0|1	0|0	0|0	1|0	0|1	0|1	0|1	1|0	0|1	0|0	0|0	0|0	1|0	1|0	1|0	0|1	1|0	1|1	1|1	0|0
chr4	1434263487	.	T	A	999	PASS	DP=2199;VDB=0;SGB=-124.804;RPB=0;MQB=0;BQB=0.945063;MQ0F=0;ICB=0.00060109;HOB=0.125182;AC=329;AN=454;DP4=641,0,1495,0;MQ=36;ANN=T|intergenic_region|MODIFIER|Asa4G05278-Asa4G05279|Asa4G05278-Asa4G05279|intergenic_region|Asa4G05278-Asa4G05279|||n.1434263487A>T||||||	GT	0|1	1|0	1|0	0|0	1|0	1|0	0|1	0|0	0|0	0|0	0|0	1|0	0|1	1|0	0|1	0|0	1|0	0|0	0|0	0|0	0|0	0|1	0|0	0|0	1|0	0|1	0|1	0|1	1|0	0|1	0|0	0|0	0|0	1|0	1|0	1|0	0|1	1|0	1|0	0|0	0|0
chr4	1434263505	.	G	A	999	PASS	DP=2199;VDB=0;SGB=-113.011;RPB=0.999871;MQB=0;BQB=0.902867;MQ0F=0;ICB=0.00060109;HOB=0.125182;AC=329;AN=454;DP4=645,0,1510,0;MQ=36;ANN=G|intergenic_region|MODIFIER|Asa4G05278-Asa4G05279|Asa4G05278-Asa4G05279|intergenic_region|Asa4G05278-Asa4G05279|||n.1434263505A>G||||||	GT	0|1	1|0	1|0	0|0	1|0	1|0	0|1	0|0	0|0	0|0	0|0	1|0	0|1	1|0	0|1	0|0	1|0	0|0	0|0	0|0	0|0	0|1	0|0	0|0	1|0	0|1	0|1	0|1	1|0	0|1	0|0	0|0	0|0	1|0	1|0	1|0	0|1	1|0	1|0	0|0	0|0
chr4	1434308626	.	C	T	999	PASS	DP=2141;VDB=0;SGB=-23.6372;RPB=0.969715;MQB=0;BQB=0.999189;MQ0F=0;ICB=0.241128;HOB=0.0558909;AC=280;AN=454;DP4=0,874,0,1211;MQ=47;ANN=C|intergenic_region|MODIFIER|Asa4G05278-Asa4G05279|Asa4G05278-Asa4G05279|intergenic_region|Asa4G05278-Asa4G05279|||n.1434308626T>C||||||	GT	0|1	1|0	1|0	0|0	1|0	1|0	0|1	0|0	0|0	0|0	0|0	1|0	0|1	1|0	1|1	0|0	1|0	0|0	0|0	0|0	0|0	0|1	0|0	0|0	1|0	0|1	0|1	0|1	1|0	0|1	0|0	0|0	0|0	1|0	1|0	1|0	0|1	1|0	1|1	1|1	0|0
chr4	1434308771	.	A	G	999	PASS	DP=2145;VDB=0;SGB=169.918;RPB=0.998634;MQB=1.25481e-18;BQB=0.732172;MQ0F=0;ICB=0.000756591;HOB=0.122128;AC=121;AN=458;DP4=1394,0,649,0;MQ=46;ANN=G|intergenic_region|MODIFIER|Asa4G05278-Asa4G05279|Asa4G05278-Asa4G05279|intergenic_region|Asa4G05278-Asa4G05279|||n.1434308771A>G||||||	GT	0|1	1|0	1|0	0|0	1|0	1|0	0|1	0|0	0|0	0|0	0|0	1|0	0|1	1|0	1|0	0|0	1|0	0|0	0|0	0|0	0|0	0|1	0|0	0|0	1|0	0|1	0|1	0|1	1|0	0|1	0|0	0|0	0|0	1|0	1|0	1|0	0|1	1|0	0|1	0|0	0|0
chr4	1434308782	.	T	A	999	PASS	DP=2145;VDB=0;SGB=-4.19077;RPB=0.999832;MQB=0;BQB=0.944915;MQ0F=0;ICB=0.844892;HOB=0.0191835;AC=222;AN=458;DP4=1159,0,938,0;MQ=46;ANN=A|intergenic_region|MODIFIER|Asa4G05278-Asa4G05279|Asa4G05278-Asa4G05279|intergenic_region|Asa4G05278-Asa4G05279|||n.1434308782T>A||||||	GT	1|0	0|1	0|1	0|0	0|1	0|1	1|0	0|0	1|1	1|1	1|1	0|1	1|0	0|1	0|0	0|0	0|1	1|1	1|1	1|1	1|1	1|0	1|1	0|0	0|1	1|0	1|0	1|0	0|1	1|0	1|1	0|0	1|1	0|1	0|1	0|1	1|0	0|1	0|0	0|0	1|1
chr4	1434406423	.	T	A	999	PASS	DP=3471;VDB=0;SGB=761.214;RPB=0.999713;MQB=0;BQB=0.677337;MQ0F=0;ICB=0.937263;HOB=0.0105009;AC=73;AN=460;DP4=0,2648,0,754;MQ=46;ANN=A|intergenic_region|MODIFIER|Asa4G05278-Asa4G05279|Asa4G05278-Asa4G05279|intergenic_region|Asa4G05278-Asa4G05279|||n.1434406423T>A||||||	GT	0|0	0|0	0|0	0|0	0|0	0|0	0|0	0|0	1|0	0|1	1|0	0|0	0|0	0|0	0|0	0|0	0|0	0|1	0|1	1|0	0|1	0|0	0|1	0|0	0|0	0|0	0|0	0|0	0|0	0|0	0|1	0|0	0|1	0|0	0|0	0|0	0|0	0|0	0|0	1|1	0|1
chr4	1434406448	.	G	T	999	PASS	DP=3471;VDB=0;SGB=117.783;RPB=0.998615;MQB=0;BQB=0.976754;MQ0F=0;ICB=0.662966;HOB=0.0236295;AC=50;AN=460;DP4=0,3034,0,311;MQ=46;ANN=T|intergenic_region|MODIFIER|Asa4G05278-Asa4G05279|Asa4G05278-Asa4G05279|intergenic_region|Asa4G05278-Asa4G05279|||n.1434406448G>T||||||	GT	0|0	0|0	0|0	0|0	0|0	0|0	0|0	0|0	1|0	0|1	1|0	0|0	0|0	0|0	0|0	0|0	0|0	0|1	0|1	1|0	0|1	0|0	0|1	0|0	0|0	0|0	0|0	0|0	0|0	0|0	0|1	0|0	0|1	0|0	0|0	0|0	0|0	0|0	0|0	0|0	0|1
chr4	1434406458	.	G	A	999	PASS	DP=3471;VDB=0;SGB=773.229;RPB=0.999997;MQB=0;BQB=0.356904;MQ0F=0;ICB=0.548257;HOB=0.0296408;AC=56;AN=460;DP4=0,2669,0,653;MQ=46;ANN=A|intergenic_region|MODIFIER|Asa4G05278-Asa4G05279|Asa4G05278-Asa4G05279|intergenic_region|Asa4G05278-Asa4G05279|||n.1434406458G>A||||||	GT	0|0	0|0	0|0	0|0	0|0	0|0	0|0	0|0	1|0	0|1	1|0	0|0	0|0	0|0	0|0	0|0	0|0	0|1	0|1	1|0	0|1	0|0	0|1	0|0	0|0	0|0	0|0	0|0	0|0	0|0	0|1	0|0	0|1	0|0	0|0	0|0	0|0	0|0	0|0	0|0	0|1
chr4	1434406519	.	G	A	999	PASS	DP=3471;VDB=0;SGB=275.102;RPB=0.991102;MQB=1.28951e-26;BQB=0.920793;MQ0F=0;ICB=0.0203855;HOB=0.0653214;AC=37;AN=460;DP4=0,3080,0,224;MQ=46;ANN=A|intergenic_region|MODIFIER|Asa4G05278-Asa4G05279|Asa4G05278-Asa4G05279|intergenic_region|Asa4G05278-Asa4G05279|||n.1434406519G>A||||||	GT	0|0	0|0	0|0	1|0	0|0	0|0	0|0	1|0	0|0	0|0	0|0	0|0	0|0	0|0	0|0	0|1	0|0	0|0	0|0	0|0	0|0	0|0	0|0	1|0	0|0	0|0	0|0	0|0	0|0	0|0	0|0	0|1	0|0	0|0	0|0	0|0	0|0	0|0	0|0	0|0	0|0
chr4	1434406601	.	G	A	999	PASS	DP=3469;VDB=0;SGB=87.1942;RPB=0.999569;MQB=0;BQB=0.623312;MQ0F=0;ICB=0.662966;HOB=0.0236295;AC=50;AN=460;DP4=2981,0,314,0;MQ=47;ANN=A|intergenic_region|MODIFIER|Asa4G05278-Asa4G05279|Asa4G05278-Asa4G05279|intergenic_region|Asa4G05278-Asa4G05279|||n.1434406601G>A||||||	GT	0|0	0|0	0|0	0|0	0|0	0|0	0|0	0|0	1|0	0|1	1|0	0|0	0|0	0|0	0|0	0|0	0|0	0|1	0|1	1|0	0|1	0|0	0|1	0|0	0|0	0|0	0|0	0|0	0|0	0|0	0|1	0|0	0|1	0|0	0|0	0|0	0|0	0|0	0|0	0|0	0|1
chr4	1434406650	.	T	C	999	PASS	DP=3469;VDB=0;SGB=257.019;RPB=0.997946;MQB=0;BQB=0.935597;MQ0F=0;ICB=0.644614;HOB=0.0245841;AC=51;AN=460;DP4=3069,0,372,0;MQ=47;ANN=C|intergenic_region|MODIFIER|Asa4G05278-Asa4G05279|Asa4G05278-Asa4G05279|intergenic_region|Asa4G05278-Asa4G05279|||n.1434406650T>C||||||	GT	0|0	0|0	0|0	0|0	0|0	0|0	0|0	0|0	1|0	0|1	1|0	0|0	0|0	0|0	0|0	0|0	0|0	0|1	0|1	1|0	0|0	0|0	0|1	0|0	0|0	0|0	0|0	0|0	0|0	0|0	0|1	0|0	0|1	0|0	0|0	0|0	0|0	0|0	0|0	0|0	0|1
chr4	1434406679	.	T	A	999	PASS	DP=3469;VDB=0;SGB=833.94;RPB=0.998983;MQB=0;BQB=0.835661;MQ0F=0;ICB=0.548257;HOB=0.0296408;AC=56;AN=460;DP4=2682,0,680,0;MQ=47;ANN=A|intergenic_region|MODIFIER|Asa4G05278-Asa4G05279|Asa4G05278-Asa4G05279|intergenic_region|Asa4G05278-Asa4G05279|||n.1434406679T>A||||||	GT	0|0	0|0	0|0	0|0	0|0	0|0	0|0	0|0	1|0	0|1	1|0	0|0	0|0	0|0	0|0	0|0	0|0	0|1	0|1	1|0	0|1	0|0	0|1	0|0	0|0	0|0	0|0	0|0	0|0	0|0	0|1	0|0	0|1	0|0	0|0	0|0	0|0	0|0	0|0	0|0	0|1
chr4	1434419698	.	T	C	999	PASS	DP=3813;VDB=0;SGB=374.529;RPB=0.98842;MQB=0;BQB=0.187289;MQ0F=0;ICB=0.568016;HOB=0.0285917;AC=55;AN=460;DP4=0,3212,0,451;MQ=46;ANN=C|intergenic_region|MODIFIER|Asa4G05278-Asa4G05279|Asa4G05278-Asa4G05279|intergenic_region|Asa4G05278-Asa4G05279|||n.1434419698T>C||||||	GT	0|0	0|0	0|0	0|0	0|0	0|0	0|0	0|0	1|0	0|1	1|0	0|0	0|0	0|0	0|0	0|0	0|0	0|1	0|1	1|0	0|1	0|0	0|1	0|0	0|0	0|0	0|0	0|0	0|0	0|0	0|1	0|0	0|1	0|0	0|0	0|0	0|0	0|0	0|0	0|0	0|1
chr4	1434419775	.	G	T	999	PASS	DP=3812;VDB=0;SGB=1125.41;RPB=0.988361;MQB=0;BQB=0.00857672;MQ0F=0;ICB=0.870331;HOB=0.0144045;AC=58;AN=460;DP4=0,2664,0,902;MQ=46;ANN=T|intergenic_region|MODIFIER|Asa4G05278-Asa4G05279|Asa4G05278-Asa4G05279|intergenic_region|Asa4G05278-Asa4G05279|||n.1434419775G>T||||||	GT	0|0	0|0	0|0	0|0	0|0	0|0	0|0	0|0	1|0	0|1	1|0	0|0	0|0	0|0	0|0	0|0	0|0	0|1	0|1	1|0	0|1	0|0	0|1	0|0	0|0	0|0	0|0	0|0	0|0	0|0	0|1	0|0	0|1	0|0	0|0	0|0	0|0	0|0	0|0	0|0	0|1
chr4	1434419795	.	A	T	999	PASS	DP=3812;VDB=0;SGB=345.712;RPB=0.993734;MQB=0;BQB=0.920829;MQ0F=0;ICB=0.568016;HOB=0.0285917;AC=55;AN=460;DP4=0,3276,0,454;MQ=46;ANN=T|intergenic_region|MODIFIER|Asa4G05278-Asa4G05279|Asa4G05278-Asa4G05279|intergenic_region|Asa4G05278-Asa4G05279|||n.1434419795A>T||||||	GT	0|0	0|0	0|0	0|0	0|0	0|0	0|0	0|0	1|0	0|1	1|0	0|0	0|0	0|0	0|0	0|0	0|0	0|1	0|1	1|0	0|1	0|0	0|1	0|0	0|0	0|0	0|0	0|0	0|0	0|0	0|1	0|0	0|0	0|0	0|0	0|0	0|0	0|0	0|0	0|0	0|1
chr4	1434419832	.	T	G	843	PASS	DP=3833;VDB=0;SGB=274.584;RPB=0.999877;MQB=0;BQB=0.910493;MQ0F=0;ICB=0.567918;HOB=0.0290737;AC=58;AN=460;DP4=3255,0,509,0;MQ=41;ANN=G|intergenic_region|MODIFIER|Asa4G05278-Asa4G05279|Asa4G05278-Asa4G05279|intergenic_region|Asa4G05278-Asa4G05279|||n.1434419832T>G||||||	GT	0|0	0|0	0|0	0|0	0|0	0|0	0|0	0|0	0|0	0|1	1|0	0|0	0|0	0|0	0|0	0|0	0|0	0|1	0|1	1|0	0|1	0|0	0|0	0|0	0|0	0|0	0|0	0|0	0|0	0|0	0|1	0|0	0|1	0|0	0|0	0|0	0|0	0|0	0|0	1|1	0|1
chr4	1434419897	.	G	C	999	PASS	DP=3833;VDB=0;SGB=1151.8;RPB=0.999828;MQB=0;BQB=0.56154;MQ0F=0;ICB=0.870331;HOB=0.0144045;AC=58;AN=460;DP4=2848,0,901,0;MQ=41;ANN=C|intergenic_region|MODIFIER|Asa4G05278-Asa4G05279|Asa4G05278-Asa4G05279|intergenic_region|Asa4G05278-Asa4G05279|||n.1434419897G>C||||||	GT	0|0	0|0	0|0	0|0	0|0	0|0	0|0	0|0	1|0	0|1	1|0	0|0	0|0	0|0	0|0	0|0	0|0	0|1	0|1	1|0	0|1	0|0	0|1	0|0	0|0	0|0	0|0	0|0	0|0	0|0	0|1	0|0	0|1	0|0	0|0	0|0	0|0	0|0	0|0	0|0	0|1
chr4	1434419907	.	T	G	999	PASS	DP=3833;VDB=0;SGB=1089.65;RPB=0.999456;MQB=0;BQB=0.999665;MQ0F=0;ICB=0.407559;HOB=0.0396125;AC=77;AN=460;DP4=2821,0,979,0;MQ=41;ANN=G|intergenic_region|MODIFIER|Asa4G05278-Asa4G05279|Asa4G05278-Asa4G05279|intergenic_region|Asa4G05278-Asa4G05279|||n.1434419907T>G||||||	GT	0|0	0|0	0|0	0|0	0|0	0|0	0|0	0|0	1|0	0|1	1|0	0|0	0|0	0|0	0|0	0|0	0|0	0|1	0|1	1|0	0|1	0|0	0|1	0|0	0|0	0|0	0|0	0|0	0|0	0|0	0|1	0|0	0|1	0|0	0|0	0|0	0|0	0|0	0|0	1|1	0|1
chr4	1434588080	.	A	G	999	PASS	DP=2532;VDB=0;SGB=53.0694;RPB=0.914498;MQB=0;BQB=0.907777;MQ0F=0;ICB=0.000200569;HOB=0.13259;AC=127;AN=464;DP4=0,1746,0,688;MQ=44;ANN=G|intergenic_region|MODIFIER|Asa4G05278-Asa4G05279|Asa4G05278-Asa4G05279|intergenic_region|Asa4G05278-Asa4G05279|||n.1434588080A>G||||||	GT	0|1	1|0	1|0	0|0	1|0	1|0	0|1	0|0	0|0	0|0	0|0	1|0	0|1	1|0	1|0	0|0	1|0	0|0	0|0	0|0	0|0	0|1	0|0	0|0	1|0	0|1	0|1	0|1	1|0	0|1	0|0	0|0	0|0	1|0	1|0	1|0	0|1	1|0	0|1	0|0	0|0
chr4	1434588088	.	C	T	999	PASS	DP=2532;VDB=0;SGB=88.7175;RPB=0.991322;MQB=0;BQB=0.952182;MQ0F=0;ICB=0.000270857;HOB=0.129645;AC=122;AN=464;DP4=0,1720,0,693;MQ=43;ANN=T|intergenic_region|MODIFIER|Asa4G05278-Asa4G05279|Asa4G05278-Asa4G05279|intergenic_region|Asa4G05278-Asa4G05279|||n.1434588088C>T||||||	GT	0|1	1|0	1|0	0|0	1|0	1|0	0|1	0|0	0|0	0|0	0|0	1|0	0|1	1|0	1|0	0|0	1|0	0|0	0|0	0|0	0|0	0|1	0|0	0|0	1|0	0|1	0|1	0|1	1|0	0|1	0|0	0|0	0|0	1|0	1|0	1|0	0|1	1|0	0|1	0|0	0|0
chr4	1434681339	.	C	T	999	PASS	DP=1839;VDB=0;SGB=745.888;RPB=0.996639;MQB=0;BQB=0.834377;MQ0F=0;ICB=1.46252e-22;HOB=0.323878;AC=90;AN=426;DP4=1233,0,548,0;MQ=47;ANN=T|intergenic_region|MODIFIER|Asa4G05278-Asa4G05279|Asa4G05278-Asa4G05279|intergenic_region|Asa4G05278-Asa4G05279|||n.1434681339C>T||||||	GT	0|0	0|0	0|0	1|0	0|0	0|0	0|0	1|1	0|0	0|0	0|0	0|0	0|0	0|0	0|0	1|1	0|0	0|0	0|0	0|0	0|0	0|0	0|0	1|1	0|0	0|0	0|0	0|0	0|0	0|0	0|0	1|1	0|0	0|0	0|0	0|0	0|0	0|0	0|0	1|1	0|0
chr4	465772289	.	C	T	999	PASS	DP=3067;VDB=0;SGB=1009.51;RPB=0;MQB=0;BQB=0.433997;MQ0F=0;ICB=4.62569e-29;HOB=0.389994;AC=111;AN=410;DP4=0,2193,0,779;MQ=38;ANN=T|intergenic_region|MODIFIER|Asa4G01726-Asa4G01727|Asa4G01726-Asa4G01727|intergenic_region|Asa4G01726-Asa4G01727|||n.465772289C>T||||||	GT	0|0	0|0	0|0	0|0	0|0	0|0	0|0	0|0	1|1	1|1	1|1	0|0	0|0	0|0	0|0	0|0	0|0	1|1	1|1	1|1	1|1	0|0	1|1	0|0	0|0	0|0	0|0	0|0	0|0	0|0	1|1	1|1	1|1	0|0	0|0	0|0	0|0	0|0	0|0	0|0	1|1
chr4	465772315	.	C	A	999	PASS	DP=3067;VDB=0;SGB=713.912;RPB=7.77078e-15;MQB=4.35969e-38;BQB=0.61104;MQ0F=0;ICB=3.286e-08;HOB=0.143914;AC=32;AN=410;DP4=0,2680,0,286;MQ=38;ANN=A|intergenic_region|MODIFIER|Asa4G01726-Asa4G01727|Asa4G01726-Asa4G01727|intergenic_region|Asa4G01726-Asa4G01727|||n.465772315C>A||||||	GT	0|0	0|0	0|0	0|0	0|0	0|0	0|0	0|0	0|0	0|0	0|0	0|0	0|0	0|0	0|0	0|0	0|0	0|0	0|0	0|0	0|0	0|0	0|0	0|0	0|0	0|0	0|0	0|0	0|0	0|0	0|0	0|0	0|0	0|0	0|0	0|0	0|0	0|0	0|0	1|1	0|0
chr4	465772331	.	T	C	999	PASS	DP=3067;VDB=0;SGB=1013.37;RPB=0;MQB=0;BQB=0.978522;MQ0F=0;ICB=4.62569e-29;HOB=0.389994;AC=111;AN=410;DP4=0,2203,0,782;MQ=38;ANN=C|intergenic_region|MODIFIER|Asa4G01726-Asa4G01727|Asa4G01726-Asa4G01727|intergenic_region|Asa4G01726-Asa4G01727|||n.465772331T>C||||||	GT	0|0	0|0	0|0	0|0	0|0	0|0	0|0	0|0	1|1	1|1	1|1	0|0	0|0	0|0	0|0	0|0	0|0	1|1	1|1	1|1	1|1	0|0	1|1	0|0	0|0	0|0	0|0	0|0	0|0	0|0	1|1	1|1	1|1	0|0	0|0	0|0	0|0	0|0	0|0	0|0	1|1
chr4	465772336	.	C	T	999	PASS	DP=3067;VDB=0;SGB=1013.2;RPB=0.999994;MQB=0;BQB=0.533095;MQ0F=0;ICB=4.62569e-29;HOB=0.389994;AC=111;AN=410;DP4=0,2209,0,781;MQ=38;ANN=T|intergenic_region|MODIFIER|Asa4G01726-Asa4G01727|Asa4G01726-Asa4G01727|intergenic_region|Asa4G01726-Asa4G01727|||n.465772336C>T||||||	GT	0|0	0|0	0|0	0|0	0|0	0|0	0|0	0|0	1|1	1|1	1|1	0|0	0|0	0|0	0|0	0|0	0|0	1|1	1|1	1|1	1|1	0|0	1|1	0|0	0|0	0|0	0|0	0|0	0|0	0|0	1|1	1|1	1|1	0|0	0|0	0|0	0|0	0|0	0|0	0|0	1|1
chr4	465772370	.	A	C	999	PASS	DP=3067;VDB=0;SGB=1156.66;RPB=0;MQB=0;BQB=0.997001;MQ0F=0;ICB=5.32826e-38;HOB=0.455729;AC=144;AN=410;DP4=0,1927,0,1065;MQ=38;ANN=C|intergenic_region|MODIFIER|Asa4G01726-Asa4G01727|Asa4G01726-Asa4G01727|intergenic_region|Asa4G01726-Asa4G01727|||n.465772370A>C||||||	GT	0|0	0|0	0|0	0|0	0|0	0|0	0|0	0|0	1|1	1|1	1|1	0|0	0|0	0|0	0|0	0|0	0|0	1|1	1|1	1|1	1|1	0|0	1|1	0|0	0|0	0|0	0|0	0|0	0|0	0|0	1|1	1|1	1|1	0|0	0|0	0|0	0|0	0|0	0|0	1|1	1|1
chr4	465772383	.	A	G	999	PASS	DP=3067;VDB=0;SGB=699.142;RPB=4.34173e-15;MQB=7.6297e-39;BQB=0.705237;MQ0F=0;ICB=3.286e-08;HOB=0.143914;AC=32;AN=410;DP4=0,2725,0,292;MQ=38;ANN=G|intergenic_region|MODIFIER|Asa4G01726-Asa4G01727|Asa4G01726-Asa4G01727|intergenic_region|Asa4G01726-Asa4G01727|||n.465772383A>G||||||	GT	0|0	0|0	0|0	0|0	0|0	0|0	0|0	0|0	0|0	0|0	0|0	0|0	0|0	0|0	0|0	0|0	0|0	0|0	0|0	0|0	0|0	0|0	0|0	0|0	0|0	0|0	0|0	0|0	0|0	0|0	0|0	0|0	0|0	0|0	0|0	0|0	0|0	0|0	0|0	1|1	0|0
chr4	465772419	.	G	A	999	PASS	DP=3079;VDB=0;SGB=963.511;RPB=0;MQB=0;BQB=0.859413;MQ0F=0;ICB=4.62569e-29;HOB=0.389994;AC=111;AN=410;DP4=2202,0,774,0;MQ=40;ANN=A|intergenic_region|MODIFIER|Asa4G01726-Asa4G01727|Asa4G01726-Asa4G01727|intergenic_region|Asa4G01726-Asa4G01727|||n.465772419G>A||||||	GT	0|0	0|0	0|0	0|0	0|0	0|0	0|0	0|0	1|1	1|1	1|1	0|0	0|0	0|0	0|0	0|0	0|0	1|1	1|1	1|1	1|1	0|0	1|1	0|0	0|0	0|0	0|0	0|0	0|0	0|0	1|1	1|1	1|1	0|0	0|0	0|0	0|0	0|0	0|0	0|0	1|1
chr4	465772472	.	C	T	999	PASS	DP=3079;VDB=0;SGB=1005.3;RPB=0;MQB=0;BQB=0.780707;MQ0F=0;ICB=4.62569e-29;HOB=0.389994;AC=111;AN=410;DP4=2171,0,774,0;MQ=40;ANN=T|intergenic_region|MODIFIER|Asa4G01726-Asa4G01727|Asa4G01726-Asa4G01727|intergenic_region|Asa4G01726-Asa4G01727|||n.465772472C>T||||||	GT	0|0	0|0	0|0	0|0	0|0	0|0	0|0	0|0	1|1	1|1	1|1	0|0	0|0	0|0	0|0	0|0	0|0	1|1	1|1	1|1	1|1	0|0	1|1	0|0	0|0	0|0	0|0	0|0	0|0	0|0	1|1	1|1	1|1	0|0	0|0	0|0	0|0	0|0	0|0	0|0	1|1
chr4	465772490	.	G	A	999	PASS	DP=3079;VDB=0;SGB=1011.25;RPB=0;MQB=0;BQB=0.17744;MQ0F=0;ICB=4.62569e-29;HOB=0.389994;AC=111;AN=410;DP4=2189,0,776,0;MQ=40;ANN=A|intergenic_region|MODIFIER|Asa4G01726-Asa4G01727|Asa4G01726-Asa4G01727|intergenic_region|Asa4G01726-Asa4G01727|||n.465772490G>A||||||	GT	0|0	0|0	0|0	0|0	0|0	0|0	0|0	0|0	1|1	1|1	1|1	0|0	0|0	0|0	0|0	0|0	0|0	1|1	1|1	1|1	1|1	0|0	1|1	0|0	0|0	0|0	0|0	0|0	0|0	0|0	1|1	1|1	1|1	0|0	0|0	0|0	0|0	0|0	0|0	0|0	1|1
chr4	465772513	.	T	C	999	PASS	DP=3079;VDB=0;SGB=1020.72;RPB=0;MQB=0;BQB=0.991304;MQ0F=0;ICB=4.62569e-29;HOB=0.389994;AC=111;AN=410;DP4=2227,0,785,0;MQ=40;ANN=C|intergenic_region|MODIFIER|Asa4G01726-Asa4G01727|Asa4G01726-Asa4G01727|intergenic_region|Asa4G01726-Asa4G01727|||n.465772513T>C||||||	GT	0|0	0|0	0|0	0|0	0|0	0|0	0|0	0|0	1|1	1|1	1|1	0|0	0|0	0|0	0|0	0|0	0|0	1|1	1|1	1|1	1|1	0|0	1|1	0|0	0|0	0|0	0|0	0|0	0|0	0|0	1|1	1|1	1|1	0|0	0|0	0|0	0|0	0|0	0|0	0|0	1|1
chr4	615792164	.	C	A	999	PASS	DP=2328;VDB=0;SGB=154.837;RPB=0.993703;MQB=0;BQB=0.978091;MQ0F=0;ICB=1.053e-16;HOB=0.277495;AC=129;AN=460;DP4=1857,0,397,0;MQ=47;ANN=A|intergenic_region|MODIFIER|Asa4G02335-Asa4G02336|Asa4G02335-Asa4G02336|intergenic_region|Asa4G02335-Asa4G02336|||n.615792164C>A||||||	GT	0|0	0|0	0|0	0|1	0|0	0|0	0|0	0|1	1|1	1|1	1|1	0|0	0|0	0|0	0|0	0|1	0|0	1|1	1|1	1|1	1|1	0|0	1|1	1|0	0|0	0|0	0|0	0|0	0|0	0|0	1|1	0|1	1|1	0|0	0|0	0|0	0|0	0|0	0|0	0|0	1|1
chr4	615792180	.	A	G	999	PASS	DP=2330;VDB=0;SGB=163.318;RPB=0.986578;MQB=0;BQB=0.992316;MQ0F=0;ICB=5.29438e-09;HOB=0.202866;AC=155;AN=458;DP4=1220,0,982,0;MQ=47;ANN=G|intergenic_region|MODIFIER|Asa4G02335-Asa4G02336|Asa4G02335-Asa4G02336|intergenic_region|Asa4G02335-Asa4G02336|||n.615792180A>G||||||	GT	1|0	0|1	1|0	1|0	0|1	0|1	1|1	1|0	0|0	0|0	0|0	1|0	0|1	1|0	0|0	1|0	1|0	0|0	0|0	0|0	0|0	0|1	0|0	0|1	1|0	0|1	0|0	0|1	1|0	0|1	0|0	1|0	0|0	1|0	0|1	1|0	0|1	1|0	0|0	0|1	0|0
chr4	615792266	.	T	C	999	PASS	DP=2321;VDB=0;SGB=226.865;RPB=0.99885;MQB=0;BQB=0.709489;MQ0F=0;ICB=0.957417;HOB=0.00590737;AC=25;AN=460;DP4=0,2106,0,149;MQ=43;ANN=C|intergenic_region|MODIFIER|Asa4G02335-Asa4G02336|Asa4G02335-Asa4G02336|intergenic_region|Asa4G02335-Asa4G02336|||n.615792266T>C||||||	GT	0|0	0|0	0|0	1|0	0|0	0|0	0|0	1|0	0|0	0|0	0|0	0|0	0|0	0|0	0|0	1|0	0|0	0|0	0|0	0|0	0|0	0|0	0|0	0|1	0|0	0|0	0|0	0|0	0|0	0|0	0|0	1|0	0|0	0|0	0|0	0|0	0|0	0|0	0|0	0|0	0|0
chr4	615792289	.	T	C	999	PASS	DP=2321;VDB=0;SGB=161.925;RPB=0.901469;MQB=0;BQB=0.330532;MQ0F=0;ICB=6.87361e-09;HOB=0.200992;AC=155;AN=460;DP4=0,1267,0,990;MQ=43;ANN=C|intergenic_region|MODIFIER|Asa4G02335-Asa4G02336|Asa4G02335-Asa4G02336|intergenic_region|Asa4G02335-Asa4G02336|||n.615792289T>C||||||	GT	1|0	0|1	1|0	1|0	0|1	0|1	0|1	1|0	0|0	0|0	0|0	1|0	0|1	1|0	0|0	1|0	1|0	0|0	0|0	0|0	0|0	0|1	0|0	0|1	1|0	0|1	0|0	0|1	1|0	0|1	0|0	1|0	0|0	1|0	0|1	1|0	0|1	1|0	0|0	0|1	0|0
chr4	615792299	.	G	C	999	PASS	DP=2321;VDB=0;SGB=219.393;RPB=0.91404;MQB=0;BQB=0.826967;MQ0F=0;ICB=1.20938e-06;HOB=0.17022;AC=137;AN=458;DP4=0,1388,0,870;MQ=43;ANN=C|intergenic_region|MODIFIER|Asa4G02335-Asa4G02336|Asa4G02335-Asa4G02336|intergenic_region|Asa4G02335-Asa4G02336|||n.615792299G>C||||||	GT	1|0	0|1	1|0	1|0	0|1	0|1	0|1	1|0	0|0	0|0	0|0	1|0	0|1	1|0	0|0	1|0	1|0	0|0	0|0	0|0	0|0	0|1	0|0	0|1	1|0	0|1	0|0	0|1	1|0	0|1	0|0	1|0	0|0	1|0	0|1	1|0	0|1	1|0	0|0	0|0	0|0
chr4	615826153	.	G	A	999	PASS	DP=2078;VDB=0;SGB=165.249;RPB=0.998224;MQB=0;BQB=0.711047;MQ0F=0;ICB=0.0695111;HOB=0.0519226;AC=32;AN=452;DP4=1901,0,127,0;MQ=46;ANN=A|intergenic_region|MODIFIER|Asa4G02335-Asa4G02336|Asa4G02335-Asa4G02336|intergenic_region|Asa4G02335-Asa4G02336|||n.615826153G>A||||||	GT	0|0	0|0	0|0	0|0	0|0	0|0	0|0	0|0	0|0	0|0	0|0	0|0	0|0	0|0	0|0	0|0	0|0	0|0	0|0	0|0	0|0	0|0	0|0	0|0	0|0	0|0	0|0	0|0	0|0	0|0	0|0	0|0	0|0	0|0	0|0	0|0	0|0	0|0	0|0	1|1	0|0
chr4	615826159	.	A	G	999	PASS	DP=2078;VDB=0;SGB=6.85914;RPB=0.995964;MQB=0;BQB=0.866369;MQ0F=0;ICB=3.24448e-08;HOB=0.195121;AC=178;AN=452;DP4=1159,0,885,0;MQ=46;ANN=G|intergenic_region|MODIFIER|Asa4G02335-Asa4G02336|Asa4G02335-Asa4G02336|intergenic_region|Asa4G02335-Asa4G02336|||n.615826159A>G||||||	GT	1|0	0|1	0|0	1|0	0|1	0|1	0|1	1|0	0|0	0|0	0|0	1|0	0|0	1|0	0|1	1|0	1|0	0|0	0|0	0|0	0|0	0|1	0|0	0|1	1|0	0|1	1|0	0|1	1|0	0|1	0|0	1|0	0|0	1|0	0|1	1|0	0|1	1|0	0|1	1|1	0|0
chr4	615826331	.	C	T	999	PASS	DP=2043;VDB=0;SGB=99.7688;RPB=0.962593;MQB=0;BQB=0.429514;MQ0F=0;ICB=2.24223e-05;HOB=0.151862;AC=135;AN=452;DP4=0,1288,0,692;MQ=39;ANN=T|intergenic_region|MODIFIER|Asa4G02335-Asa4G02336|Asa4G02335-Asa4G02336|intergenic_region|Asa4G02335-Asa4G02336|||n.615826331C>T||||||	GT	1|0	0|1	0|0	1|0	0|1	0|1	0|1	1|0	0|0	0|0	0|0	1|0	0|0	1|0	0|0	1|0	1|0	0|0	0|0	0|0	0|0	0|1	0|0	0|1	1|0	0|1	1|0	0|1	1|0	0|1	0|0	1|0	0|0	1|0	0|1	1|0	0|1	1|0	0|0	0|0	0|0
chr4	615826363	.	C	T	999	PASS	DP=2043;VDB=0;SGB=-197.219;RPB=0.998074;MQB=0;BQB=0.944842;MQ0F=0;ICB=2.9549e-05;HOB=0.150374;AC=311;AN=452;DP4=0,732,0,1244;MQ=39;ANN=C|intergenic_region|MODIFIER|Asa4G02335-Asa4G02336|Asa4G02335-Asa4G02336|intergenic_region|Asa4G02335-Asa4G02336|||n.615826363T>C||||||	GT	0|1	1|0	1|1	0|0	1|0	1|0	1|0	0|0	0|0	0|0	0|0	0|1	1|1	0|1	1|0	0|0	0|1	0|0	0|0	0|0	0|0	1|0	0|0	0|0	0|1	1|0	0|1	1|0	0|1	1|0	0|0	0|0	0|0	0|1	1|0	0|1	1|0	0|1	1|0	0|0	0|0
chr4	615826392	.	A	G	999	PASS	DP=2043;VDB=0;SGB=2.18635;RPB=0.9999;MQB=0;BQB=0.762977;MQ0F=0;ICB=1.68225e-06;HOB=0.171206;AC=171;AN=452;DP4=0,1182,0,822;MQ=39;ANN=G|intergenic_region|MODIFIER|Asa4G02335-Asa4G02336|Asa4G02335-Asa4G02336|intergenic_region|Asa4G02335-Asa4G02336|||n.615826392A>G||||||	GT	1|0	0|1	0|0	1|0	0|1	0|1	0|1	1|0	0|0	0|0	0|0	1|0	0|0	1|0	0|1	1|0	1|0	0|0	0|0	0|0	0|0	0|1	0|0	0|1	1|0	0|1	1|0	0|1	1|0	0|1	0|0	1|0	0|0	1|0	0|1	1|0	0|1	1|0	0|1	1|1	0|0
chr4	615860890	.	T	G	999	PASS	DP=4237;VDB=0;SGB=439.967;RPB=0;MQB=0;BQB=0.924899;MQ0F=0;ICB=1.91099e-09;HOB=0.208781;AC=187;AN=460;DP4=1837,0,2240,0;MQ=43;ANN=G|intergenic_region|MODIFIER|Asa4G02335-Asa4G02336|Asa4G02335-Asa4G02336|intergenic_region|Asa4G02335-Asa4G02336|||n.615860890T>G||||||	GT	1|0	0|1	1|0	1|0	0|1	0|1	0|1	1|0	0|0	0|0	0|0	1|0	0|1	1|0	0|1	1|0	1|0	0|0	0|0	0|0	0|0	0|1	0|0	0|1	1|0	0|1	1|0	0|1	1|0	0|1	0|0	1|0	0|0	1|0	0|1	1|0	0|1	1|0	0|1	1|1	0|0
chr4	615869032	.	T	A	999	PASS	DP=3429;VDB=0;SGB=99.5472;RPB=0.997412;MQB=0;MQSB=1;BQB=0.0207526;MQ0F=0;ICB=1.09293e-07;HOB=0.186427;AC=178;AN=460;DP4=1,1653,0,1294;MQ=43;ANN=A|intergenic_region|MODIFIER|Asa4G02335-Asa4G02336|Asa4G02335-Asa4G02336|intergenic_region|Asa4G02335-Asa4G02336|||n.615869032T>A||||||	GT	1|0	0|1	1|0	1|0	0|1	0|1	0|1	1|0	0|0	0|0	0|0	1|0	0|1	1|0	0|1	1|0	1|0	0|0	0|0	0|0	0|0	0|1	0|0	0|1	1|0	0|1	1|0	0|1	1|0	0|1	0|0	1|0	0|0	1|0	0|1	1|0	0|1	1|0	0|1	1|1	0|0
chr4	615869048	.	G	A	999	PASS	DP=3428;VDB=0;SGB=487.909;RPB=0.999575;MQB=0.774657;BQB=0.390039;MQ0F=0;ICB=1.8404e-22;HOB=0.323403;AC=128;AN=460;DP4=0,2691,0,638;MQ=44;ANN=A|intergenic_region|MODIFIER|Asa4G02335-Asa4G02336|Asa4G02335-Asa4G02336|intergenic_region|Asa4G02335-Asa4G02336|||n.615869048G>A||||||	GT	0|0	0|0	0|0	0|1	0|0	0|0	0|0	0|1	1|1	1|1	1|1	0|0	0|0	0|0	0|0	0|1	0|0	1|1	1|1	1|1	1|1	0|0	1|1	1|0	0|0	0|0	0|0	0|0	0|0	0|0	1|1	0|1	1|1	0|0	0|0	0|0	0|0	0|0	0|0	0|0	1|1
chr4	615869068	.	A	C	999	PASS	DP=3428;VDB=0;SGB=38.4203;RPB=0.988975;MQB=0;BQB=0.0615175;MQ0F=0;ICB=1.63411e-08;HOB=0.197127;AC=176;AN=460;DP4=0,1891,0,1405;MQ=44;ANN=C|intergenic_region|MODIFIER|Asa4G02335-Asa4G02336|Asa4G02335-Asa4G02336|intergenic_region|Asa4G02335-Asa4G02336|||n.615869068A>C||||||	GT	1|0	0|1	1|0	1|0	0|1	0|1	0|1	1|0	0|0	0|0	0|0	1|0	0|1	1|0	0|1	1|0	1|0	0|0	0|0	0|0	0|0	0|1	0|0	0|1	1|0	0|1	1|0	0|1	1|0	0|1	0|0	1|0	0|0	1|0	0|1	1|0	0|1	1|0	0|1	1|1	0|0
chr4	615879288	.	A	G	999	PASS	DP=1993;VDB=0;SGB=82.3687;RPB=0.999499;MQB=0;BQB=0.904143;MQ0F=0;ICB=0.0070408;HOB=0.10398;AC=156;AN=454;DP4=0,1167,0,747;MQ=42;ANN=G|intergenic_region|MODIFIER|Asa4G02335-Asa4G02336|Asa4G02335-Asa4G02336|intergenic_region|Asa4G02335-Asa4G02336|||n.615879288A>G||||||	GT	1|0	0|1	1|0	0|0	0|1	0|1	0|1	0|0	0|0	0|0	0|0	1|0	0|1	1|0	0|1	0|0	1|0	0|0	0|0	0|0	0|0	0|1	0|0	0|0	1|0	0|1	1|0	0|1	1|0	0|1	0|0	0|0	0|0	1|0	0|1	0|1	0|1	1|0	0|1	1|1	0|0
chr4	615879325	.	A	G	999	PASS	DP=1993;VDB=0;SGB=61.0486;RPB=0.999561;MQB=0;BQB=0.218762;MQ0F=0;ICB=9.19629e-05;HOB=0.141313;AC=142;AN=456;DP4=0,1218,0,675;MQ=42;ANN=G|intergenic_region|MODIFIER|Asa4G02335-Asa4G02336|Asa4G02335-Asa4G02336|intergenic_region|Asa4G02335-Asa4G02336|||n.615879325A>G||||||	GT	1|0	0|1	1|0	0|0	0|1	0|1	1|1	0|0	0|0	0|0	0|0	1|0	0|1	1|0	0|1	0|0	1|0	0|0	0|0	0|0	0|0	0|1	0|0	0|0	1|0	0|1	1|0	0|1	1|0	0|1	0|0	0|0	0|0	1|0	0|1	0|1	0|1	1|0	0|1	0|1	0|0
chr4	615879326	.	C	A	999	PASS	DP=1993;VDB=0;SGB=123.051;RPB=0.998814;MQB=0;BQB=0.967529;MQ0F=0;ICB=0.0175433;HOB=0.0909779;AC=110;AN=454;DP4=0,1393,0,530;MQ=42;ANN=A|intergenic_region|MODIFIER|Asa4G02335-Asa4G02336|Asa4G02335-Asa4G02336|intergenic_region|Asa4G02335-Asa4G02336|||n.615879326C>A||||||	GT	1|0	0|1	1|0	0|0	0|1	0|1	0|1	0|0	0|0	0|0	0|0	1|0	0|1	1|0	0|0	0|0	1|0	0|0	0|0	0|0	0|0	0|1	0|0	0|0	1|0	0|1	1|0	0|1	1|0	0|1	0|0	0|0	0|0	1|0	0|1	0|1	0|1	1|0	0|0	0|0	0|0
chr4	615879367	.	C	T	999	PASS	DP=1993;VDB=0;SGB=-173.391;RPB=0.999945;MQB=3.24489e-13;BQB=0.899568;MQ0F=0;ICB=0.759888;HOB=0.0186211;AC=44;AN=456;DP4=0,1800,0,128;MQ=42;ANN=T|intergenic_region|MODIFIER|Asa4G02335-Asa4G02336|Asa4G02335-Asa4G02336|intergenic_region|Asa4G02335-Asa4G02336|||n.615879367C>T||||||	GT	1|0	0|0	0|0	0|0	0|1	0|1	0|0	0|0	0|0	0|0	0|0	1|0	0|0	0|0	0|0	0|0	0|0	0|0	0|0	0|0	0|0	0|0	0|0	0|0	0|0	0|1	1|0	0|0	0|0	0|0	0|0	0|0	0|0	0|0	0|0	0|1	0|0	0|0	0|0	0|0	0|0
chr4	615900247	.	A	T	999	PASS	DP=5960;VDB=0;SGB=-814.473;RPB=0.995668;MQB=0;BQB=0.917164;MQ0F=0;ICB=0.368665;HOB=0.0399338;AC=65;AN=460;DP4=5086,0,743,0;MQ=35;ANN=T|intergenic_region|MODIFIER|Asa4G02335-Asa4G02336|Asa4G02335-Asa4G02336|intergenic_region|Asa4G02335-Asa4G02336|||n.615900247A>T||||||	GT	0|0	0|0	1|0	0|0	1|0	1|0	0|1	0|0	0|0	0|0	0|0	1|0	0|1	1|0	0|0	0|0	0|1	0|0	0|0	0|0	0|0	0|0	0|0	0|0	1|0	1|0	0|0	0|1	1|0	0|0	0|0	0|0	0|0	1|0	0|0	1|0	0|0	1|0	0|0	0|0	0|0
chr4	615900255	.	G	A	999	PASS	DP=5960;VDB=0;SGB=-849.374;RPB=0.999996;MQB=0;BQB=0.665804;MQ0F=0;ICB=0.258364;HOB=0.0476465;AC=71;AN=460;DP4=4877,0,767,0;MQ=35;ANN=A|intergenic_region|MODIFIER|Asa4G02335-Asa4G02336|Asa4G02335-Asa4G02336|intergenic_region|Asa4G02335-Asa4G02336|||n.615900255G>A||||||	GT	0|0	0|0	1|0	0|0	1|0	1|0	0|1	0|0	0|0	0|0	0|0	1|0	0|1	1|0	0|0	0|0	0|1	0|0	0|0	0|0	0|0	0|0	0|0	0|0	1|0	1|0	0|0	0|1	0|0	0|0	0|0	0|0	0|0	1|0	0|0	1|0	0|1	1|0	0|0	0|0	0|0
chr4	615900283	.	G	T	999	PASS	DP=5960;VDB=0;SGB=-175.696;RPB=0.991396;MQB=0.176212;BQB=0.800145;MQ0F=0;ICB=0.662966;HOB=0.0236295;AC=50;AN=460;DP4=5290,0,381,0;MQ=35;ANN=T|intergenic_region|MODIFIER|Asa4G02335-Asa4G02336|Asa4G02335-Asa4G02336|intergenic_region|Asa4G02335-Asa4G02336|||n.615900283G>T||||||	GT	0|0	0|0	0|0	0|0	0|0	0|0	0|0	0|0	1|0	0|1	1|0	0|0	0|0	0|0	0|0	0|0	0|0	0|1	1|0	0|1	0|1	0|0	1|0	0|0	0|0	0|0	0|0	0|0	0|0	0|0	0|1	0|0	0|1	0|0	0|0	0|0	0|0	0|0	0|0	0|0	1|0
chr4	615900291	.	C	T	999	PASS	DP=5960;VDB=0;SGB=-744.169;RPB=0.994497;MQB=0;BQB=0.999925;MQ0F=0;ICB=0.31176;HOB=0.0437051;AC=68;AN=460;DP4=4910,0,742,0;MQ=35;ANN=T|intergenic_region|MODIFIER|Asa4G02335-Asa4G02336|Asa4G02335-Asa4G02336|intergenic_region|Asa4G02335-Asa4G02336|||n.615900291C>T||||||	GT	0|0	0|0	1|0	0|0	0|0	1|0	0|1	0|0	0|0	0|0	0|0	1|0	0|1	1|0	0|0	0|0	0|1	0|0	0|0	0|0	0|0	0|0	0|0	0|0	1|0	0|0	0|0	0|1	1|0	0|0	0|0	0|0	0|0	1|0	0|0	1|0	0|0	1|0	0|0	0|0	0|0
chr4	615900304	.	C	T	999	PASS	DP=5960;VDB=0;SGB=-345.491;RPB=0.967821;MQB=6.30924e-08;BQB=0.966753;MQ0F=0;ICB=0.698484;HOB=0.0217769;AC=48;AN=460;DP4=5328,0,349,0;MQ=35;ANN=T|intergenic_region|MODIFIER|Asa4G02335-Asa4G02336|Asa4G02335-Asa4G02336|intergenic_region|Asa4G02335-Asa4G02336|||n.615900304C>T||||||	GT	0|0	0|0	0|0	0|0	0|0	0|0	0|0	0|0	1|0	0|1	1|0	0|0	0|0	0|0	0|0	0|0	0|0	0|1	1|0	0|1	0|1	0|0	1|0	0|0	0|0	0|0	0|0	0|0	0|0	0|0	1|0	0|0	0|0	0|0	0|0	0|0	0|0	0|0	0|0	0|0	1|0
chr4	615900506	.	G	A	999	PASS	DP=5891;VDB=0;SGB=42.4826;RPB=7.79408e-09;MQB=1.62902e-36;BQB=0.959226;MQ0F=0;ICB=0.95192;HOB=0.00638941;AC=26;AN=460;DP4=0,5483,0,198;MQ=36;ANN=A|intergenic_region|MODIFIER|Asa4G02335-Asa4G02336|Asa4G02335-Asa4G02336|intergenic_region|Asa4G02335-Asa4G02336|||n.615900506G>A||||||	GT	0|0	0|0	0|0	0|0	0|0	0|0	0|0	0|0	0|0	0|0	0|0	0|0	0|0	0|0	1|0	0|0	0|0	0|0	0|0	0|0	0|0	0|0	0|0	0|0	0|0	0|0	0|0	0|0	0|0	0|0	0|0	0|0	0|0	0|0	0|0	0|0	0|0	0|0	1|0	0|1	0|0
chr4	615908468	.	T	G	999	PASS	DP=2893;VDB=0;SGB=249.134;RPB=0.74393;MQB=1.39998e-05;MQSB=6.965e-13;BQB=0.935775;MQ0F=0;ICB=0.906272;HOB=0.00944234;AC=29;AN=460;DP4=64,2435,0,176;MQ=41;ANN=G|intergenic_region|MODIFIER|Asa4G02335-Asa4G02336|Asa4G02335-Asa4G02336|intergenic_region|Asa4G02335-Asa4G02336|||n.615908468T>G||||||	GT	0|0	0|0	0|0	0|0	0|0	0|0	0|0	0|0	0|0	0|0	0|0	0|0	0|0	0|0	1|0	0|0	0|0	0|0	0|0	0|0	0|0	0|0	0|0	0|0	0|0	0|0	0|0	0|0	0|0	0|0	0|0	0|0	0|0	0|0	0|0	0|0	0|0	0|0	1|0	0|1	0|0
chr4	615908554	.	C	G	999	PASS	DP=2827;VDB=0;SGB=-73.0028;RPB=0.995049;MQB=0;BQB=0.00011437;MQ0F=0;ICB=0.0134802;HOB=0.0924181;AC=103;AN=458;DP4=0,2150,0,545;MQ=41;ANN=G|intergenic_region|MODIFIER|Asa4G02335-Asa4G02336|Asa4G02335-Asa4G02336|intergenic_region|Asa4G02335-Asa4G02336|||n.615908554C>G||||||	GT	1|0	0|0	0|1	0|0	0|1	0|1	1|0	0|0	0|0	0|0	0|0	0|1	1|0	0|1	1|0	0|0	1|0	0|0	0|0	0|0	0|0	1|1	0|0	0|0	0|1	1|0	1|0	1|0	0|0	1|0	0|0	0|0	0|0	0|1	1|0	0|1	1|0	0|1	1|0	0|0	0|0
chr4	615908580	.	A	G	999	PASS	DP=2828;VDB=0;SGB=289.952;RPB=0.999941;MQB=2.68403e-12;BQB=1.4755e-10;MQ0F=0;ICB=0.821275;HOB=0.0151229;AC=40;AN=460;DP4=0,2465,0,266;MQ=41;ANN=G|intergenic_region|MODIFIER|Asa4G02335-Asa4G02336|Asa4G02335-Asa4G02336|intergenic_region|Asa4G02335-Asa4G02336|||n.615908580A>G||||||	GT	0|0	0|0	0|0	1|0	0|0	0|0	0|0	1|0	0|0	0|0	0|0	0|0	0|0	0|0	0|0	1|0	0|0	0|0	0|0	0|0	0|0	0|0	0|0	0|1	0|0	0|0	0|0	0|0	0|0	0|0	0|0	1|0	0|0	0|0	0|0	0|0	0|0	0|0	0|0	1|0	0|0
chr4	615908581	.	T	A	999	PASS	DP=2828;VDB=0;SGB=-428.452;RPB=0.999819;MQB=0;BQB=0;MQ0F=0;ICB=0.000376251;HOB=0.12794;AC=124;AN=460;DP4=0,2011,0,644;MQ=41;ANN=A|intergenic_region|MODIFIER|Asa4G02335-Asa4G02336|Asa4G02335-Asa4G02336|intergenic_region|Asa4G02335-Asa4G02336|||n.615908581T>A||||||	GT	1|0	0|0	0|1	0|0	0|1	0|1	1|0	0|0	1|0	0|0	0|0	0|1	1|0	0|1	1|0	0|0	1|0	0|0	0|0	0|0	0|0	1|1	0|0	0|0	0|1	1|0	1|0	1|0	0|0	1|0	1|0	0|0	0|0	0|1	1|0	0|1	1|0	0|1	1|0	0|0	0|0
chr4	615985803	.	C	A	999	PASS	DP=4207;VDB=0;SGB=605.456;RPB=0;MQB=0;BQB=0.997656;MQ0F=0;ICB=0.000145485;HOB=0.137467;AC=148;AN=460;DP4=2313,0,1741,0;MQ=38;ANN=A|intergenic_region|MODIFIER|Asa4G02335-Asa4G02336|Asa4G02335-Asa4G02336|intergenic_region|Asa4G02335-Asa4G02336|||n.615985803C>A||||||	GT	0|1	1|0	1|0	0|0	1|0	1|0	0|1	0|0	0|0	0|0	0|0	1|0	0|1	1|0	0|1	0|0	0|1	0|0	0|0	0|0	0|0	1|0	0|0	0|0	1|0	0|1	0|1	0|1	1|0	0|1	0|0	0|0	0|0	1|0	0|1	1|1	0|1	1|0	1|1	0|0	0|0
chr4	615985814	.	T	C	999	PASS	DP=4207;VDB=0;SGB=-184.044;RPB=0;MQB=0;BQB=0.0424833;MQ0F=0;ICB=2.98949e-32;HOB=0.397212;AC=255;AN=460;DP4=1123,0,2822,0;MQ=37;ANN=T|intergenic_region|MODIFIER|Asa4G02335-Asa4G02336|Asa4G02335-Asa4G02336|intergenic_region|Asa4G02335-Asa4G02336|||n.615985814C>T||||||	GT	1|0	0|1	0|1	1|0	0|1	0|1	1|0	1|0	0|1	0|0	0|1	0|1	1|0	0|1	1|0	1|0	1|0	1|0	0|1	1|0	1|0	0|1	0|1	0|1	0|1	1|0	1|0	1|0	0|1	1|0	0|1	1|0	1|0	0|1	1|0	0|0	1|0	0|1	0|0	1|0	0|1
chr4	615985823	.	A	T	999	PASS	DP=8381;VDB=0;SGB=-152.387;RPB=0;MQB=0;MQSB=9.0763e-08;BQB=0.0115789;MQ0F=0;ICB=1.08247e-32;HOB=0.400009;AC=231;AN=460;DP4=1364,34,2797,36;MQ=38;ANN=A|intergenic_region|MODIFIER|Asa4G02335-Asa4G02336|Asa4G02335-Asa4G02336|intergenic_region|Asa4G02335-Asa4G02336|||n.615985823T>A||||||	GT	1|0	0|1	0|1	1|0	0|1	0|1	1|0	1|0	0|1	0|0	0|1	0|1	1|0	0|1	1|0	1|0	1|0	1|0	0|1	1|0	1|0	0|1	0|1	0|1	0|1	1|0	1|0	1|0	0|1	1|0	0|1	1|0	1|0	0|1	1|0	0|0	1|0	0|1	0|0	1|1	0|1
chr4	615985833	.	C	T	999	PASS	DP=8442;VDB=0;SGB=-76.0218;RPB=0;MQB=0.00221476;MQSB=3.38288e-11;BQB=0.29411;MQ0F=0;ICB=0.625907;HOB=0.0255577;AC=52;AN=460;DP4=3828,99,314,8;MQ=38;ANN=T|intergenic_region|MODIFIER|Asa4G02335-Asa4G02336|Asa4G02335-Asa4G02336|intergenic_region|Asa4G02335-Asa4G02336|||n.615985833C>T||||||	GT	0|0	0|0	0|0	0|0	0|0	0|0	0|0	0|0	0|1	0|0	0|1	0|0	0|0	0|0	0|0	0|0	0|0	1|0	0|1	1|0	1|0	0|0	0|1	0|0	0|0	0|0	0|0	0|0	0|0	0|0	0|1	0|0	1|0	0|0	0|0	0|0	0|0	0|0	0|0	0|0	0|1
chr4	615985852	.	C	T	999	PASS	DP=4241;VDB=0;SGB=-43.0815;RPB=0.936186;MQB=0;BQB=0.950199;MQ0F=0;ICB=0.698484;HOB=0.0217769;AC=48;AN=460;DP4=0,3747,0,302;MQ=45;ANN=T|intergenic_region|MODIFIER|Asa4G02335-Asa4G02336|Asa4G02335-Asa4G02336|intergenic_region|Asa4G02335-Asa4G02336|||n.615985852C>T||||||	GT	0|0	0|0	0|0	0|0	0|0	0|0	0|0	0|0	0|1	0|0	0|1	0|0	0|0	0|0	0|0	0|0	0|0	1|0	0|1	1|0	1|0	0|0	0|1	0|0	0|0	0|0	0|0	0|0	0|0	0|0	0|1	0|0	1|0	0|0	0|0	0|0	0|0	0|0	0|0	0|0	0|1
chr4	615985947	.	T	C	999	PASS	DP=4241;VDB=0;SGB=834.157;RPB=0.965525;MQB=0;BQB=0.357382;MQ0F=0;ICB=0.86773;HOB=0.0161153;AC=85;AN=460;DP4=0,3219,0,972;MQ=45;ANN=C|intergenic_region|MODIFIER|Asa4G02335-Asa4G02336|Asa4G02335-Asa4G02336|intergenic_region|Asa4G02335-Asa4G02336|||n.615985947T>C||||||	GT	0|0	0|0	0|0	0|1	0|0	0|0	0|0	0|1	0|1	1|0	0|1	0|0	0|0	0|0	0|0	0|1	0|0	1|0	0|1	1|0	1|0	0|0	0|1	1|0	0|0	0|0	0|0	0|0	0|0	0|0	0|1	0|1	1|0	0|0	0|0	0|0	0|0	0|0	0|0	0|0	0|1
chr4	615993783	.	C	T	999	PASS	DP=3083;VDB=0;SGB=-337.821;RPB=0.997781;MQB=0;MQSB=0.0551312;BQB=0.248639;MQ0F=0;ICB=4.16954e-29;HOB=0.377729;AC=229;AN=458;DP4=1457,2,1554,0;MQ=45;ANN=C|intergenic_region|MODIFIER|Asa4G02335-Asa4G02336|Asa4G02335-Asa4G02336|intergenic_region|Asa4G02335-Asa4G02336|||n.615993783T>C||||||	GT	0|1	1|0	1|0	1|0	1|0	1|0	0|1	1|0	1|0	0|1	1|0	1|0	0|1	1|0	0|1	1|0	0|1	0|1	1|0	0|1	0|1	1|0	1|0	0|1	1|0	0|1	0|1	0|1	1|0	0|1	1|0	1|0	0|1	1|0	0|1	1|0	0|1	1|0	0|1	0|0	1|0
chr4	615993854	.	G	T	999	PASS	DP=3083;VDB=0;SGB=23.946;RPB=0.991379;MQB=0;MQSB=0.0582315;BQB=1.70297e-17;MQ0F=0;ICB=5.63366e-06;HOB=0.159923;AC=133;AN=458;DP4=1988,2,794,0;MQ=45;ANN=T|intergenic_region|MODIFIER|Asa4G02335-Asa4G02336|Asa4G02335-Asa4G02336|intergenic_region|Asa4G02335-Asa4G02336|||n.615993854G>T||||||	GT	1|0	0|1	0|1	0|1	0|1	0|1	1|0	0|1	0|0	0|0	0|0	0|1	1|0	0|1	0|0	0|1	1|0	0|0	0|0	0|0	0|0	0|1	0|0	1|0	0|1	1|0	1|0	1|0	0|1	1|0	0|0	0|1	0|0	0|1	1|0	0|1	1|0	0|1	0|0	0|0	0|0
chr4	615993936	.	A	G	999	PASS	DP=3111;VDB=0;SGB=200.796;RPB=0.990996;MQB=0;MQSB=0.231476;BQB=0.999834;MQ0F=0;ICB=6.58476e-07;HOB=0.173767;AC=135;AN=458;DP4=3,1995,0,1007;MQ=44;ANN=G|intergenic_region|MODIFIER|Asa4G02335-Asa4G02336|Asa4G02335-Asa4G02336|intergenic_region|Asa4G02335-Asa4G02336|||n.615993936A>G||||||	GT	1|0	0|1	0|1	0|1	0|1	0|1	1|0	0|1	0|0	0|0	0|0	0|1	1|0	0|1	0|0	0|1	1|0	0|0	0|0	0|0	0|0	0|1	0|0	1|0	0|1	1|0	1|0	1|0	0|1	1|0	0|0	0|1	0|0	0|1	1|0	0|1	1|0	0|1	0|0	0|0	0|0
chr4	615993945	.	T	A	999	PASS	DP=3111;VDB=0;SGB=-278.671;RPB=0.991487;MQB=0;MQSB=0.240535;BQB=0.111284;MQ0F=0;ICB=1.71112e-28;HOB=0.37361;AC=207;AN=458;DP4=0,1580,3,1400;MQ=44;ANN=A|intergenic_region|MODIFIER|Asa4G02335-Asa4G02336|Asa4G02335-Asa4G02336|intergenic_region|Asa4G02335-Asa4G02336|||n.615993945T>A||||||	GT	1|0	0|1	0|1	0|1	0|1	0|1	1|0	0|1	0|1	1|0	0|1	0|1	1|0	0|1	1|0	0|1	1|0	1|0	0|1	1|0	1|0	0|1	0|1	1|0	0|1	1|0	1|0	1|0	0|1	1|0	0|1	0|1	1|0	0|1	1|0	0|1	1|0	0|1	1|0	0|0	0|1
chr4	615993996	.	A	G	999	PASS	DP=3111;VDB=0;SGB=304.364;RPB=0.99887;MQB=0;MQSB=0.23069;BQB=0.896114;MQ0F=0;ICB=0.717196;HOB=0.022244;AC=57;AN=458;DP4=3,2613,0,368;MQ=44;ANN=G|intergenic_region|MODIFIER|Asa4G02335-Asa4G02336|Asa4G02335-Asa4G02336|intergenic_region|Asa4G02335-Asa4G02336|||n.615993996A>G||||||	GT	0|0	0|0	0|0	0|0	0|0	0|0	0|0	0|0	0|1	1|0	0|1	0|0	0|0	0|0	0|0	0|0	0|0	1|0	0|1	1|0	1|0	0|0	0|1	0|0	0|0	0|0	0|0	0|0	0|0	0|0	0|1	0|0	1|0	0|0	0|0	0|0	0|0	0|0	0|0	0|0	0|1
chr4	616009068	.	C	A	999	PASS	DP=2241;VDB=0;SGB=-63.7438;RPB=0.924861;MQB=0;BQB=0.946904;MQ0F=0;ICB=0.869557;HOB=0.0122495;AC=36;AN=460;DP4=2009,0,157,0;MQ=46;ANN=A|intergenic_region|MODIFIER|Asa4G02335-Asa4G02336|Asa4G02335-Asa4G02336|intergenic_region|Asa4G02335-Asa4G02336|||n.616009068C>A||||||	GT	0|0	0|0	0|0	0|0	0|0	0|0	0|0	0|0	0|1	1|0	0|1	0|0	0|0	0|0	0|0	0|0	0|0	0|0	0|0	0|0	1|0	0|0	0|1	0|0	0|0	0|0	0|0	0|0	0|0	0|0	0|1	0|0	0|0	0|0	0|0	0|0	0|0	0|0	0|0	0|0	0|1
chr4	616009220	.	G	A	999	PASS	DP=2240;VDB=0;SGB=-291.665;RPB=0.997391;MQB=0;BQB=0.210793;MQ0F=0;ICB=3.7996e-30;HOB=0.383752;AC=219;AN=460;DP4=0,1086,0,975;MQ=42;ANN=A|intergenic_region|MODIFIER|Asa4G02335-Asa4G02336|Asa4G02335-Asa4G02336|intergenic_region|Asa4G02335-Asa4G02336|||n.616009220G>A||||||	GT	1|0	0|1	0|1	1|0	0|1	0|1	1|0	1|0	0|1	1|0	0|1	0|1	1|0	0|0	1|0	1|0	1|0	1|0	0|1	1|0	1|0	0|1	0|1	0|1	0|1	1|0	1|0	1|1	0|1	1|0	0|1	1|0	1|0	0|1	1|0	0|1	1|0	0|1	1|0	1|0	0|1
chr4	616009254	.	C	A	999	PASS	DP=2240;VDB=0;SGB=284.127;RPB=0.997219;MQB=6.47761e-06;BQB=0.918906;MQ0F=0;ICB=0.60688;HOB=0.0265501;AC=53;AN=460;DP4=0,1870,0,305;MQ=42;ANN=A|intergenic_region|MODIFIER|Asa4G02335-Asa4G02336|Asa4G02335-Asa4G02336|intergenic_region|Asa4G02335-Asa4G02336|||n.616009254C>A||||||	GT	0|0	0|0	0|0	0|0	0|0	0|0	0|0	0|0	0|1	1|0	0|1	0|0	0|0	0|0	0|0	0|0	0|0	1|0	0|1	1|0	1|0	0|0	0|1	0|0	0|0	0|0	0|0	0|0	0|0	0|0	0|1	0|0	1|0	0|0	0|0	0|0	0|0	0|0	0|0	0|0	0|1
chr4	616009296	.	A	G	999	PASS	DP=2240;VDB=0;SGB=-682.825;RPB=0.998551;MQB=0;BQB=0.98549;MQ0F=0;ICB=2.10937e-17;HOB=0.288705;AC=185;AN=460;DP4=0,1585,0,599;MQ=42;ANN=G|intergenic_region|MODIFIER|Asa4G02335-Asa4G02336|Asa4G02335-Asa4G02336|intergenic_region|Asa4G02335-Asa4G02336|||n.616009296A>G||||||	GT	1|0	0|1	0|1	0|1	0|1	0|1	1|0	0|0	0|1	0|0	0|1	0|1	1|0	0|1	1|0	0|1	1|0	1|0	0|1	1|0	1|0	0|1	0|1	1|0	0|1	1|0	1|0	1|1	0|1	1|0	0|0	0|1	1|0	0|1	1|0	0|1	1|0	0|1	1|0	1|0	0|1
chr4	616009317	.	T	C	999	PASS	DP=2240;VDB=0;SGB=-49.6878;RPB=0.996222;MQB=3.70039e-35;BQB=0.938697;MQ0F=0;ICB=0.764038;HOB=0.0182987;AC=44;AN=460;DP4=0,2041,0,166;MQ=42;ANN=C|intergenic_region|MODIFIER|Asa4G02335-Asa4G02336|Asa4G02335-Asa4G02336|intergenic_region|Asa4G02335-Asa4G02336|||n.616009317T>C||||||	GT	0|0	0|0	0|0	0|0	0|0	0|0	0|0	0|0	1|0	0|0	1|0	0|0	0|0	0|0	0|0	0|0	0|0	0|1	1|0	0|1	0|0	0|0	1|0	0|0	0|0	0|0	0|0	0|0	0|0	0|0	1|0	0|0	0|1	0|0	0|0	0|0	0|0	0|0	0|0	0|0	1|0
chr4	616110323	.	T	C	999	PASS	DP=2085;VDB=0;SGB=670.252;RPB=0.928211;MQB=0;BQB=0.991127;MQ0F=0;ICB=7.7386e-40;HOB=0.452076;AC=158;AN=438;DP4=1242,0,770,0;MQ=39;ANN=C|intergenic_region|MODIFIER|Asa4G02335-Asa4G02336|Asa4G02335-Asa4G02336|intergenic_region|Asa4G02335-Asa4G02336|||n.616110323T>C||||||	GT	0|0	0|0	0|0	1|1	0|0	0|0	0|0	1|1	1|1	1|1	1|1	0|0	0|0	0|0	0|0	1|1	0|0	1|1	1|1	1|1	1|1	0|0	1|1	1|1	0|0	0|0	0|0	0|0	0|0	0|0	1|1	1|1	1|1	0|0	0|0	0|0	0|0	0|0	0|0	0|0	1|1
chr4	616110333	.	T	C	999	PASS	DP=2085;VDB=0;SGB=667.318;RPB=0.997461;MQB=0;BQB=0.735839;MQ0F=0;ICB=2.00551e-40;HOB=0.45536;AC=157;AN=438;DP4=1258,0,748,0;MQ=39;ANN=C|intergenic_region|MODIFIER|Asa4G02335-Asa4G02336|Asa4G02335-Asa4G02336|intergenic_region|Asa4G02335-Asa4G02336|||n.616110333T>C||||||	GT	0|0	0|0	0|0	1|1	0|0	0|0	0|0	1|1	1|1	1|1	1|1	0|0	0|0	0|0	0|0	1|1	0|0	1|1	1|1	1|1	1|1	0|0	1|1	1|1	0|0	0|0	0|0	0|0	0|0	0|0	1|1	1|1	1|1	0|0	0|0	0|0	0|0	0|0	0|0	0|0	1|1
chr4	616110511	.	A	G	999	PASS	DP=2110;VDB=0;SGB=694.302;RPB=0.990588;MQB=0;BQB=0.864392;MQ0F=0;ICB=7.7386e-40;HOB=0.452076;AC=158;AN=438;DP4=0,1291,0,781;MQ=47;ANN=G|intergenic_region|MODIFIER|Asa4G02335-Asa4G02336|Asa4G02335-Asa4G02336|intergenic_region|Asa4G02335-Asa4G02336|||n.616110511A>G||||||	GT	0|0	0|0	0|0	1|1	0|0	0|0	0|0	1|1	1|1	1|1	1|1	0|0	0|0	0|0	0|0	1|1	0|0	1|1	1|1	1|1	1|1	0|0	1|1	1|1	0|0	0|0	0|0	0|0	0|0	0|0	1|1	1|1	1|1	0|0	0|0	0|0	0|0	0|0	0|0	0|0	1|1
chr4	616166568	.	C	T	999	PASS	DP=2815;VDB=0;SGB=308.954;RPB=0.996191;MQB=0;BQB=0.994496;MQ0F=0;ICB=0.491494;HOB=0.0360586;AC=85;AN=460;DP4=0,2277,0,474;MQ=48;ANN=T|intergenic_region|MODIFIER|Asa4G02335-Asa4G02336|Asa4G02335-Asa4G02336|intergenic_region|Asa4G02335-Asa4G02336|||n.616166568C>T||||||	GT	0|0	0|0	0|0	0|0	0|0	0|0	0|0	0|0	1|0	0|1	1|0	0|0	0|0	0|0	0|0	0|0	0|0	0|1	1|0	0|1	0|1	0|0	1|0	0|0	0|0	0|0	0|0	0|0	0|0	0|0	1|0	0|0	0|1	0|0	0|0	0|0	0|0	0|0	0|0	1|1	1|0
chr4	616166696	.	C	T	999	PASS	DP=2298;VDB=0;SGB=393.907;RPB=0.961689;MQB=0;BQB=0.182627;MQ0F=0;ICB=7.8778e-26;HOB=0.372424;AC=148;AN=414;DP4=1599,0,568,0;MQ=46;ANN=T|intergenic_region|MODIFIER|Asa4G02335-Asa4G02336|Asa4G02335-Asa4G02336|intergenic_region|Asa4G02335-Asa4G02336|||n.616166696C>T||||||	GT	0|0	0|0	0|0	1|0	0|0	0|0	0|0	1|1	1|1	1|1	1|1	0|0	0|0	0|0	0|0	1|0	0|0	1|1	1|1	1|1	1|1	0|0	1|1	0|1	0|0	0|0	0|0	0|0	0|0	0|0	1|1	1|1	1|1	0|0	0|0	0|0	0|0	0|0	0|0	1|1	1|1
chr4	616166719	.	T	C	999	PASS	DP=2297;VDB=0;SGB=475.727;RPB=0.914555;MQB=0;BQB=0.94806;MQ0F=0;ICB=2.06287e-37;HOB=0.451154;AC=161;AN=414;DP4=1611,0,617,0;MQ=46;ANN=C|intergenic_region|MODIFIER|Asa4G02335-Asa4G02336|Asa4G02335-Asa4G02336|intergenic_region|Asa4G02335-Asa4G02336|||n.616166719T>C||||||	GT	0|0	0|0	0|0	1|1	0|0	0|0	0|0	1|1	1|1	1|1	1|1	0|0	0|0	0|0	0|0	1|1	0|0	1|1	1|1	1|1	1|1	0|0	1|1	1|1	0|0	0|0	0|0	0|0	0|0	0|0	1|1	1|1	1|1	0|0	0|0	0|0	0|0	0|0	0|0	1|1	1|1
chr4	616395982	.	G	A	999	PASS	DP=6168;VDB=0;SGB=1058.06;RPB=0.999447;MQB=0;BQB=1.26319e-08;MQ0F=0;ICB=1.49602e-26;HOB=0.373031;AC=120;AN=414;DP4=0,4074,0,1040;MQ=48;ANN=A|intergenic_region|MODIFIER|Asa4G02335-Asa4G02336|Asa4G02335-Asa4G02336|intergenic_region|Asa4G02335-Asa4G02336|||n.616395982G>A||||||	GT	0|0	0|0	0|0	0|0	0|0	0|0	0|0	0|0	1|1	1|1	1|1	0|0	0|0	0|0	0|0	0|0	0|0	1|1	1|1	1|1	1|1	0|0	1|1	0|0	0|0	0|0	0|0	0|0	0|0	0|0	1|1	0|0	1|1	0|0	0|0	0|0	0|0	0|0	0|0	0|0	1|1
chr4	616396087	.	T	C	999	PASS	DP=6331;VDB=0;SGB=1208.43;RPB=0.999991;MQB=0;BQB=0.84431;MQ0F=0;ICB=3.63507e-33;HOB=0.423031;AC=158;AN=416;DP4=4681,0,1517,0;MQ=48;ANN=C|intergenic_region|MODIFIER|Asa4G02335-Asa4G02336|Asa4G02335-Asa4G02336|intergenic_region|Asa4G02335-Asa4G02336|||n.616396087T>C||||||	GT	0|0	0|0	0|0	1|1	0|0	0|0	0|0	1|1	1|1	1|1	1|1	0|0	0|0	0|0	0|0	1|1	0|0	1|1	1|1	1|1	1|1	0|0	1|1	1|1	0|0	0|0	0|0	0|0	0|0	0|0	1|1	1|1	1|1	0|0	0|0	0|0	0|0	0|0	0|0	0|0	1|1
chr4	616573736	.	T	C	901	PASS	DP=8470;VDB=1.34525e-42;SGB=62.1718;RPB=0.0902994;MQB=0.00848413;MQSB=0.764554;BQB=0;MQ0F=0;ICB=0.957417;HOB=0.00590737;AC=25;AN=460;DP4=4070,30,153,7;MQ=25;ANN=C|intergenic_region|MODIFIER|Asa4G02335-Asa4G02336|Asa4G02335-Asa4G02336|intergenic_region|Asa4G02335-Asa4G02336|||n.616573736T>C||||||	GT	0|0	0|0	0|0	0|0	0|0	0|0	0|0	0|0	0|0	0|0	0|0	0|0	0|0	0|0	1|0	0|0	0|0	0|0	0|0	0|0	0|0	0|0	0|0	0|0	0|0	0|0	0|0	0|0	0|0	0|0	0|0	0|0	0|0	0|0	0|0	0|0	0|0	0|0	1|0	1|0	0|0
chr4	616573764	.	T	C	999	PASS	DP=4242;VDB=0;SGB=-19.6367;RPB=0.0228779;MQB=0.0150698;BQB=0.611756;MQ0F=0;ICB=0.951474;HOB=0.00644534;AC=26;AN=458;DP4=3891,0,126,0;MQ=25;ANN=C|intergenic_region|MODIFIER|Asa4G02335-Asa4G02336|Asa4G02335-Asa4G02336|intergenic_region|Asa4G02335-Asa4G02336|||n.616573764T>C||||||	GT	0|0	0|0	0|0	1|0	0|0	0|0	0|0	1|0	0|0	0|0	0|0	0|0	0|0	0|0	0|0	1|0	0|0	0|0	0|0	0|0	0|0	0|0	0|0	0|1	0|0	0|0	0|0	0|0	0|0	0|0	0|0	1|0	0|0	0|0	0|0	0|0	0|0	0|0	0|0	0|0	0|0
chr4	616573804	.	G	T	585	PASS	DP=4242;VDB=0;SGB=515.124;RPB=0;MQB=0;BQB=0.967197;MQ0F=0;ICB=0.806077;HOB=0.0160275;AC=41;AN=458;DP4=3458,0,584,0;MQ=25;ANN=T|intergenic_region|MODIFIER|Asa4G02335-Asa4G02336|Asa4G02335-Asa4G02336|intergenic_region|Asa4G02335-Asa4G02336|||n.616573804G>T||||||	GT	0|0	0|0	0|0	0|0	0|0	0|0	0|0	0|0	1|0	0|0	1|0	0|0	0|0	0|0	0|0	0|0	0|0	0|1	1|0	0|0	0|0	0|0	1|0	0|0	0|0	0|0	0|0	0|0	0|0	0|0	1|0	0|0	0|1	0|0	0|0	0|0	0|0	0|0	0|0	0|0	0|0
chr4	616616201	.	T	C	999	PASS	DP=2980;VDB=0;SGB=399.952;RPB=2.5417e-12;MQB=0;BQB=0.0239273;MQ0F=0;ICB=0.000395438;HOB=0.0812173;AC=26;AN=456;DP4=0,2460,0,232;MQ=48;ANN=C|intergenic_region|MODIFIER|Asa4G02335-Asa4G02336|Asa4G02335-Asa4G02336|intergenic_region|Asa4G02335-Asa4G02336|||n.616616201T>C||||||	GT	0|0	0|0	0|0	0|0	0|0	0|0	0|0	0|0	0|0	0|0	0|0	0|0	0|0	0|0	0|0	0|0	0|0	0|0	0|0	0|0	0|0	0|0	0|0	0|0	0|0	0|0	0|0	0|0	0|0	0|0	0|0	0|0	0|0	0|0	0|0	0|0	0|0	0|0	0|0	1|1	0|0
chr4	616621943	.	T	C	999	PASS	DP=2358;VDB=0;SGB=693.804;RPB=0;MQB=0;BQB=0.52931;MQ0F=0;ICB=3.72164e-40;HOB=0.456285;AC=160;AN=434;DP4=1088,0,913,0;MQ=41;ANN=C|intergenic_region|MODIFIER|Asa4G02335-Asa4G02336|Asa4G02335-Asa4G02336|intergenic_region|Asa4G02335-Asa4G02336|||n.616621943T>C||||||	GT	0|0	0|0	0|0	1|1	0|0	0|0	0|0	1|1	1|1	1|1	1|1	0|0	0|0	0|0	0|0	1|1	0|0	1|1	1|1	1|1	1|1	0|0	1|1	1|1	0|0	0|0	0|0	0|0	0|0	0|0	1|1	1|1	1|1	0|0	0|0	0|0	0|0	0|0	0|0	1|1	1|1
chr4	616632909	.	A	C	999	PASS	DP=2587;VDB=0;SGB=499.26;RPB=0.999986;MQB=0;BQB=0.985765;MQ0F=0;ICB=0.249428;HOB=0.0497461;AC=78;AN=456;DP4=0,1937,0,590;MQ=48;ANN=C|intergenic_region|MODIFIER|Asa4G02335-Asa4G02336|Asa4G02335-Asa4G02336|intergenic_region|Asa4G02335-Asa4G02336|||n.616632909A>C||||||	GT	0|0	0|0	0|0	0|0	0|0	0|0	0|0	0|0	1|0	0|1	1|0	0|0	0|0	0|0	1|0	0|0	0|0	0|1	1|0	0|1	0|1	0|0	1|0	0|0	0|0	0|0	0|0	0|0	0|0	0|0	1|0	0|0	0|1	0|0	0|0	0|0	0|0	0|0	1|0	1|0	1|0
chr4	616632970	.	C	A	999	PASS	DP=2586;VDB=0;SGB=429.984;RPB=0.992085;MQB=0;BQB=0.924752;MQ0F=0;ICB=0.517736;HOB=0.0315259;AC=57;AN=454;DP4=2025,0,408,0;MQ=41;ANN=A|intergenic_region|MODIFIER|Asa4G02335-Asa4G02336|Asa4G02335-Asa4G02336|intergenic_region|Asa4G02335-Asa4G02336|||n.616632970C>A||||||	GT	0|0	0|0	0|0	0|0	0|0	0|0	0|0	0|0	0|1	1|0	0|1	0|0	0|0	0|0	0|0	0|0	0|0	1|0	0|1	1|0	1|0	0|0	0|1	0|0	0|0	0|0	0|0	1|0	0|0	0|0	0|1	0|0	1|0	0|0	0|0	0|0	0|0	0|0	0|0	0|0	0|1
chr4	616633081	.	C	A	999	PASS	DP=2587;VDB=0;SGB=458.666;RPB=0.999519;MQB=0;BQB=0.78053;MQ0F=0;ICB=0.734469;HOB=0.0213912;AC=56;AN=456;DP4=2063,0,412,0;MQ=41;ANN=A|intergenic_region|MODIFIER|Asa4G02335-Asa4G02336|Asa4G02335-Asa4G02336|intergenic_region|Asa4G02335-Asa4G02336|||n.616633081C>A||||||	GT	0|0	0|0	0|0	0|0	0|0	0|0	0|0	0|0	0|1	1|0	0|1	0|0	0|0	0|0	0|0	0|0	0|0	1|0	0|1	1|0	1|0	0|0	0|1	0|0	0|0	0|0	0|0	0|0	0|0	0|0	0|1	0|0	1|0	0|0	0|0	0|0	0|0	0|0	0|0	0|0	0|1
chr4	616641670	.	T	C	999	PASS	DP=2349;VDB=0;SGB=-123.751;RPB=1;MQB=0;BQB=0.976312;MQ0F=0;ICB=5.1246e-12;HOB=0.237665;AC=195;AN=460;DP4=0,1133,0,1116;MQ=38;ANN=C|intergenic_region|MODIFIER|Asa4G02335-Asa4G02336|Asa4G02335-Asa4G02336|intergenic_region|Asa4G02335-Asa4G02336|||n.616641670T>C||||||	GT	0|1	1|0	1|0	1|0	1|0	1|0	0|1	1|0	0|1	1|0	0|0	1|0	0|1	1|0	0|0	1|0	0|1	0|0	0|0	0|0	1|0	1|0	0|0	0|1	1|0	0|1	0|1	0|1	1|0	0|1	0|1	1|0	1|0	1|0	0|1	1|0	0|1	1|0	0|0	1|1	0|1
chr4	616641726	.	G	C	999	PASS	DP=2357;VDB=0;SGB=-110.166;RPB=0.978815;MQB=0;BQB=0.996271;MQ0F=0;ICB=0.0149812;HOB=0.095126;AC=307;AN=458;DP4=0,751,0,1486;MQ=38;ANN=G|intergenic_region|MODIFIER|Asa4G02335-Asa4G02336|Asa4G02335-Asa4G02336|intergenic_region|Asa4G02335-Asa4G02336|||n.616641726C>G||||||	GT	1|0	0|1	0|0	0|0	0|1	0|1	1|0	0|0	0|0	0|0	0|0	0|1	1|0	0|1	1|1	0|0	1|0	0|0	0|0	0|0	0|0	0|1	0|0	0|0	0|1	1|0	1|0	1|0	0|1	1|0	0|0	0|0	0|0	0|1	1|0	0|1	1|0	0|1	1|1	0|0	0|0
chr4	616641758	.	T	C	872	PASS	DP=2357;VDB=0;SGB=20.4177;RPB=0.988764;MQB=0;BQB=0.00157048;MQ0F=0;ICB=0.025738;HOB=0.0598866;AC=32;AN=460;DP4=0,2077,0,205;MQ=38;ANN=C|intergenic_region|MODIFIER|Asa4G02335-Asa4G02336|Asa4G02335-Asa4G02336|intergenic_region|Asa4G02335-Asa4G02336|||n.616641758T>C||||||	GT	0|0	0|0	0|0	0|0	0|0	0|0	0|0	0|0	1|0	0|0	0|0	0|0	0|0	0|0	0|0	0|0	0|0	0|0	0|0	0|0	0|0	0|0	0|0	0|0	0|0	0|0	0|0	0|0	0|0	0|0	0|0	0|0	0|0	0|0	0|0	0|0	0|0	0|0	0|0	1|1	0|0
chr4	616641785	.	T	C	999	PASS	DP=2357;VDB=0;SGB=-145.902;RPB=0.99567;MQB=0;BQB=0.110184;MQ0F=0;ICB=4.07247e-15;HOB=0.268062;AC=179;AN=460;DP4=0,1238,0,1029;MQ=38;ANN=C|intergenic_region|MODIFIER|Asa4G02335-Asa4G02336|Asa4G02335-Asa4G02336|intergenic_region|Asa4G02335-Asa4G02336|||n.616641785T>C||||||	GT	0|1	1|0	1|0	1|0	1|0	1|0	0|1	1|0	0|1	1|0	0|0	1|0	0|1	1|0	0|0	1|0	0|1	0|0	0|0	0|0	1|0	1|0	0|0	0|1	1|0	0|1	0|1	0|1	1|0	0|1	0|0	1|0	1|0	1|0	0|1	1|0	0|1	1|0	0|0	1|0	0|1
chr4	616641940	.	A	T	999	PASS	DP=2732;VDB=0;SGB=192.392;RPB=0.999712;MQB=0;BQB=0.385674;MQ0F=0;ICB=0.58757;HOB=0.0275614;AC=54;AN=460;DP4=2353,0,300,0;MQ=49;ANN=T|intergenic_region|MODIFIER|Asa4G02335-Asa4G02336|Asa4G02335-Asa4G02336|intergenic_region|Asa4G02335-Asa4G02336|||n.616641940A>T||||||	GT	0|0	0|0	0|0	0|0	0|0	0|0	0|0	0|0	0|1	1|0	0|1	0|0	0|0	0|0	0|0	0|0	0|0	1|0	0|1	1|0	1|0	0|0	0|1	0|0	0|0	0|0	0|0	0|0	0|0	0|0	0|1	0|0	1|0	0|0	0|0	0|0	0|0	0|0	0|0	0|0	0|1
chr4	616697297	.	C	T	999	PASS	DP=2593;VDB=0;SGB=634.597;RPB=2.33424e-21;MQB=0;BQB=0.997289;MQ0F=0;ICB=3.3421e-42;HOB=0.456198;AC=277;AN=458;DP4=1024,0,1487,0;MQ=40;ANN=C|intergenic_region|MODIFIER|Asa4G02335-Asa4G02336|Asa4G02335-Asa4G02336|intergenic_region|Asa4G02335-Asa4G02336|||n.616697297T>C||||||	GT	0|0	0|0	0|0	1|1	0|0	0|0	0|0	1|1	1|1	1|1	1|1	0|0	0|0	0|0	0|0	1|1	0|0	1|1	1|1	1|1	1|1	0|0	1|1	1|1	0|0	0|0	0|0	0|0	0|0	0|0	1|1	1|1	1|1	0|0	0|0	0|0	0|0	0|0	0|0	1|1	1|1
chr4	616926529	.	T	A	999	PASS	DP=2085;VDB=0;SGB=170.764;RPB=0.96696;MQB=0;BQB=0.360132;MQ0F=0;ICB=0.847272;HOB=0.0153498;AC=49;AN=444;DP4=0,1773,0,229;MQ=42;ANN=A|intergenic_region|MODIFIER|Asa4G02335-Asa4G02336|Asa4G02335-Asa4G02336|intergenic_region|Asa4G02335-Asa4G02336|||n.616926529T>A||||||	GT	0|0	0|0	0|0	0|0	0|0	0|0	0|0	0|0	0|1	1|0	0|0	0|0	0|0	0|0	0|0	0|0	0|0	1|0	0|1	1|0	1|0	0|0	0|1	0|0	0|0	0|0	0|0	0|0	0|0	0|0	0|1	0|0	1|0	0|0	0|0	0|0	0|0	0|0	0|0	0|0	0|0
chr4	616926544	.	G	T	999	PASS	DP=2085;VDB=0;SGB=112.224;RPB=0.993585;MQB=1.23522e-18;BQB=0.99121;MQ0F=0;ICB=0.867012;HOB=0.014944;AC=57;AN=444;DP4=0,1657,0,230;MQ=42;ANN=T|intergenic_region|MODIFIER|Asa4G02335-Asa4G02336|Asa4G02335-Asa4G02336|intergenic_region|Asa4G02335-Asa4G02336|||n.616926544G>T||||||	GT	0|0	0|0	0|0	0|0	0|0	0|0	0|0	0|0	0|1	1|0	0|0	0|0	0|0	0|0	0|0	0|0	0|0	1|0	0|1	1|0	1|0	0|0	0|1	0|0	0|0	0|0	0|0	0|0	0|0	0|0	0|1	0|0	1|0	0|0	0|0	0|0	0|0	0|0	0|0	0|0	1|1
chr4	616926554	.	A	T	999	PASS	DP=2085;VDB=0;SGB=126.266;RPB=0.997371;MQB=0;BQB=0.600143;MQ0F=0;ICB=0.979745;HOB=0.00535671;AC=48;AN=444;DP4=0,1571,0,202;MQ=41;ANN=T|intergenic_region|MODIFIER|Asa4G02335-Asa4G02336|Asa4G02335-Asa4G02336|intergenic_region|Asa4G02335-Asa4G02336|||n.616926554A>T||||||	GT	0|0	0|0	0|0	0|0	0|0	0|0	0|0	0|0	0|1	1|0	0|0	0|0	0|0	0|0	0|0	0|0	0|0	1|0	0|1	1|0	1|0	0|0	0|1	0|0	0|0	0|0	0|0	0|0	0|0	0|0	0|1	0|0	1|0	0|0	0|0	0|0	0|0	0|0	0|0	0|0	0|0
chr4	616926561	.	T	A	999	PASS	DP=2085;VDB=0;SGB=105.805;RPB=0.999795;MQB=1.4013e-45;BQB=0.551249;MQ0F=0;ICB=0.00411718;HOB=0.107144;AC=107;AN=444;DP4=0,1410,0,498;MQ=41;ANN=A|intergenic_region|MODIFIER|Asa4G02335-Asa4G02336|Asa4G02335-Asa4G02336|intergenic_region|Asa4G02335-Asa4G02336|||n.616926561T>A||||||	GT	1|0	0|1	0|1	0|0	0|1	0|1	0|0	0|0	0|0	0|0	0|0	0|1	1|0	0|1	0|0	0|0	1|0	0|0	0|0	0|0	0|0	0|1	0|0	0|0	0|1	1|0	1|0	1|0	0|1	1|0	0|0	0|0	0|0	0|1	1|0	0|0	1|0	0|1	0|0	0|0	0|0
chr4	616926563	.	T	C	999	PASS	DP=2085;VDB=0;SGB=-248.939;RPB=0.964282;MQB=0;BQB=5.66914e-06;MQ0F=0;ICB=8.70375e-30;HOB=0.388209;AC=213;AN=444;DP4=0,960,0,844;MQ=41;ANN=C|intergenic_region|MODIFIER|Asa4G02335-Asa4G02336|Asa4G02335-Asa4G02336|intergenic_region|Asa4G02335-Asa4G02336|||n.616926563T>C||||||	GT	1|0	0|1	0|1	1|0	0|1	0|1	0|0	1|0	1|0	0|1	1|1	0|1	1|0	0|1	0|1	1|0	1|0	0|1	1|0	0|1	0|1	0|1	1|0	0|1	0|1	1|0	1|0	1|0	0|1	1|0	1|0	1|0	0|1	0|1	1|0	0|1	1|0	0|1	0|1	0|1	1|1
chr4	616926579	.	T	A	999	PASS	DP=2085;VDB=0;SGB=133.138;RPB=0.99838;MQB=0;BQB=0.76384;MQ0F=0;ICB=0.892334;HOB=0.0124584;AC=46;AN=444;DP4=0,1732,0,221;MQ=42;ANN=A|intergenic_region|MODIFIER|Asa4G02335-Asa4G02336|Asa4G02335-Asa4G02336|intergenic_region|Asa4G02335-Asa4G02336|||n.616926579T>A||||||	GT	0|0	0|0	0|0	0|0	0|0	0|0	0|0	0|0	0|1	1|0	0|0	0|0	0|0	0|0	0|0	0|0	0|0	1|0	0|1	1|0	1|0	0|0	0|1	0|0	0|0	0|0	0|0	0|0	0|0	0|0	0|1	0|0	1|0	0|0	0|0	0|0	0|0	0|0	0|0	0|0	0|0
chr4	616926586	.	A	G	999	PASS	DP=2085;VDB=0;SGB=146.474;RPB=0.981684;MQB=0;BQB=0.0814059;MQ0F=0;ICB=0.905615;HOB=0.0115352;AC=45;AN=444;DP4=0,1738,0,214;MQ=42;ANN=G|intergenic_region|MODIFIER|Asa4G02335-Asa4G02336|Asa4G02335-Asa4G02336|intergenic_region|Asa4G02335-Asa4G02336|||n.616926586A>G||||||	GT	0|0	0|0	0|0	0|0	0|0	0|0	0|0	0|0	0|1	1|0	0|0	0|0	0|0	0|0	0|0	0|0	0|0	1|0	0|1	1|0	1|0	0|0	0|1	0|0	0|0	0|0	0|0	0|0	0|0	0|0	0|1	0|0	0|0	0|0	0|0	0|0	0|0	0|0	0|0	0|0	0|0
chr4	616926634	.	C	G	999	PASS	DP=1993;VDB=0;SGB=169.309;RPB=0.999891;MQB=2.10153e-41;BQB=0.973674;MQ0F=0;ICB=0.878174;HOB=0.0134019;AC=47;AN=444;DP4=1662,0,228,0;MQ=30;ANN=G|intergenic_region|MODIFIER|Asa4G02335-Asa4G02336|Asa4G02335-Asa4G02336|intergenic_region|Asa4G02335-Asa4G02336|||n.616926634C>G||||||	GT	0|0	0|0	0|0	0|0	0|0	0|0	0|0	0|0	0|1	1|0	0|0	0|0	0|0	0|0	0|0	0|0	0|0	1|0	0|1	1|0	1|0	0|0	0|1	0|0	0|0	0|0	0|0	0|0	0|0	0|0	0|1	0|0	1|0	0|0	0|0	0|0	0|0	0|0	0|0	0|0	0|0
chr4	616926638	.	G	A	999	PASS	DP=1993;VDB=0;SGB=104.09;RPB=0;MQB=1.7236e-43;BQB=0.91632;MQ0F=0;ICB=0.600947;HOB=0.0274328;AC=52;AN=444;DP4=1573,0,261,0;MQ=30;ANN=A|intergenic_region|MODIFIER|Asa4G02335-Asa4G02336|Asa4G02335-Asa4G02336|intergenic_region|Asa4G02335-Asa4G02336|||n.616926638G>A||||||	GT	0|0	0|0	0|0	0|0	0|0	0|0	0|0	0|0	0|1	1|0	0|0	0|0	0|0	0|0	0|0	0|0	0|0	1|0	0|1	1|0	1|0	0|0	0|1	0|0	0|0	0|0	0|0	0|0	0|0	0|0	0|1	1|0	1|0	0|0	0|0	0|0	0|0	0|0	0|0	0|0	0|0
chr4	616926655	.	A	T	999	PASS	DP=1993;VDB=0;SGB=-65.1607;RPB=4.9971e-11;MQB=0;BQB=0.996971;MQ0F=0;ICB=0.0838058;HOB=0.0734322;AC=319;AN=442;DP4=573,0,1277,0;MQ=30;ANN=A|intergenic_region|MODIFIER|Asa4G02335-Asa4G02336|Asa4G02335-Asa4G02336|intergenic_region|Asa4G02335-Asa4G02336|||n.616926655T>A||||||	GT	1|0	0|1	0|1	0|0	0|1	0|1	1|1	0|0	1|0	0|0	0|0	0|1	1|0	0|1	0|0	0|0	1|0	0|0	0|0	0|0	0|0	0|1	0|0	0|0	0|1	1|0	1|0	1|0	0|1	1|0	0|0	0|0	0|0	0|1	1|0	0|1	1|0	0|1	0|0	0|0	0|0
chr4	616926656	.	T	C	999	PASS	DP=1993;VDB=0;SGB=-21.6356;RPB=2.13169e-12;MQB=0;BQB=0.764457;MQ0F=0;ICB=0.000992739;HOB=0.120536;AC=109;AN=444;DP4=1300,0,579,0;MQ=29;ANN=C|intergenic_region|MODIFIER|Asa4G02335-Asa4G02336|Asa4G02335-Asa4G02336|intergenic_region|Asa4G02335-Asa4G02336|||n.616926656T>C||||||	GT	0|0	0|0	0|1	1|0	0|0	0|1	0|0	1|0	0|0	0|0	0|0	0|1	1|0	0|1	0|0	1|0	1|0	0|0	0|0	0|0	0|0	0|1	0|0	0|1	0|1	1|0	1|0	1|0	0|1	1|0	0|0	1|0	0|0	0|1	1|0	0|0	1|0	0|1	0|0	0|0	0|0
chr4	616926707	.	C	T	999	PASS	DP=1993;VDB=0;SGB=122.135;RPB=0.000234663;MQB=0.989001;BQB=0.706251;MQ0F=0;ICB=0.942473;HOB=0.00972932;AC=59;AN=444;DP4=1676,0,252,0;MQ=30;ANN=T|intergenic_region|MODIFIER|Asa4G02335-Asa4G02336|Asa4G02335-Asa4G02336|intergenic_region|Asa4G02335-Asa4G02336|||n.616926707C>T||||||	GT	0|0	0|0	0|0	0|0	0|0	0|0	0|0	0|0	0|1	0|1	0|0	0|0	0|0	0|0	0|0	0|0	0|0	1|0	0|1	1|0	1|1	0|0	0|1	0|0	0|0	0|0	0|0	0|0	0|0	0|0	0|1	0|0	1|0	0|0	0|0	0|0	0|0	0|0	0|0	0|0	1|1
chr4	617049077	.	A	G	999	PASS	DP=2772;VDB=0;SGB=1006.73;RPB=0.999741;MQB=0;BQB=0.999793;MQ0F=0;ICB=3.6889e-32;HOB=0.425539;AC=123;AN=392;DP4=0,1836,0,854;MQ=45;ANN=G|intergenic_region|MODIFIER|Asa4G02335-Asa4G02336|Asa4G02335-Asa4G02336|intergenic_region|Asa4G02335-Asa4G02336|||n.617049077A>G||||||	GT	0|0	0|0	0|0	1|1	0|0	0|0	0|0	1|1	1|1	1|1	1|1	0|0	0|0	0|0	0|0	1|1	0|0	1|1	1|1	1|1	1|1	0|0	1|1	1|1	0|0	0|0	0|0	0|0	0|0	0|0	1|1	1|1	1|1	0|0	0|0	0|0	0|0	0|0	0|0	0|0	1|1
chr4	617049108	.	G	T	361	PASS	DP=2772;VDB=0;SGB=255.477;RPB=0.983253;MQB=0;BQB=0.0234105;MQ0F=0;ICB=0.000138183;HOB=0.0871382;AC=19;AN=392;DP4=0,2577,0,99;MQ=45;ANN=T|intergenic_region|MODIFIER|Asa4G02335-Asa4G02336|Asa4G02335-Asa4G02336|intergenic_region|Asa4G02335-Asa4G02336|||n.617049108G>T||||||	GT	0|0	0|0	0|0	0|0	0|0	0|0	0|0	0|0	0|0	0|0	0|0	0|0	0|0	0|0	0|0	0|0	0|0	0|0	0|0	0|0	0|0	0|0	0|0	0|0	0|0	0|0	0|0	0|0	0|0	0|0	0|0	0|0	0|0	0|0	0|0	0|0	0|0	0|0	0|0	1|1	0|0
chr4	617049111	.	G	T	999	PASS	DP=2772;VDB=0;SGB=826.23;RPB=0.999798;MQB=0;BQB=1.68605e-10;MQ0F=0;ICB=4.36979e-29;HOB=0.400862;AC=111;AN=392;DP4=0,1914,0,663;MQ=45;ANN=T|intergenic_region|MODIFIER|Asa4G02335-Asa4G02336|Asa4G02335-Asa4G02336|intergenic_region|Asa4G02335-Asa4G02336|||n.617049111G>T||||||	GT	0|0	0|0	0|0	0|0	0|0	0|0	0|0	0|0	1|1	1|1	1|1	0|0	0|0	0|0	0|0	0|0	0|0	1|1	1|1	1|1	1|1	0|0	1|1	0|0	0|0	0|0	0|0	0|0	0|0	0|0	1|1	0|0	1|1	0|0	0|0	0|0	0|0	0|0	0|0	0|0	1|1
chr4	617106148	.	A	C	999	PASS	DP=2241;VDB=0;SGB=421.186;RPB=0;MQB=0;BQB=0.916151;MQ0F=0;ICB=6.91947e-22;HOB=0.32542;AC=126;AN=444;DP4=0,1687,0,528;MQ=40;ANN=C|intergenic_region|MODIFIER|Asa4G02335-Asa4G02336|Asa4G02335-Asa4G02336|intergenic_region|Asa4G02335-Asa4G02336|||n.617106148A>C||||||	GT	0|0	0|0	0|0	1|1	0|0	0|0	0|0	1|1	1|1	1|1	1|1	0|0	0|0	0|0	0|0	1|1	0|0	1|1	1|1	1|1	1|1	0|0	1|1	1|1	0|0	0|0	0|0	0|0	0|0	0|0	1|1	1|1	1|1	0|0	0|0	0|0	0|0	0|0	0|0	0|0	1|1
chr4	617106158	.	G	A	999	PASS	DP=2241;VDB=0;SGB=423.98;RPB=0;MQB=0;BQB=0.298199;MQ0F=0;ICB=4.55499e-21;HOB=0.31968;AC=125;AN=442;DP4=0,1626,0,523;MQ=40;ANN=A|intergenic_region|MODIFIER|Asa4G02335-Asa4G02336|Asa4G02335-Asa4G02336|intergenic_region|Asa4G02335-Asa4G02336|||n.617106158G>A||||||	GT	0|0	0|0	0|0	1|1	0|0	0|0	0|0	1|1	1|1	1|1	1|1	0|0	0|0	0|0	0|0	1|1	0|0	1|1	1|1	1|1	1|1	0|0	1|1	1|1	0|0	0|0	0|0	0|0	0|0	0|0	1|1	1|1	1|1	0|0	0|0	0|0	0|0	0|0	0|0	0|0	1|1
chr4	617106159	.	A	G	999	PASS	DP=2241;VDB=0;SGB=396.724;RPB=0.894632;MQB=0;BQB=0.871372;MQ0F=0;ICB=1.92466e-21;HOB=0.321484;AC=124;AN=444;DP4=0,1668,0,510;MQ=41;ANN=G|intergenic_region|MODIFIER|Asa4G02335-Asa4G02336|Asa4G02335-Asa4G02336|intergenic_region|Asa4G02335-Asa4G02336|||n.617106159A>G||||||	GT	0|0	0|0	0|0	0|0	0|0	0|0	0|0	0|0	1|1	1|1	1|1	0|0	0|0	0|0	0|0	0|0	0|0	1|1	1|1	1|1	1|1	0|0	1|1	0|0	0|0	0|0	0|0	0|0	0|0	0|0	1|1	0|0	1|1	0|0	0|0	0|0	0|0	0|0	0|0	0|0	1|1
chr4	617117108	.	G	A	999	PASS	DP=8044;VDB=0;SGB=-1789.19;RPB=0.994729;MQB=0;BQB=0.963404;MQ0F=0;ICB=8.98479e-28;HOB=0.372808;AC=198;AN=448;DP4=0,5095,0,2756;MQ=24;ANN=A|intergenic_region|MODIFIER|Asa4G02335-Asa4G02336|Asa4G02335-Asa4G02336|intergenic_region|Asa4G02335-Asa4G02336|||n.617117108G>A||||||	GT	0|1	1|0	1|0	0|1	1|0	1|0	0|1	1|1	1|0	0|0	0|1	1|0	0|1	1|0	1|0	0|1	0|1	0|0	1|0	0|1	0|1	1|0	0|0	1|0	1|0	0|1	0|1	0|1	1|0	0|1	1|0	0|1	0|1	1|0	0|1	1|0	0|1	1|0	1|0	1|0	0|0
chr4	617117109	.	A	C	999	PASS	DP=8059;VDB=0;SGB=-837.3;RPB=0.993517;MQB=8.13467e-17;BQB=0.833764;MQ0F=0;ICB=0.921658;HOB=0.00888889;AC=30;AN=450;DP4=0,7436,0,441;MQ=24;ANN=C|intergenic_region|MODIFIER|Asa4G02335-Asa4G02336|Asa4G02335-Asa4G02336|intergenic_region|Asa4G02335-Asa4G02336|||n.617117109A>C||||||	GT	0|0	0|0	0|0	0|0	0|0	0|0	0|0	0|0	0|1	1|0	1|0	0|0	0|0	0|0	0|0	0|0	0|0	1|0	0|1	1|0	1|0	0|0	0|0	0|0	0|0	0|0	0|0	0|0	0|0	0|0	0|0	0|0	0|0	0|0	0|0	0|0	0|0	0|0	0|0	1|0	0|0
chr4	617117120	.	C	G	999	PASS	DP=8060;VDB=0;SGB=-765.006;RPB=0.98637;MQB=1.1644e-16;BQB=0.972116;MQ0F=0;ICB=0.921658;HOB=0.00888889;AC=30;AN=450;DP4=0,7418,0,442;MQ=24;ANN=G|intergenic_region|MODIFIER|Asa4G02335-Asa4G02336|Asa4G02335-Asa4G02336|intergenic_region|Asa4G02335-Asa4G02336|||n.617117120C>G||||||	GT	0|0	0|0	0|0	0|0	0|0	0|0	0|0	0|0	0|1	1|0	1|0	0|0	0|0	0|0	0|0	0|0	0|0	1|0	0|1	1|0	1|0	0|0	0|0	0|0	0|0	0|0	0|0	0|0	0|0	0|0	0|0	0|0	0|0	0|0	0|0	0|0	0|0	0|0	0|0	1|0	0|0
chr4	617117123	.	G	A	999	PASS	DP=8060;VDB=0;SGB=-2273.41;RPB=0.951381;MQB=0;BQB=0.470683;MQ0F=0;ICB=0.00159153;HOB=0.1152;AC=108;AN=450;DP4=0,5495,0,2402;MQ=24;ANN=A|intergenic_region|MODIFIER|Asa4G02335-Asa4G02336|Asa4G02335-Asa4G02336|intergenic_region|Asa4G02335-Asa4G02336|||n.617117123G>A||||||	GT	0|0	0|0	0|0	0|1	0|0	0|0	0|0	0|0	0|1	1|0	1|0	0|0	0|0	0|0	0|1	0|0	1|0	1|0	0|1	1|0	1|0	0|1	0|1	1|0	0|0	0|0	1|0	1|0	0|0	0|0	0|1	0|1	1|0	0|0	0|0	0|0	0|0	0|0	0|1	1|0	0|1
chr4	617117129	.	G	A	429	PASS	DP=8061;VDB=0;SGB=-2540.38;RPB=0.931095;MQB=0;BQB=0.421448;MQ0F=0;ICB=0.551092;HOB=0.0298765;AC=55;AN=450;DP4=0,5968,0,1895;MQ=24;ANN=A|intergenic_region|MODIFIER|Asa4G02335-Asa4G02336|Asa4G02335-Asa4G02336|intergenic_region|Asa4G02335-Asa4G02336|||n.617117129G>A||||||	GT	0|0	0|0	0|0	0|1	0|0	0|0	0|0	0|0	1|0	0|0	0|0	0|0	0|0	0|0	0|1	0|0	1|0	0|1	0|0	0|0	0|0	0|1	1|0	0|0	0|0	0|0	0|0	0|0	0|0	0|0	0|0	0|0	0|0	0|0	0|0	0|0	0|0	0|0	0|1	0|0	0|0
chr4	617117131	.	C	A	415	PASS	DP=8061;VDB=0;SGB=-2546.38;RPB=0.999753;MQB=0;BQB=0.983529;MQ0F=0;ICB=0.629825;HOB=0.0256889;AC=51;AN=450;DP4=0,5990,0,1871;MQ=24;ANN=A|intergenic_region|MODIFIER|Asa4G02335-Asa4G02336|Asa4G02335-Asa4G02336|intergenic_region|Asa4G02335-Asa4G02336|||n.617117131C>A||||||	GT	0|0	0|0	0|0	0|1	0|0	0|0	0|0	0|0	1|0	0|0	0|0	0|0	0|0	0|0	0|1	0|0	1|0	0|0	0|0	0|0	0|0	0|1	1|0	0|0	0|0	0|0	0|0	0|0	0|0	0|0	0|0	0|1	0|0	0|0	0|0	0|0	0|0	0|0	0|1	0|0	0|0
chr4	617117134	.	G	T	574	PASS	DP=8061;VDB=0;SGB=-2197.42;RPB=0.993266;MQB=0;BQB=0.992991;MQ0F=0;ICB=0.996668;HOB=0.00186667;AC=33;AN=450;DP4=0,6987,0,854;MQ=24;ANN=T|intergenic_region|MODIFIER|Asa4G02335-Asa4G02336|Asa4G02335-Asa4G02336|intergenic_region|Asa4G02335-Asa4G02336|||n.617117134G>T||||||	GT	0|0	0|0	0|0	0|0	0|0	1|0	0|1	0|0	0|0	0|0	0|0	0|0	0|0	0|0	0|0	0|0	0|0	0|0	0|0	0|0	0|0	0|0	0|0	0|0	0|0	0|0	0|0	0|0	0|0	0|0	0|0	0|0	0|0	0|0	0|1	0|0	0|0	0|0	0|0	0|0	0|0
chr4	617117145	.	G	T	399	PASS	DP=8061;VDB=0;SGB=-2183.85;RPB=0.990116;MQB=0;BQB=0.989955;MQ0F=0;ICB=0.904511;HOB=0.0101136;AC=32;AN=450;DP4=0,7044,0,812;MQ=24;ANN=T|intergenic_region|MODIFIER|Asa4G02335-Asa4G02336|Asa4G02335-Asa4G02336|intergenic_region|Asa4G02335-Asa4G02336|||n.617117145G>T||||||	GT	0|0	0|0	0|0	0|0	0|0	1|0	0|1	0|0	0|0	0|0	0|0	0|0	0|0	0|0	0|0	0|0	0|0	0|0	0|0	0|0	0|0	0|0	0|0	0|0	0|0	0|0	0|0	0|1	0|0	0|0	0|0	0|0	0|0	0|0	0|1	0|0	0|0	0|0	0|0	0|0	0|0
chr4	617117151	.	C	T	999	PASS	DP=8061;VDB=0;SGB=-278.357;RPB=0.970785;MQB=0;BQB=0.542507;MQ0F=0;ICB=0.813048;HOB=0.0158025;AC=40;AN=450;DP4=0,7403,0,414;MQ=24;ANN=T|intergenic_region|MODIFIER|Asa4G02335-Asa4G02336|Asa4G02335-Asa4G02336|intergenic_region|Asa4G02335-Asa4G02336|||n.617117151C>T||||||	GT	0|0	0|0	0|0	0|0	0|0	0|0	0|0	0|0	0|0	1|0	1|0	0|0	0|0	0|0	0|0	0|0	0|0	1|0	0|0	0|0	1|0	0|0	0|1	0|0	0|0	0|0	0|0	0|0	0|0	0|0	0|1	0|0	1|0	0|0	0|0	0|0	0|0	0|0	0|0	0|0	0|1
chr4	617117160	.	C	T	999	PASS	DP=8061;VDB=0;SGB=-2343.15;RPB=0.996847;MQB=0;BQB=5.30818e-06;MQ0F=0;ICB=0.348969;HOB=0.0417284;AC=65;AN=450;DP4=0,6637,0,996;MQ=24;ANN=T|intergenic_region|MODIFIER|Asa4G02335-Asa4G02336|Asa4G02335-Asa4G02336|intergenic_region|Asa4G02335-Asa4G02336|||n.617117160C>T||||||	GT	0|0	0|0	0|0	0|0	0|0	0|0	0|0	0|0	1|0	0|1	0|1	0|0	0|0	0|0	0|0	0|0	0|0	0|1	1|0	0|1	0|1	0|0	1|0	0|0	0|0	0|0	0|0	0|0	0|0	0|0	1|0	0|0	0|1	0|0	0|0	0|0	0|0	0|0	0|0	0|1	1|0
chr4	617117179	.	G	C	999	PASS	DP=8238;VDB=0;SGB=-397.28;RPB=0.864187;MQB=0;BQB=0.0825856;MQ0F=0;ICB=0.819672;HOB=0.0152552;AC=40;AN=458;DP4=0,7595,0,424;MQ=24;ANN=C|intergenic_region|MODIFIER|Asa4G02335-Asa4G02336|Asa4G02335-Asa4G02336|intergenic_region|Asa4G02335-Asa4G02336|||n.617117179G>C||||||	GT	0|0	0|0	0|0	0|0	0|0	0|0	0|0	0|0	0|0	1|0	1|0	0|0	0|0	0|0	0|0	0|0	0|0	1|0	0|0	0|0	1|0	0|0	0|1	0|0	0|0	0|0	0|0	0|0	0|0	0|0	0|1	0|0	1|0	0|0	0|0	0|0	0|0	0|0	0|0	0|0	0|1
chr4	617117200	.	C	A	999	PASS	DP=8238;VDB=2.58918e-41;SGB=-2638.98;RPB=8.59059e-10;MQB=0.00561335;BQB=0.00025462;MQ0F=0;ICB=0.0681598;HOB=0.0705173;AC=86;AN=458;DP4=0,6803,0,871;MQ=24;ANN=A|intergenic_region|MODIFIER|Asa4G02335-Asa4G02336|Asa4G02335-Asa4G02336|intergenic_region|Asa4G02335-Asa4G02336|||n.617117200C>A||||||	GT	0|0	1|0	1|0	0|0	1|0	0|0	0|1	0|0	0|0	0|0	0|0	1|0	0|1	1|0	0|0	0|0	0|1	0|0	0|0	0|0	0|0	0|0	0|0	0|0	0|0	0|1	0|1	0|1	1|0	0|0	0|0	0|0	0|0	1|0	0|0	1|0	0|1	1|0	1|0	0|0	0|0
chr4	617117205	.	G	A	999	PASS	DP=8238;VDB=0;SGB=-2452.13;RPB=0.627888;MQB=2.44881e-06;BQB=0.782381;MQ0F=0;ICB=0.0205271;HOB=0.0868056;AC=95;AN=456;DP4=0,6948,0,964;MQ=24;ANN=A|intergenic_region|MODIFIER|Asa4G02335-Asa4G02336|Asa4G02335-Asa4G02336|intergenic_region|Asa4G02335-Asa4G02336|||n.617117205G>A||||||	GT	0|1	1|0	1|0	0|0	1|0	0|0	0|1	0|0	0|0	0|0	0|0	1|0	0|1	1|0	0|0	0|0	0|1	0|0	0|0	0|0	0|0	1|0	0|0	0|0	1|0	0|1	0|1	0|1	1|0	0|0	0|0	0|0	0|0	1|0	0|0	1|0	0|1	1|0	1|0	0|0	0|0
chr4	617117212	.	G	A	999	PASS	DP=8238;VDB=0;SGB=-2741.94;RPB=0.439745;MQB=0.000184289;BQB=0.163904;MQ0F=0;ICB=2.88245e-07;HOB=0.178953;AC=137;AN=458;DP4=0,6408,0,1522;MQ=23;ANN=A|intergenic_region|MODIFIER|Asa4G02335-Asa4G02336|Asa4G02335-Asa4G02336|intergenic_region|Asa4G02335-Asa4G02336|||n.617117212G>A||||||	GT	0|0	0|1	0|0	0|1	0|1	0|1	1|0	0|1	0|0	0|0	0|0	0|1	1|0	0|1	0|0	0|1	1|0	0|0	1|0	0|1	0|1	0|1	0|0	1|0	0|1	1|0	0|0	0|0	0|0	1|0	1|0	0|1	0|1	0|1	1|0	0|1	1|0	0|0	0|0	0|0	0|0
chr4	617117224	.	G	A	580	PASS	DP=8238;VDB=0;SGB=-2225.71;RPB=0.368409;MQB=0;BQB=0.68947;MQ0F=0;ICB=0.915749;HOB=0.00924323;AC=31;AN=456;DP4=0,6923,0,851;MQ=23;ANN=A|intergenic_region|MODIFIER|Asa4G02335-Asa4G02336|Asa4G02335-Asa4G02336|intergenic_region|Asa4G02335-Asa4G02336|||n.617117224G>A||||||	GT	0|0	0|0	0|0	0|0	0|0	1|0	0|0	0|0	0|0	0|0	0|0	0|0	0|0	0|0	0|0	0|0	0|0	0|0	0|0	0|0	0|0	0|0	0|0	0|0	0|0	0|0	0|0	0|0	0|0	0|0	0|0	0|0	0|0	0|0	0|1	0|0	0|0	0|0	0|0	0|0	0|0
chr4	617117229	.	G	T	999	PASS	DP=8238;VDB=0;SGB=-2749.02;RPB=0.692327;MQB=7.26245e-09;BQB=0.985513;MQ0F=0;ICB=0.00214779;HOB=0.111211;AC=108;AN=458;DP4=0,6864,0,1042;MQ=23;ANN=T|intergenic_region|MODIFIER|Asa4G02335-Asa4G02336|Asa4G02335-Asa4G02336|intergenic_region|Asa4G02335-Asa4G02336|||n.617117229G>T||||||	GT	0|1	1|0	1|0	0|0	1|0	1|0	0|1	0|0	0|0	0|0	0|0	1|0	0|1	1|0	0|0	0|0	0|1	0|0	0|0	0|0	0|0	0|0	0|0	0|0	1|0	0|1	0|1	0|1	1|0	0|0	0|0	0|0	0|0	1|0	0|0	1|0	0|1	1|0	1|0	0|1	0|0
chr4	617117237	.	A	T	999	PASS	DP=8238;VDB=0;SGB=-1608.03;RPB=0.0119884;MQB=0;BQB=0.181234;MQ0F=0;ICB=4.69874e-21;HOB=0.319521;AC=188;AN=458;DP4=0,5170,0,2646;MQ=23;ANN=T|intergenic_region|MODIFIER|Asa4G02335-Asa4G02336|Asa4G02335-Asa4G02336|intergenic_region|Asa4G02335-Asa4G02336|||n.617117237A>T||||||	GT	1|0	0|1	0|1	0|1	0|1	0|1	1|0	1|1	0|0	0|0	0|1	0|1	1|0	0|1	0|1	0|1	1|0	0|0	1|0	0|1	0|1	0|1	0|0	1|0	0|1	1|0	1|0	1|0	0|1	1|0	1|0	0|1	0|1	0|1	1|0	0|1	1|0	0|1	0|1	0|0	0|0
chr4	617117240	.	G	A	250	PASS	DP=8228;VDB=0;SGB=-2587.28;RPB=0.652935;MQB=0;BQB=0.660711;MQ0F=0;ICB=0.727604;HOB=0.0203524;AC=46;AN=456;DP4=0,5889,0,1813;MQ=23;ANN=A|intergenic_region|MODIFIER|Asa4G02335-Asa4G02336|Asa4G02335-Asa4G02336|intergenic_region|Asa4G02335-Asa4G02336|||n.617117240G>A||||||	GT	0|0	0|0	0|0	0|0	0|0	1|0	0|0	0|0	0|0	0|0	0|0	0|0	0|0	0|0	0|1	0|0	0|1	0|0	0|0	0|0	0|0	0|0	0|1	0|0	0|0	0|0	0|1	0|0	0|0	0|0	0|0	0|0	0|0	0|0	0|0	0|0	0|0	0|0	0|1	0|0	0|0
chr4	617117244	.	G	A	999	PASS	DP=17717;VDB=5.91508e-38;SGB=-2731.46;RPB=0.00633056;MQB=0;MQSB=1.94554e-23;BQB=0;MQ0F=0;ICB=4.79129e-23;HOB=0.334064;AC=188;AN=460;DP4=6522,116,2584,164;MQ=30;ANN=A|intergenic_region|MODIFIER|Asa4G02335-Asa4G02336|Asa4G02335-Asa4G02336|intergenic_region|Asa4G02335-Asa4G02336|||n.617117244G>A||||||	GT	1|0	0|1	0|1	0|1	0|1	0|1	1|0	0|1	1|0	0|0	0|1	0|1	1|0	0|1	1|0	0|1	1|0	0|0	1|0	0|1	0|1	0|1	0|0	1|0	0|1	1|0	1|0	1|0	0|1	1|0	1|0	0|1	0|1	0|1	1|0	0|1	1|0	0|1	0|0	0|0	0|0
chr4	617117286	.	C	A	999	PASS	DP=9959;VDB=0;SGB=-3970.56;RPB=0.721744;MQB=3.20614e-22;MQSB=0.00403698;BQB=0.000587861;MQ0F=0;ICB=0.241526;HOB=0.0489981;AC=72;AN=460;DP4=8540,4,697,0;MQ=30;ANN=A|intergenic_region|MODIFIER|Asa4G02335-Asa4G02336|Asa4G02335-Asa4G02336|intergenic_region|Asa4G02335-Asa4G02336|||n.617117286C>A||||||	GT	0|0	0|0	1|0	0|0	0|0	1|0	0|1	0|0	0|0	0|0	0|0	0|0	0|0	1|0	0|1	0|0	0|0	0|0	0|0	0|0	0|0	0|0	0|0	0|0	1|0	0|0	0|0	0|1	1|0	0|0	0|0	0|0	0|0	1|0	0|1	0|0	0|0	1|0	0|1	0|0	0|0
chr4	617117297	.	C	T	999	PASS	DP=9959;VDB=0;SGB=-1325.86;RPB=0.95644;MQB=0;MQSB=0.0573167;BQB=0.881919;MQ0F=0;ICB=0.890304;HOB=0.0109263;AC=34;AN=460;DP4=8929,2,440,0;MQ=30;ANN=T|intergenic_region|MODIFIER|Asa4G02335-Asa4G02336|Asa4G02335-Asa4G02336|intergenic_region|Asa4G02335-Asa4G02336|||n.617117297C>T||||||	GT	0|0	0|0	0|0	0|0	0|0	0|0	0|0	0|0	0|1	0|1	1|0	0|0	0|0	0|0	0|0	0|0	0|0	0|1	0|1	1|0	1|0	0|0	0|0	0|0	0|0	0|0	0|0	0|0	0|0	0|0	0|0	0|0	0|0	0|0	0|0	0|0	0|0	0|0	0|0	1|0	0|0
chr4	617117298	.	A	G	999	PASS	DP=9959;VDB=0;SGB=-3497.87;RPB=0.417503;MQB=0;MQSB=0.0584058;BQB=0.00137738;MQ0F=0;ICB=0.0627929;HOB=0.0715406;AC=87;AN=460;DP4=7525,2,1909,0;MQ=30;ANN=G|intergenic_region|MODIFIER|Asa4G02335-Asa4G02336|Asa4G02335-Asa4G02336|intergenic_region|Asa4G02335-Asa4G02336|||n.617117298A>G||||||	GT	0|0	0|0	1|0	0|0	0|0	0|0	0|0	0|0	1|0	0|0	0|0	0|0	0|0	0|0	0|1	1|0	1|0	0|0	0|0	0|0	0|0	0|1	0|1	0|1	0|0	0|1	1|0	1|0	0|0	0|0	0|0	1|0	0|0	1|0	1|0	0|1	0|0	0|0	0|1	0|0	0|0
chr4	617117299	.	C	A	999	PASS	DP=9959;VDB=0;SGB=-1620.04;RPB=0.916529;MQB=2.50335e-31;MQSB=0.0172293;BQB=0.0965563;MQ0F=0;ICB=0.468055;HOB=0.0340265;AC=60;AN=460;DP4=8632,3,617,0;MQ=30;ANN=A|intergenic_region|MODIFIER|Asa4G02335-Asa4G02336|Asa4G02335-Asa4G02336|intergenic_region|Asa4G02335-Asa4G02336|||n.617117299C>A||||||	GT	0|0	0|0	0|0	0|1	0|0	0|0	0|0	0|1	0|1	1|0	1|0	0|0	0|0	0|0	0|0	0|1	0|0	0|0	0|0	1|0	0|0	0|0	1|0	1|0	0|0	0|0	0|0	0|0	0|0	0|0	0|1	0|1	0|0	0|0	0|0	0|0	0|0	0|0	0|0	0|1	1|0
chr4	617117311	.	C	T	999	PASS	DP=9785;VDB=0;SGB=-2825.8;RPB=0.752762;MQB=0;BQB=0.985857;MQ0F=0;ICB=0.468055;HOB=0.0340265;AC=60;AN=460;DP4=8624,0,758,0;MQ=30;ANN=T|intergenic_region|MODIFIER|Asa4G02335-Asa4G02336|Asa4G02335-Asa4G02336|intergenic_region|Asa4G02335-Asa4G02336|||n.617117311C>T||||||	GT	0|0	1|0	1|0	0|0	1|0	0|0	0|1	0|0	0|0	0|0	0|0	0|0	0|1	1|0	0|0	0|0	1|0	0|0	0|0	0|0	0|0	0|0	0|0	0|0	0|0	0|1	1|0	0|1	1|0	0|0	0|0	0|0	0|0	0|0	0|0	1|0	0|1	1|0	0|0	0|0	0|0
chr4	617117314	.	G	A	999	PASS	DP=9785;VDB=0;SGB=-3516.79;RPB=0.451709;MQB=0;BQB=0.602232;MQ0F=0;ICB=0.0496652;HOB=0.0748677;AC=89;AN=460;DP4=7526,0,1976,0;MQ=30;ANN=A|intergenic_region|MODIFIER|Asa4G02335-Asa4G02336|Asa4G02335-Asa4G02336|intergenic_region|Asa4G02335-Asa4G02336|||n.617117314G>A||||||	GT	0|0	0|0	1|0	0|0	0|0	0|0	0|0	0|0	1|0	0|0	0|1	0|0	0|0	0|0	0|1	1|0	1|0	0|0	0|0	0|0	0|0	0|1	0|1	0|1	0|0	0|1	1|0	1|0	0|0	0|0	0|0	0|0	0|0	1|0	1|0	1|0	0|0	0|0	0|1	0|0	0|0
chr4	617117317	.	C	A	999	PASS	DP=9782;VDB=0;SGB=-1466;RPB=0.993573;MQB=0;BQB=0.730543;MQ0F=0;ICB=0.899842;HOB=0.010293;AC=33;AN=460;DP4=8830,0,444,0;MQ=30;ANN=A|intergenic_region|MODIFIER|Asa4G02335-Asa4G02336|Asa4G02335-Asa4G02336|intergenic_region|Asa4G02335-Asa4G02336|||n.617117317C>A||||||	GT	0|0	0|0	0|0	0|0	0|0	0|0	0|0	0|0	0|1	0|1	1|0	0|0	0|0	0|0	0|0	0|0	0|0	0|1	0|1	1|0	1|0	0|0	0|0	0|0	0|0	0|0	0|0	0|0	0|0	0|0	0|0	0|0	0|1	0|0	0|0	0|0	0|0	0|0	0|0	1|0	0|0
chr4	617117318	.	C	T	999	PASS	DP=9782;VDB=0;SGB=-3548.9;RPB=0.37483;MQB=2.21653e-18;BQB=0.994067;MQ0F=0;ICB=3.80856e-11;HOB=0.227079;AC=155;AN=460;DP4=7486,0,1860,0;MQ=30;ANN=T|intergenic_region|MODIFIER|Asa4G02335-Asa4G02336|Asa4G02335-Asa4G02336|intergenic_region|Asa4G02335-Asa4G02336|||n.617117318C>T||||||	GT	0|1	1|0	1|0	0|0	1|0	1|0	0|1	0|0	0|0	0|0	0|0	1|0	0|1	1|0	0|1	0|0	1|0	1|0	0|0	1|0	0|0	0|1	1|0	0|0	1|0	0|1	0|1	0|1	1|0	0|0	0|1	0|0	0|0	1|0	1|0	1|0	0|1	1|0	0|1	0|0	0|0
chr4	617117325	.	T	A	999	PASS	DP=9782;VDB=0;SGB=-2458.84;RPB=0.00157045;MQB=0;BQB=0.0406087;MQ0F=0;ICB=4.45318e-27;HOB=0.3631;AC=196;AN=460;DP4=6510,0,2818,0;MQ=30;ANN=A|intergenic_region|MODIFIER|Asa4G02335-Asa4G02336|Asa4G02335-Asa4G02336|intergenic_region|Asa4G02335-Asa4G02336|||n.617117325T>A||||||	GT	0|1	1|0	1|0	0|1	1|0	1|0	0|1	0|1	1|0	0|0	0|1	1|0	0|1	1|0	0|1	1|0	1|0	0|0	1|0	0|1	0|1	0|1	0|0	0|1	1|0	0|1	0|1	0|1	1|0	0|1	1|0	1|0	1|0	1|0	1|0	1|0	0|1	1|0	0|1	0|0	1|0
chr4	617117350	.	C	T	687	PASS	DP=9782;VDB=0;SGB=-798.092;RPB=0.986053;MQB=1.84809e-19;BQB=0.0534483;MQ0F=0;ICB=0.95192;HOB=0.00638941;AC=26;AN=460;DP4=9021,0,393,0;MQ=30;ANN=T|intergenic_region|MODIFIER|Asa4G02335-Asa4G02336|Asa4G02335-Asa4G02336|intergenic_region|Asa4G02335-Asa4G02336|||n.617117350C>T||||||	GT	0|0	0|0	0|0	0|0	0|0	0|0	0|0	0|0	0|0	0|0	1|0	0|0	0|0	0|0	0|0	0|0	0|0	0|0	0|0	0|0	0|0	0|0	1|0	0|0	0|0	0|0	0|0	0|0	0|0	0|0	0|1	0|0	0|1	0|0	0|0	0|0	0|0	0|0	0|0	0|0	0|1
chr4	617117351	.	T	A	999	PASS	DP=9781;VDB=0;SGB=-3178.18;RPB=0.76192;MQB=1.88755e-42;BQB=0.685577;MQ0F=0;ICB=0.00610108;HOB=0.100274;AC=103;AN=460;DP4=7973,0,1004,0;MQ=30;ANN=A|intergenic_region|MODIFIER|Asa4G02335-Asa4G02336|Asa4G02335-Asa4G02336|intergenic_region|Asa4G02335-Asa4G02336|||n.617117351T>A||||||	GT	0|1	0|0	0|0	0|0	1|0	1|0	0|1	0|0	0|0	0|0	0|0	0|0	0|1	1|0	0|1	0|0	0|0	0|0	0|0	0|0	0|0	0|0	0|0	0|0	1|0	0|1	0|0	0|1	1|0	0|1	0|0	0|0	0|0	0|0	1|0	0|0	0|1	1|0	0|1	0|0	0|0
chr4	617127008	.	C	T	999	PASS	DP=7044;VDB=0;SGB=262.973;RPB=0;MQB=0;BQB=0.671979;MQ0F=0;ICB=0.349377;HOB=0.041172;AC=66;AN=460;DP4=5942,0,861,0;MQ=44;ANN=T|intergenic_region|MODIFIER|Asa4G02335-Asa4G02336|Asa4G02335-Asa4G02336|intergenic_region|Asa4G02335-Asa4G02336|||n.617127008C>T||||||	GT	0|0	0|0	0|0	0|1	0|0	0|0	0|0	0|1	0|1	1|0	1|0	0|0	0|0	0|0	0|0	1|0	0|0	1|0	0|1	1|0	1|0	0|0	0|1	0|1	0|0	0|0	0|0	0|0	0|0	0|0	0|1	1|0	0|1	0|0	0|0	0|0	0|0	0|0	0|0	0|0	0|1
chr4	617127016	.	G	A	999	PASS	DP=7044;VDB=0;SGB=381.581;RPB=0.708818;MQB=0;BQB=0.0349652;MQ0F=0;ICB=0.31787;HOB=0.0444707;AC=75;AN=460;DP4=5861,0,952,0;MQ=44;ANN=A|intergenic_region|MODIFIER|Asa4G02335-Asa4G02336|Asa4G02335-Asa4G02336|intergenic_region|Asa4G02335-Asa4G02336|||n.617127016G>A||||||	GT	0|0	0|0	0|0	0|1	0|0	0|0	0|0	0|1	0|1	1|0	1|0	0|0	0|0	0|0	0|0	1|0	0|0	1|0	0|1	1|0	1|0	0|0	0|1	0|1	0|0	0|0	0|0	0|0	0|0	0|0	0|1	1|0	0|1	0|0	0|0	0|0	0|0	0|0	0|0	0|0	0|1
chr4	617127071	.	T	A	999	PASS	DP=7044;VDB=0;SGB=95.6851;RPB=0.999697;MQB=0;BQB=0.00311687;MQ0F=0;ICB=0.225223;HOB=0.0503686;AC=73;AN=460;DP4=5857,0,886,0;MQ=44;ANN=A|intergenic_region|MODIFIER|Asa4G02335-Asa4G02336|Asa4G02335-Asa4G02336|intergenic_region|Asa4G02335-Asa4G02336|||n.617127071T>A||||||	GT	0|0	0|0	0|0	0|1	0|0	0|0	0|0	0|1	0|1	1|0	1|0	0|0	0|0	0|0	0|0	1|0	0|0	1|0	0|1	1|0	1|0	0|0	0|1	0|1	0|0	0|0	0|0	0|0	0|0	0|0	0|1	1|0	0|1	0|0	0|0	0|0	0|0	0|0	0|0	0|1	0|1
chr4	617135677	.	C	T	999	PASS	DP=2501;VDB=0;SGB=341.812;RPB=0.974812;MQB=0;BQB=0.0561232;MQ0F=0;ICB=2.9948e-24;HOB=0.341143;AC=142;AN=456;DP4=0,1871,0,531;MQ=43;ANN=T|intergenic_region|MODIFIER|Asa4G02335-Asa4G02336|Asa4G02335-Asa4G02336|intergenic_region|Asa4G02335-Asa4G02336|||n.617135677C>T||||||	GT	0|0	0|0	0|0	1|1	0|0	0|0	0|0	1|1	1|1	1|1	1|1	0|0	0|0	0|0	0|0	1|1	0|0	1|1	1|1	1|1	1|1	0|0	1|1	1|1	0|0	0|0	0|0	0|0	0|0	0|0	1|1	1|1	1|1	0|0	0|0	0|0	0|0	0|0	0|0	1|0	1|1
chr4	617135699	.	G	A	999	PASS	DP=2501;VDB=0;SGB=347.046;RPB=0.993722;MQB=0;BQB=0.109536;MQ0F=0;ICB=1.65724e-25;HOB=0.349755;AC=145;AN=458;DP4=0,1794,0,573;MQ=43;ANN=A|intergenic_region|MODIFIER|Asa4G02335-Asa4G02336|Asa4G02335-Asa4G02336|intergenic_region|Asa4G02335-Asa4G02336|||n.617135699G>A||||||	GT	0|0	0|0	0|0	1|1	0|0	0|0	0|0	1|1	1|1	1|1	1|1	0|0	0|0	0|0	0|0	1|1	0|0	1|1	1|1	1|1	1|1	0|0	1|1	1|1	0|0	0|0	0|0	0|0	0|0	0|0	1|1	1|1	1|1	0|0	0|0	0|0	0|0	0|0	0|0	1|0	1|1
chr4	617135726	.	T	C	999	PASS	DP=2499;VDB=0;SGB=125.247;RPB=0.993448;MQB=0.000152183;BQB=5.06979e-05;MQ0F=0;ICB=0.142616;HOB=0.065035;AC=167;AN=458;DP4=0,1437,0,911;MQ=43;ANN=C|intergenic_region|MODIFIER|Asa4G02335-Asa4G02336|Asa4G02335-Asa4G02336|intergenic_region|Asa4G02335-Asa4G02336|||n.617135726T>C||||||	GT	1|0	0|1	0|1	0|0	0|1	0|1	1|0	0|0	0|0	0|0	0|0	0|1	1|0	0|1	1|0	0|0	0|1	0|0	0|0	0|0	0|0	1|0	0|0	0|0	0|1	1|0	1|0	1|0	0|1	1|0	0|0	0|0	0|0	0|1	0|1	0|1	1|0	0|1	1|0	0|0	0|0
chr4	617135750	.	T	G	999	PASS	DP=2501;VDB=0;SGB=297.946;RPB=0.999912;MQB=0;BQB=0.104478;MQ0F=0;ICB=1.91031e-23;HOB=0.335093;AC=141;AN=456;DP4=0,1818,0,495;MQ=43;ANN=G|intergenic_region|MODIFIER|Asa4G02335-Asa4G02336|Asa4G02335-Asa4G02336|intergenic_region|Asa4G02335-Asa4G02336|||n.617135750T>G||||||	GT	0|0	0|0	0|0	1|1	0|0	0|0	0|0	1|1	1|1	1|1	1|1	0|0	0|0	0|0	0|0	1|1	0|0	1|1	1|1	1|1	1|1	0|0	1|1	1|1	0|0	0|0	0|0	0|0	0|0	0|0	1|1	1|1	1|1	0|0	0|0	0|0	0|0	0|0	0|0	1|0	1|1
chr4	617135789	.	C	T	999	PASS	DP=2494;VDB=0;SGB=290.931;RPB=0.998438;MQB=0;BQB=0.513331;MQ0F=0;ICB=2.63001e-29;HOB=0.373868;AC=136;AN=458;DP4=1764,0,453,0;MQ=48;ANN=T|intergenic_region|MODIFIER|Asa4G02335-Asa4G02336|Asa4G02335-Asa4G02336|intergenic_region|Asa4G02335-Asa4G02336|||n.617135789C>T||||||	GT	0|0	0|0	0|0	1|1	0|0	0|0	0|0	1|1	1|1	1|1	1|1	0|0	0|0	0|0	0|0	1|1	0|0	1|1	1|1	1|1	1|1	0|0	1|1	1|1	0|0	0|0	0|0	0|0	0|0	0|0	1|1	1|1	1|1	0|0	0|0	0|0	0|0	0|0	0|0	0|0	1|1
chr4	617146378	.	C	T	999	PASS	DP=2303;VDB=0;SGB=242.439;RPB=1;MQB=0;BQB=0.83247;MQ0F=0;ICB=0.678334;HOB=0.024206;AC=59;AN=460;DP4=0,1927,0,319;MQ=42;ANN=T|intergenic_region|MODIFIER|Asa4G02335-Asa4G02336|Asa4G02335-Asa4G02336|intergenic_region|Asa4G02335-Asa4G02336|||n.617146378C>T||||||	GT	0|0	0|0	0|0	0|0	0|0	0|0	0|0	0|0	0|1	1|0	1|0	0|0	0|0	0|0	0|0	0|0	0|0	1|0	0|1	1|0	1|0	0|0	0|1	0|0	0|0	0|0	0|0	0|0	0|0	0|0	0|1	0|0	0|1	0|0	0|0	0|0	0|0	0|0	0|0	0|0	0|1
chr4	617146408	.	A	C	999	PASS	DP=2303;VDB=0;SGB=271.702;RPB=0.999995;MQB=0;BQB=0.00981094;MQ0F=0;ICB=0.674752;HOB=0.0244561;AC=59;AN=458;DP4=0,1662,0,320;MQ=42;ANN=C|intergenic_region|MODIFIER|Asa4G02335-Asa4G02336|Asa4G02335-Asa4G02336|intergenic_region|Asa4G02335-Asa4G02336|||n.617146408A>C||||||	GT	0|0	0|0	0|0	0|0	0|0	0|0	0|0	0|0	0|1	1|0	1|0	0|0	0|0	0|0	0|0	0|0	0|0	1|0	0|1	1|0	1|0	0|0	0|1	0|0	0|0	0|0	0|0	0|0	0|0	0|0	0|1	0|0	0|1	0|0	0|0	0|0	0|0	0|0	0|0	0|0	0|1
chr4	617146417	.	C	T	999	PASS	DP=2303;VDB=0;SGB=-243.926;RPB=0.993874;MQB=0;BQB=0.99953;MQ0F=0;ICB=3.46677e-17;HOB=0.287042;AC=227;AN=460;DP4=0,1115,0,1101;MQ=42;ANN=C|intergenic_region|MODIFIER|Asa4G02335-Asa4G02336|Asa4G02335-Asa4G02336|intergenic_region|Asa4G02335-Asa4G02336|||n.617146417T>C||||||	GT	0|1	1|0	1|0	1|1	1|1	1|0	0|0	1|1	1|0	0|1	0|1	1|0	0|1	1|0	0|1	1|1	1|0	0|1	1|0	0|1	0|1	0|1	1|0	1|1	1|0	0|1	0|1	0|1	1|0	0|1	1|0	1|1	1|0	1|0	1|0	1|0	0|1	1|0	0|1	1|0	1|0
chr4	617146459	.	C	T	999	PASS	DP=2303;VDB=0;SGB=59.3426;RPB=0.999686;MQB=0.125326;BQB=0.725773;MQ0F=0;ICB=0.962128;HOB=0.00549189;AC=24;AN=458;DP4=0,2054,0,103;MQ=42;ANN=T|intergenic_region|MODIFIER|Asa4G02335-Asa4G02336|Asa4G02335-Asa4G02336|intergenic_region|Asa4G02335-Asa4G02336|||n.617146459C>T||||||	GT	0|0	0|0	0|0	1|0	0|0	0|0	0|0	1|0	0|0	0|0	0|0	0|0	0|0	0|0	0|0	0|1	0|0	0|0	0|0	0|0	0|0	0|0	0|0	1|0	0|0	0|0	0|0	0|0	0|0	0|0	0|0	0|1	0|0	0|0	0|0	0|0	0|0	0|0	0|0	0|0	0|0
chr4	617146471	.	C	T	999	PASS	DP=2303;VDB=0;SGB=-57.5936;RPB=0.992177;MQB=0;BQB=0.206666;MQ0F=0;ICB=0.00144133;HOB=0.118941;AC=168;AN=460;DP4=0,1445,0,763;MQ=42;ANN=T|intergenic_region|MODIFIER|Asa4G02335-Asa4G02336|Asa4G02335-Asa4G02336|intergenic_region|Asa4G02335-Asa4G02336|||n.617146471C>T||||||	GT	1|0	0|1	0|1	0|0	0|1	0|1	1|1	0|0	0|0	0|0	0|0	0|1	1|0	0|1	1|0	0|0	0|1	0|0	0|0	0|0	0|0	1|0	0|0	0|0	0|1	1|0	1|0	1|0	0|1	1|0	0|0	0|0	0|0	0|1	0|1	0|1	1|0	0|1	1|0	0|1	0|0
chr4	617360926	.	C	T	999	PASS	DP=1959;VDB=0;SGB=340.163;RPB=0.994552;MQB=0;BQB=0.789643;MQ0F=0;ICB=0.543139;HOB=0.0309626;AC=54;AN=434;DP4=0,1586,0,331;MQ=48;ANN=T|intergenic_region|MODIFIER|Asa4G02335-Asa4G02336|Asa4G02335-Asa4G02336|intergenic_region|Asa4G02335-Asa4G02336|||n.617360926C>T||||||	GT	0|0	0|0	0|0	0|0	0|0	0|0	0|0	0|0	0|1	1|0	1|0	0|0	0|0	0|0	0|0	0|0	0|0	1|0	0|1	1|0	1|0	0|0	0|1	0|0	0|0	0|0	0|0	0|0	0|0	0|0	0|1	0|0	0|1	0|0	0|0	0|0	0|0	0|0	0|0	0|0	0|1
chr4	617360932	.	G	A	999	PASS	DP=1959;VDB=0;SGB=306.347;RPB=0.97827;MQB=0;BQB=0.998446;MQ0F=0;ICB=0.50136;HOB=0.0332986;AC=56;AN=434;DP4=0,1587,0,328;MQ=48;ANN=A|intergenic_region|MODIFIER|Asa4G02335-Asa4G02336|Asa4G02335-Asa4G02336|intergenic_region|Asa4G02335-Asa4G02336|||n.617360932G>A||||||	GT	0|0	0|0	0|0	0|0	0|0	0|0	0|0	0|0	0|1	1|0	1|0	0|0	0|0	0|0	0|0	0|0	0|0	1|0	0|1	1|0	1|0	0|0	0|1	0|0	0|0	0|0	0|0	0|0	0|0	0|0	0|1	0|0	0|1	0|0	0|0	0|0	0|0	0|0	0|0	0|0	0|1
chr4	617362400	.	C	T	999	PASS	DP=1881;VDB=0;SGB=729.616;RPB=0.645454;MQB=0;BQB=0.335684;MQ0F=0;ICB=4.07689e-26;HOB=0.363424;AC=178;AN=442;DP4=795,0,1046,0;MQ=46;ANN=T|intergenic_region|MODIFIER|Asa4G02335-Asa4G02336|Asa4G02335-Asa4G02336|intergenic_region|Asa4G02335-Asa4G02336|||n.617362400C>T||||||	GT	0|0	0|0	0|0	0|1	0|0	0|0	0|0	0|1	1|1	1|1	1|1	0|0	0|0	0|0	1|1	1|0	0|0	1|1	1|1	1|1	1|1	0|0	1|1	0|1	0|0	0|0	0|0	0|0	0|0	0|0	1|1	1|0	1|1	0|0	0|0	0|0	0|0	0|0	1|1	0|1	1|1
chr4	617363600	.	A	C	999	PASS	DP=2460;VDB=0;SGB=627.449;RPB=0.998746;MQB=0;BQB=0.976261;MQ0F=0;ICB=0.653864;HOB=0.0295836;AC=102;AN=444;DP4=0,1613,0,796;MQ=39;ANN=C|intergenic_region|MODIFIER|Asa4G02335-Asa4G02336|Asa4G02335-Asa4G02336|intergenic_region|Asa4G02335-Asa4G02336|||n.617363600A>C||||||	GT	0|0	0|0	0|0	0|1	0|0	0|0	0|0	0|1	0|1	1|0	1|0	0|0	0|0	0|0	0|0	1|0	0|0	1|0	0|1	1|0	1|0	0|0	0|1	0|1	0|0	0|0	0|0	0|0	0|0	0|0	0|1	1|0	0|1	0|0	0|0	0|0	0|0	0|0	0|0	1|1	0|1
chr4	617363621	.	C	T	999	PASS	DP=2460;VDB=0;SGB=454.522;RPB=0.998224;MQB=0;BQB=0.842819;MQ0F=0;ICB=0.693073;HOB=0.023953;AC=57;AN=444;DP4=0,1945,0,424;MQ=39;ANN=T|intergenic_region|MODIFIER|Asa4G02335-Asa4G02336|Asa4G02335-Asa4G02336|intergenic_region|Asa4G02335-Asa4G02336|||n.617363621C>T||||||	GT	0|0	0|0	0|0	0|0	0|0	0|0	0|0	0|0	0|1	1|0	1|0	0|0	0|0	0|0	0|0	0|0	0|0	1|0	0|1	1|0	1|0	0|0	0|1	0|0	0|0	0|0	0|0	0|0	0|0	0|0	0|1	0|0	0|1	0|0	0|0	0|0	0|0	0|0	0|0	0|0	0|1
chr4	617363622	.	T	G	999	PASS	DP=2460;VDB=0;SGB=534.125;RPB=0.999952;MQB=0;BQB=0.995011;MQ0F=0;ICB=0.92134;HOB=0.012899;AC=96;AN=442;DP4=0,1627,0,737;MQ=39;ANN=G|intergenic_region|MODIFIER|Asa4G02335-Asa4G02336|Asa4G02335-Asa4G02336|intergenic_region|Asa4G02335-Asa4G02336|||n.617363622T>G||||||	GT	0|0	0|0	0|0	0|1	0|0	0|0	0|0	0|1	0|1	1|0	1|0	0|0	0|0	0|0	0|0	1|0	0|0	1|0	0|1	1|0	1|0	0|0	0|1	0|1	0|0	0|0	0|0	0|0	0|0	0|0	0|1	1|0	0|1	0|0	0|0	0|0	0|0	0|0	0|0	1|1	0|1
chr4	617363678	.	A	G	999	PASS	DP=2460;VDB=0;SGB=965.967;RPB=0.991392;MQB=0;BQB=0.998848;MQ0F=0;ICB=2.87452e-32;HOB=0.404269;AC=184;AN=444;DP4=0,1068,0,1295;MQ=39;ANN=G|intergenic_region|MODIFIER|Asa4G02335-Asa4G02336|Asa4G02335-Asa4G02336|intergenic_region|Asa4G02335-Asa4G02336|||n.617363678A>G||||||	GT	0|0	0|0	0|0	0|1	0|0	0|0	0|0	0|1	1|1	1|1	1|1	0|0	0|0	0|0	1|1	1|0	0|0	1|1	1|1	1|1	1|1	0|0	1|1	0|1	0|0	0|0	0|0	0|0	0|0	0|0	1|1	1|0	1|1	0|0	0|0	0|0	0|0	0|0	1|1	1|1	1|1
chr4	617363693	.	G	T	999	PASS	DP=2460;VDB=0;SGB=448.726;RPB=0.99944;MQB=0;BQB=0.534176;MQ0F=0;ICB=0.693073;HOB=0.023953;AC=57;AN=444;DP4=0,1911,0,418;MQ=39;ANN=T|intergenic_region|MODIFIER|Asa4G02335-Asa4G02336|Asa4G02335-Asa4G02336|intergenic_region|Asa4G02335-Asa4G02336|||n.617363693G>T||||||	GT	0|0	0|0	0|0	0|0	0|0	0|0	0|0	0|0	0|1	1|0	1|0	0|0	0|0	0|0	0|0	0|0	0|0	1|0	0|1	1|0	1|0	0|0	0|1	0|0	0|0	0|0	0|0	0|0	0|0	0|0	0|1	0|0	0|1	0|0	0|0	0|0	0|0	0|0	0|0	0|0	0|1
chr4	617363744	.	C	T	999	PASS	DP=2483;VDB=0;SGB=483.043;RPB=0.999765;MQB=0;BQB=0.778928;MQ0F=0;ICB=0.520048;HOB=0.0318156;AC=56;AN=444;DP4=1914,0,438,0;MQ=46;ANN=T|intergenic_region|MODIFIER|Asa4G02335-Asa4G02336|Asa4G02335-Asa4G02336|intergenic_region|Asa4G02335-Asa4G02336|||n.617363744C>T||||||	GT	0|0	0|0	0|0	0|0	0|0	0|0	0|0	0|0	0|1	1|0	1|0	0|0	0|0	0|0	0|0	0|0	0|0	1|0	0|1	1|0	1|0	0|0	0|1	0|0	0|0	0|0	0|0	0|0	0|0	0|0	0|1	0|0	0|1	0|0	0|0	0|0	0|0	0|0	0|0	0|0	0|1
chr4	617363813	.	G	A	999	PASS	DP=2483;VDB=0;SGB=462.016;RPB=0.999858;MQB=0;BQB=0.925725;MQ0F=0;ICB=0.848638;HOB=0.0161107;AC=58;AN=444;DP4=1945,0,440,0;MQ=46;ANN=A|intergenic_region|MODIFIER|Asa4G02335-Asa4G02336|Asa4G02335-Asa4G02336|intergenic_region|Asa4G02335-Asa4G02336|||n.617363813G>A||||||	GT	0|0	0|0	0|0	0|0	0|0	0|0	0|0	0|0	0|1	1|0	1|0	0|0	0|0	0|0	0|0	0|0	0|0	1|0	0|1	1|0	1|0	0|0	0|1	0|0	0|0	0|0	0|0	0|0	0|0	0|0	0|1	0|0	0|1	0|0	0|0	0|0	0|0	0|0	0|0	0|0	0|1
chr4	617363819	.	G	A	999	PASS	DP=2483;VDB=0;SGB=547.149;RPB=0.957951;MQB=0;BQB=0.858666;MQ0F=0;ICB=0.188701;HOB=0.0559208;AC=80;AN=444;DP4=1731,0,666,0;MQ=46;ANN=A|intergenic_region|MODIFIER|Asa4G02335-Asa4G02336|Asa4G02335-Asa4G02336|intergenic_region|Asa4G02335-Asa4G02336|||n.617363819G>A||||||	GT	0|0	0|0	0|0	0|1	0|0	0|0	0|0	0|1	0|1	1|0	1|0	0|0	0|0	0|0	0|0	1|0	0|0	1|0	0|1	1|0	1|0	0|0	0|1	0|1	0|0	0|0	0|0	0|0	0|0	0|0	0|1	1|0	0|1	0|0	0|0	0|0	0|0	0|0	0|0	0|0	0|1
chr4	617447725	.	A	G	999	PASS	DP=5152;VDB=0;SGB=3241.62;RPB=0.950764;MQB=0;BQB=0.999669;MQ0F=0;ICB=6.56771e-37;HOB=0.429311;AC=205;AN=452;DP4=0,718,0,4244;MQ=32;ANN=A|intergenic_region|MODIFIER|Asa4G02335-Asa4G02336|Asa4G02335-Asa4G02336|intergenic_region|Asa4G02335-Asa4G02336|||n.617447725G>A||||||	GT	1|1	1|1	1|1	1|0	1|1	1|1	1|1	1|0	0|0	0|0	0|0	1|1	1|1	1|1	0|0	0|1	1|1	0|0	0|0	0|0	0|0	1|1	0|0	0|0	1|1	1|1	1|1	1|1	1|1	1|1	0|0	0|0	0|0	1|1	1|1	1|1	1|1	1|1	0|0	0|0	0|0
chr4	617447776	.	C	T	999	PASS	DP=5895;VDB=0;SGB=821.296;RPB=3.68128e-14;MQB=2.07203e-33;MQSB=0;BQB=1.58358e-17;MQ0F=0;ICB=0.557957;HOB=0.0293524;AC=55;AN=454;DP4=732,3537,0,740;MQ=32;ANN=T|intergenic_region|MODIFIER|Asa4G02335-Asa4G02336|Asa4G02335-Asa4G02336|intergenic_region|Asa4G02335-Asa4G02336|||n.617447776C>T||||||	GT	0|0	0|0	0|0	0|0	0|0	0|0	0|0	0|0	0|1	1|0	1|0	0|0	0|0	0|0	0|0	0|0	0|0	1|0	0|1	1|0	1|0	0|0	0|1	0|0	0|0	0|0	0|0	0|0	0|0	0|0	0|1	0|0	0|1	0|0	0|0	0|0	0|0	0|0	0|0	0|0	0|1
chr4	617447777	.	G	A	999	PASS	DP=5895;VDB=0;SGB=3212.5;RPB=0;MQB=0;MQSB=0;BQB=0;MQ0F=0;ICB=1.96884e-35;HOB=0.419521;AC=203;AN=454;DP4=740,16,0,4211;MQ=32;ANN=G|intergenic_region|MODIFIER|Asa4G02335-Asa4G02336|Asa4G02335-Asa4G02336|intergenic_region|Asa4G02335-Asa4G02336|||n.617447777A>G||||||	GT	1|1	1|1	1|1	1|0	1|1	1|1	1|1	1|0	0|0	0|0	0|0	1|1	1|1	1|1	0|0	0|1	1|1	0|0	0|0	0|0	0|0	1|1	0|0	1|0	1|1	1|1	1|1	1|1	1|1	1|1	0|0	0|0	0|0	1|1	1|1	1|1	1|1	1|1	0|0	0|0	0|0
chr4	617447793	.	T	C	999	PASS	DP=9076;VDB=0.875067;SGB=803.065;RPB=0;MQB=0;MQSB=7.88537e-08;BQB=0;MQ0F=0;ICB=0.757774;HOB=0.0187855;AC=44;AN=454;DP4=3669,1066,186,937;MQ=29;ANN=C|intergenic_region|MODIFIER|Asa4G02335-Asa4G02336|Asa4G02335-Asa4G02336|intergenic_region|Asa4G02335-Asa4G02336|||n.617447793T>C||||||	GT	0|0	0|0	0|0	0|0	0|0	0|0	0|0	0|1	0|0	0|1	0|1	0|0	0|0	0|0	0|0	1|0	0|0	0|1	1|0	0|0	0|1	0|0	0|1	0|1	0|0	0|0	0|0	0|0	0|0	0|0	0|0	1|0	0|0	0|0	0|0	0|0	0|0	0|0	0|0	0|0	1|0
chr4	617447877	.	C	T	999	PASS	DP=3929;VDB=0;SGB=2372.44;RPB=0;MQB=0;BQB=0.37386;MQ0F=0;ICB=2.83752e-35;HOB=0.418551;AC=201;AN=454;DP4=729,0,3019,0;MQ=30;ANN=C|intergenic_region|MODIFIER|Asa4G02335-Asa4G02336|Asa4G02335-Asa4G02336|intergenic_region|Asa4G02335-Asa4G02336|||n.617447877T>C||||||	GT	1|1	1|1	1|1	1|0	1|1	1|1	1|1	1|0	0|0	0|0	0|0	1|1	1|1	1|1	0|0	0|1	1|1	0|0	0|0	0|0	0|0	1|1	0|0	1|0	1|1	1|1	1|1	1|1	1|1	1|1	0|0	0|0	0|0	1|1	1|1	1|1	1|1	1|1	0|0	0|0	0|0
chr4	617447889	.	C	T	999	PASS	DP=3929;VDB=0;SGB=912.9;RPB=6.71447e-27;MQB=0.262269;BQB=0.607109;MQ0F=0;ICB=0.318655;HOB=0.043558;AC=67;AN=454;DP4=2899,0,860,0;MQ=30;ANN=T|intergenic_region|MODIFIER|Asa4G02335-Asa4G02336|Asa4G02335-Asa4G02336|intergenic_region|Asa4G02335-Asa4G02336|||n.617447889C>T||||||	GT	0|0	0|0	0|0	0|0	0|0	0|0	0|0	0|0	0|1	1|0	1|0	0|0	0|0	0|0	0|1	0|0	0|0	1|0	0|1	1|0	1|0	0|0	0|1	0|0	0|0	0|0	0|0	0|0	0|0	0|0	0|1	0|0	0|1	0|0	0|0	0|0	0|0	0|0	0|1	0|0	0|1
chr4	617447911	.	A	G	999	PASS	DP=3929;VDB=0;SGB=1214.96;RPB=0;MQB=0;BQB=0.972581;MQ0F=0;ICB=0.19491;HOB=0.0563082;AC=92;AN=452;DP4=2271,0,1483,0;MQ=30;ANN=G|intergenic_region|MODIFIER|Asa4G02335-Asa4G02336|Asa4G02335-Asa4G02336|intergenic_region|Asa4G02335-Asa4G02336|||n.617447911A>G||||||	GT	0|0	0|0	0|0	0|0	0|0	0|0	0|0	0|1	1|0	0|1	0|1	0|0	0|0	0|0	1|0	0|0	0|0	0|1	1|0	0|1	0|1	0|0	1|0	0|0	0|0	0|0	0|0	0|0	0|0	0|0	1|0	1|0	1|0	0|0	0|0	0|0	0|0	0|0	1|0	0|1	1|0
chr4	617447918	.	G	A	999	PASS	DP=3929;VDB=0;SGB=2416.96;RPB=0;MQB=0;BQB=0;MQ0F=0;ICB=2.83752e-35;HOB=0.418551;AC=201;AN=454;DP4=725,0,3084,0;MQ=30;ANN=G|intergenic_region|MODIFIER|Asa4G02335-Asa4G02336|Asa4G02335-Asa4G02336|intergenic_region|Asa4G02335-Asa4G02336|||n.617447918A>G||||||	GT	1|1	1|1	1|1	1|0	1|1	1|1	1|1	1|0	0|0	0|0	0|0	1|1	1|1	1|1	0|0	0|1	1|1	0|0	0|0	0|0	0|0	1|1	0|0	1|0	1|1	1|1	1|1	1|1	1|1	1|1	0|0	0|0	0|0	1|1	1|1	1|1	1|1	1|1	0|0	0|0	0|0
chr4	617481879	.	C	T	999	PASS	DP=4323;VDB=0;SGB=462.309;RPB=0.997159;MQB=0;BQB=0.00104632;MQ0F=0;ICB=0.0352032;HOB=0.0586389;AC=34;AN=460;DP4=0,3824,0,290;MQ=49;ANN=T|intergenic_region|MODIFIER|Asa4G02335-Asa4G02336|Asa4G02335-Asa4G02336|intergenic_region|Asa4G02335-Asa4G02336|||n.617481879C>T||||||	GT	0|0	0|0	0|0	1|0	0|0	0|0	0|0	1|0	0|0	0|0	0|0	0|0	0|0	0|0	0|0	0|1	0|0	0|0	0|0	0|0	0|0	0|0	0|0	1|0	0|0	0|0	0|0	0|0	0|0	0|0	0|0	0|1	0|0	0|0	0|0	0|0	0|0	0|0	0|0	0|0	0|0
chr4	617481940	.	G	T	999	PASS	DP=4287;VDB=0;SGB=1669.93;RPB=0.998289;MQB=0;BQB=0.144559;MQ0F=0;ICB=7.52044e-35;HOB=0.413233;AC=200;AN=460;DP4=1808,0,2303,0;MQ=41;ANN=T|intergenic_region|MODIFIER|Asa4G02335-Asa4G02336|Asa4G02335-Asa4G02336|intergenic_region|Asa4G02335-Asa4G02336|||n.617481940G>T||||||	GT	0|0	0|0	0|0	0|1	0|0	0|0	0|0	0|1	1|1	1|1	1|1	0|0	0|0	0|0	1|1	1|0	0|0	1|1	1|1	1|1	1|1	0|0	1|1	0|1	0|0	0|0	0|0	0|0	0|0	0|0	1|1	1|0	1|1	0|0	0|0	0|0	0|0	0|0	1|1	1|1	1|1
chr4	617481966	.	T	A	999	PASS	DP=4287;VDB=0;SGB=885.763;RPB=0.986186;MQB=0;BQB=0.988217;MQ0F=0;ICB=0.899198;HOB=0.0143762;AC=99;AN=460;DP4=3023,0,1178,0;MQ=41;ANN=A|intergenic_region|MODIFIER|Asa4G02335-Asa4G02336|Asa4G02335-Asa4G02336|intergenic_region|Asa4G02335-Asa4G02336|||n.617481966T>A||||||	GT	0|0	0|0	0|0	0|1	0|0	0|0	0|0	0|1	1|0	0|1	0|1	0|0	0|0	0|0	0|0	1|0	0|0	0|1	1|0	0|1	0|1	0|0	1|0	0|1	0|0	0|0	0|0	0|0	0|0	0|0	1|0	1|0	1|0	0|0	0|0	0|0	0|0	0|0	0|0	0|1	1|0
chr4	617482017	.	C	T	999	PASS	DP=4283;VDB=0;SGB=922.196;RPB=0.982904;MQB=0;BQB=0.589174;MQ0F=0;ICB=0.899198;HOB=0.0143762;AC=99;AN=460;DP4=2985,0,1182,0;MQ=41;ANN=T|intergenic_region|MODIFIER|Asa4G02335-Asa4G02336|Asa4G02335-Asa4G02336|intergenic_region|Asa4G02335-Asa4G02336|||n.617482017C>T||||||	GT	0|0	0|0	0|0	0|1	0|0	0|0	0|0	0|1	1|0	0|1	0|1	0|0	0|0	0|0	0|0	1|0	0|0	0|1	1|0	0|1	0|1	0|0	1|0	0|1	0|0	0|0	0|0	0|0	0|0	0|0	1|0	1|0	1|0	0|0	0|0	0|0	0|0	0|0	0|0	0|1	1|0
chr4	617482021	.	G	T	999	PASS	DP=4283;VDB=0;SGB=882.646;RPB=0.99663;MQB=0;BQB=0.978344;MQ0F=0;ICB=0.548257;HOB=0.0296408;AC=56;AN=460;DP4=3450,0,751,0;MQ=41;ANN=T|intergenic_region|MODIFIER|Asa4G02335-Asa4G02336|Asa4G02335-Asa4G02336|intergenic_region|Asa4G02335-Asa4G02336|||n.617482021G>T||||||	GT	0|0	0|0	0|0	0|0	0|0	0|0	0|0	0|0	0|1	1|0	1|0	0|0	0|0	0|0	0|0	0|0	0|0	1|0	0|1	1|0	1|0	0|0	0|1	0|0	0|0	0|0	0|0	0|0	0|0	0|0	0|1	0|0	0|1	0|0	0|0	0|0	0|0	0|0	0|0	0|0	0|1
chr4	617492536	.	G	A	999	PASS	DP=3613;VDB=0;SGB=530.828;RPB=0.994685;MQB=0;BQB=0.703513;MQ0F=0;ICB=0.149509;HOB=0.058008;AC=78;AN=458;DP4=0,2689,0,717;MQ=48;ANN=A|intergenic_region|MODIFIER|Asa4G02335-Asa4G02336|Asa4G02335-Asa4G02336|intergenic_region|Asa4G02335-Asa4G02336|||n.617492536G>A||||||	GT	0|0	0|0	0|0	0|1	0|0	0|0	0|0	0|1	0|1	1|0	1|0	0|0	0|0	0|0	0|0	1|0	0|0	1|0	0|1	1|0	1|0	0|0	0|0	0|1	0|0	0|0	0|0	0|0	0|0	0|0	0|1	1|0	0|1	0|0	0|0	0|0	0|0	0|0	0|0	0|0	0|1
chr4	617492661	.	A	T	999	PASS	DP=3193;VDB=0;SGB=666.989;RPB=0.998229;MQB=0;BQB=0.173855;MQ0F=0;ICB=0.026717;HOB=0.0839414;AC=99;AN=460;DP4=1991,0,1118,0;MQ=44;ANN=T|intergenic_region|MODIFIER|Asa4G02335-Asa4G02336|Asa4G02335-Asa4G02336|intergenic_region|Asa4G02335-Asa4G02336|||n.617492661A>T||||||	GT	0|0	0|0	0|0	1|0	0|0	0|0	0|0	0|0	1|0	0|1	0|1	0|0	0|0	0|0	1|0	0|0	0|0	0|1	1|0	0|1	0|1	0|0	1|0	0|0	0|0	0|0	0|0	0|0	0|0	0|0	1|0	0|0	1|0	0|0	0|0	0|0	0|0	0|0	1|0	0|1	1|0
chr4	617492665	.	C	A	999	PASS	DP=3193;VDB=0;SGB=543.255;RPB=0.997458;MQB=0;BQB=0.871821;MQ0F=0;ICB=0.548257;HOB=0.0296408;AC=56;AN=460;DP4=2615,0,512,0;MQ=44;ANN=A|intergenic_region|MODIFIER|Asa4G02335-Asa4G02336|Asa4G02335-Asa4G02336|intergenic_region|Asa4G02335-Asa4G02336|||n.617492665C>A||||||	GT	0|0	0|0	0|0	0|0	0|0	0|0	0|0	0|0	1|0	0|1	0|1	0|0	0|0	0|0	0|0	0|0	0|0	0|1	1|0	0|1	0|1	0|0	1|0	0|0	0|0	0|0	0|0	0|0	0|0	0|0	1|0	0|0	1|0	0|0	0|0	0|0	0|0	0|0	0|0	0|0	1|0
chr4	617864103	.	A	T	999	PASS	DP=2478;VDB=0;SGB=-455.337;RPB=0;MQB=0.0383419;BQB=0.888255;MQ0F=0;ICB=0.000111797;HOB=0.140591;AC=157;AN=456;DP4=1877,0,526,0;MQ=39;ANN=T|intergenic_region|MODIFIER|Asa4G02335-Asa4G02336|Asa4G02335-Asa4G02336|intergenic_region|Asa4G02335-Asa4G02336|||n.617864103A>T||||||	GT	1|0	0|1	0|1	0|0	0|1	0|1	1|0	0|0	1|0	0|1	0|1	0|1	1|0	0|1	0|0	0|0	0|1	0|1	1|0	1|1	0|1	1|0	1|0	0|0	0|1	1|0	1|0	1|0	0|1	1|0	1|0	0|0	1|0	0|1	0|1	0|0	1|0	0|1	0|0	0|0	1|0
chr4	617864112	.	G	A	868	PASS	DP=2478;VDB=0;SGB=-166.282;RPB=0;MQB=0;BQB=0.832793;MQ0F=0;ICB=0.581096;HOB=0.0280471;AC=54;AN=456;DP4=2027,0,384,0;MQ=39;ANN=A|intergenic_region|MODIFIER|Asa4G02335-Asa4G02336|Asa4G02335-Asa4G02336|intergenic_region|Asa4G02335-Asa4G02336|||n.617864112G>A||||||	GT	0|0	0|0	0|0	0|0	0|0	1|0	0|1	0|0	0|0	0|0	0|0	1|0	0|0	0|0	1|0	0|0	0|0	0|0	0|0	0|0	0|0	0|0	0|0	0|0	0|0	0|0	0|1	0|1	1|0	0|0	0|0	0|0	0|0	0|0	1|0	1|0	0|0	1|0	1|0	0|0	0|0
chr4	617959209	.	A	G	999	PASS	DP=2376;VDB=0;SGB=-217.378;RPB=0.999157;MQB=0;BQB=0.279201;MQ0F=0;ICB=2.55565e-10;HOB=0.219599;AC=210;AN=458;DP4=0,1198,0,1095;MQ=36;ANN=G|intergenic_region|MODIFIER|Asa4G02335-Asa4G02336|Asa4G02335-Asa4G02336|intergenic_region|Asa4G02335-Asa4G02336|||n.617959209A>G||||||	GT	1|0	0|1	0|1	0|0	0|1	0|1	1|0	0|0	1|0	0|1	0|1	0|1	1|0	0|1	1|1	0|0	0|1	0|1	1|0	0|1	0|1	1|0	1|0	0|0	0|1	1|0	1|0	0|0	0|0	1|0	1|0	0|0	1|0	0|1	0|1	0|1	1|0	0|1	1|1	0|1	1|0
chr4	617959255	.	C	T	999	PASS	DP=2376;VDB=0;SGB=14.16;RPB=0.999974;MQB=0;BQB=0.944909;MQ0F=0;ICB=0.239683;HOB=0.0540417;AC=114;AN=458;DP4=0,1652,0,615;MQ=36;ANN=T|intergenic_region|MODIFIER|Asa4G02335-Asa4G02336|Asa4G02335-Asa4G02336|intergenic_region|Asa4G02335-Asa4G02336|||n.617959255C>T||||||	GT	1|0	0|1	0|1	0|0	0|1	0|1	1|0	0|0	0|0	0|0	0|0	0|1	1|0	0|1	1|1	0|0	0|1	0|0	0|0	0|0	0|0	1|0	0|0	0|0	0|1	1|0	1|0	0|0	0|0	1|0	0|0	0|0	0|0	0|1	0|1	0|1	1|0	0|1	1|1	0|0	0|0
chr4	617959305	.	G	C	999	PASS	DP=2376;VDB=0;SGB=-245.833;RPB=0.994645;MQB=0;BQB=0.999947;MQ0F=0;ICB=2.72765e-08;HOB=0.195;AC=206;AN=458;DP4=0,1188,0,1065;MQ=36;ANN=C|intergenic_region|MODIFIER|Asa4G02335-Asa4G02336|Asa4G02335-Asa4G02336|intergenic_region|Asa4G02335-Asa4G02336|||n.617959305G>C||||||	GT	1|0	0|1	0|1	0|0	0|1	0|1	1|0	0|0	1|0	0|1	0|1	0|1	1|0	0|1	1|1	0|0	0|1	0|1	1|0	0|1	0|1	1|0	1|0	0|0	0|1	1|0	1|0	0|0	0|0	1|0	1|0	0|0	1|0	0|1	0|1	0|1	1|0	0|1	1|1	0|1	1|0
chr4	617959320	.	T	G	999	PASS	DP=2376;VDB=0;SGB=-247.865;RPB=0.998245;MQB=0;BQB=0.461391;MQ0F=0;ICB=2.19039e-10;HOB=0.220362;AC=208;AN=458;DP4=0,1209,0,1068;MQ=36;ANN=G|intergenic_region|MODIFIER|Asa4G02335-Asa4G02336|Asa4G02335-Asa4G02336|intergenic_region|Asa4G02335-Asa4G02336|||n.617959320T>G||||||	GT	1|0	0|1	0|1	0|0	0|1	0|1	1|0	0|0	1|0	0|1	0|1	0|1	1|0	0|1	1|1	0|0	0|1	0|1	1|0	0|1	0|1	1|0	1|0	0|0	0|1	1|0	1|0	0|0	0|0	1|0	1|0	0|0	1|0	0|1	0|1	0|1	1|0	0|1	1|1	0|1	1|0
chr4	617959353	.	A	C	999	PASS	DP=2501;VDB=0;SGB=108.311;RPB=0.999271;MQB=0;BQB=0.988875;MQ0F=0;ICB=0.0216535;HOB=0.0900536;AC=133;AN=458;DP4=1628,0,706,0;MQ=47;ANN=C|intergenic_region|MODIFIER|Asa4G02335-Asa4G02336|Asa4G02335-Asa4G02336|intergenic_region|Asa4G02335-Asa4G02336|||n.617959353A>C||||||	GT	1|0	0|1	0|1	0|0	0|1	0|1	1|0	0|0	0|0	0|0	0|0	0|1	1|0	0|1	1|1	0|0	0|1	0|0	0|0	0|0	0|0	1|0	0|0	0|0	0|1	1|0	1|0	1|0	0|1	1|0	0|0	0|0	0|0	0|1	0|1	0|1	1|0	0|1	1|1	0|0	0|0
chr4	617959415	.	G	A	999	PASS	DP=2501;VDB=0;SGB=299.616;RPB=0.999554;MQB=0;BQB=0.895865;MQ0F=0;ICB=0.717196;HOB=0.022244;AC=57;AN=458;DP4=2090,0,343,0;MQ=47;ANN=A|intergenic_region|MODIFIER|Asa4G02335-Asa4G02336|Asa4G02335-Asa4G02336|intergenic_region|Asa4G02335-Asa4G02336|||n.617959415G>A||||||	GT	0|0	0|0	0|0	0|0	0|0	0|0	0|0	0|0	1|0	0|1	0|1	0|0	0|0	0|0	0|0	0|0	0|0	0|1	1|0	0|1	0|1	0|0	1|0	0|0	0|0	0|0	0|0	0|0	0|0	0|0	1|0	0|0	1|0	0|0	0|0	0|0	0|0	0|0	0|0	0|0	1|0
chr4	618099071	.	C	G	357	PASS	DP=3297;VDB=0;SGB=-666.108;RPB=0.999269;MQB=0;MQSB=0.169666;BQB=0.994694;MQ0F=0;ICB=0.907993;HOB=0.00976335;AC=32;AN=458;DP4=2732,4,249,0;MQ=26;ANN=G|intergenic_region|MODIFIER|Asa4G02335-Asa4G02336|Asa4G02335-Asa4G02336|intergenic_region|Asa4G02335-Asa4G02336|||n.618099071C>G||||||	GT	0|1	0|0	1|0	0|0	0|0	0|0	0|0	0|0	0|0	0|0	0|0	0|0	0|1	0|0	0|0	0|0	0|0	0|0	0|0	0|0	0|0	0|0	0|0	0|0	0|0	0|0	0|0	0|0	0|0	0|0	0|0	0|0	0|0	0|0	0|0	1|0	0|0	0|0	0|0	0|0	0|0
chr4	618099107	.	A	G	355	PASS	DP=3299;VDB=0;SGB=-637.297;RPB=0.983125;MQB=0;MQSB=0.0115353;BQB=0.693263;MQ0F=0;ICB=0.938981;HOB=0.00747507;AC=28;AN=458;DP4=2909,3,269,0;MQ=26;ANN=G|intergenic_region|MODIFIER|Asa4G02335-Asa4G02336|Asa4G02335-Asa4G02336|intergenic_region|Asa4G02335-Asa4G02336|||n.618099107A>G||||||	GT	0|0	0|0	0|0	0|0	0|0	0|0	0|1	0|0	0|0	0|0	0|0	0|0	0|0	0|0	0|0	0|0	0|0	0|0	0|0	0|0	0|0	0|0	0|0	0|0	0|0	0|0	0|0	0|0	0|1	0|0	0|0	0|0	0|0	0|0	0|0	0|0	0|1	1|0	0|0	1|0	0|0
chr4	618099151	.	C	A	815	PASS	DP=3299;VDB=0;SGB=-741.911;RPB=0.999548;MQB=0;MQSB=0.0115092;BQB=0.999736;MQ0F=0;ICB=0.713171;HOB=0.0210618;AC=47;AN=458;DP4=2829,3,299,0;MQ=26;ANN=A|intergenic_region|MODIFIER|Asa4G02335-Asa4G02336|Asa4G02335-Asa4G02336|intergenic_region|Asa4G02335-Asa4G02336|||n.618099151C>A||||||	GT	0|0	0|0	0|0	0|1	0|0	0|0	0|0	0|1	0|0	0|0	0|0	0|0	0|0	1|0	0|0	1|0	1|0	0|0	0|0	0|0	0|0	0|1	0|0	0|1	1|0	0|0	0|0	0|0	0|0	0|0	0|0	1|0	0|0	0|0	0|0	0|0	0|0	0|0	0|0	0|0	0|0
chr4	618099161	.	C	T	392	PASS	DP=3298;VDB=0;SGB=-704.351;RPB=0.998884;MQB=0;MQSB=0.00505529;BQB=0.980777;MQ0F=0;ICB=0.879113;HOB=0.0116798;AC=35;AN=458;DP4=2892,2,273,0;MQ=26;ANN=T|intergenic_region|MODIFIER|Asa4G02335-Asa4G02336|Asa4G02335-Asa4G02336|intergenic_region|Asa4G02335-Asa4G02336|||n.618099161C>T||||||	GT	0|1	0|0	1|0	0|0	0|0	1|0	0|0	0|0	0|0	0|0	0|0	0|0	0|1	0|0	0|0	0|0	0|0	0|0	0|0	0|0	0|0	0|0	0|0	0|0	0|0	0|0	0|0	0|0	0|0	0|0	0|0	0|0	0|0	0|0	0|0	1|0	0|0	0|0	0|0	0|0	0|0
chr4	618840611	.	A	T	999	PASS	DP=5702;VDB=0;SGB=-1004.31;RPB=0.791461;MQB=0;MQSB=1;BQB=0.999958;MQ0F=0;ICB=5.52053e-30;HOB=0.382694;AC=233;AN=460;DP4=3151,1,2452,0;MQ=38;ANN=A|intergenic_region|MODIFIER|Asa4G02337-Asa4G02338|Asa4G02337-Asa4G02338|intergenic_region|Asa4G02337-Asa4G02338|||n.618840611T>A||||||	GT	1|0	0|1	0|1	0|1	0|1	0|1	1|0	0|1	0|0	1|0	1|0	0|1	1|0	0|1	1|1	1|0	0|1	1|0	0|1	1|0	0|0	1|0	0|1	0|1	0|1	1|0	1|0	1|0	0|1	1|0	0|0	1|0	0|1	0|1	0|1	0|1	1|0	0|1	1|1	1|0	0|1
chr4	618840627	.	C	T	999	PASS	DP=5702;VDB=0;SGB=212.741;RPB=0.903436;MQB=0;MQSB=1;BQB=0.808099;MQ0F=0;ICB=0.0515168;HOB=0.0791682;AC=324;AN=460;DP4=1088,1,4452,0;MQ=38;ANN=C|intergenic_region|MODIFIER|Asa4G02337-Asa4G02338|Asa4G02337-Asa4G02338|intergenic_region|Asa4G02337-Asa4G02338|||n.618840627T>C||||||	GT	1|0	0|1	0|1	0|0	0|1	0|1	1|0	0|0	0|0	0|0	0|0	0|1	1|0	0|1	1|1	0|0	0|1	0|0	0|0	0|0	0|0	1|0	0|0	0|0	0|1	1|0	1|0	1|0	0|1	1|0	0|0	0|0	0|0	0|1	0|1	0|1	1|0	0|1	1|1	0|0	0|0
chr4	618840628	.	A	C	999	PASS	DP=5702;VDB=0;SGB=-308.753;RPB=0.899855;MQB=0;MQSB=1;BQB=0.927526;MQ0F=0;ICB=0.779163;HOB=0.0174764;AC=43;AN=460;DP4=5165,1,427,0;MQ=38;ANN=C|intergenic_region|MODIFIER|Asa4G02337-Asa4G02338|Asa4G02337-Asa4G02338|intergenic_region|Asa4G02337-Asa4G02338|||n.618840628A>C||||||	GT	0|0	0|0	0|0	0|0	0|0	0|0	0|0	0|1	0|0	1|0	0|0	0|0	0|0	0|0	0|0	1|0	0|0	1|0	0|0	1|0	0|0	0|0	0|1	0|0	0|0	0|0	0|0	0|0	0|0	0|0	0|0	0|0	0|1	0|0	0|0	0|0	0|0	0|0	0|0	0|0	0|0
chr4	618840658	.	G	A	940	PASS	DP=5702;VDB=0;SGB=-409.768;RPB=0.923463;MQB=0;MQSB=1;BQB=0.119008;MQ0F=0;ICB=0.779163;HOB=0.0174764;AC=43;AN=460;DP4=5035,1,419,0;MQ=38;ANN=A|intergenic_region|MODIFIER|Asa4G02337-Asa4G02338|Asa4G02337-Asa4G02338|intergenic_region|Asa4G02337-Asa4G02338|||n.618840658G>A||||||	GT	0|0	0|0	0|0	0|0	0|0	0|0	0|0	0|1	0|0	1|0	0|0	0|0	0|0	0|0	0|0	1|0	0|0	1|0	0|0	1|0	0|0	0|0	0|0	0|0	0|0	0|0	0|0	0|0	0|0	0|0	0|0	0|0	0|1	0|0	0|0	0|0	0|0	0|0	0|0	0|0	0|0
chr4	618840693	.	T	C	999	PASS	DP=9663;VDB=0;SGB=-1771.75;RPB=0;MQB=0;MQSB=0.0589199;BQB=0;MQ0F=0;ICB=8.89477e-21;HOB=0.316531;AC=183;AN=460;DP4=3931,61,1658,5;MQ=38;ANN=C|intergenic_region|MODIFIER|Asa4G02337-Asa4G02338|Asa4G02337-Asa4G02338|intergenic_region|Asa4G02337-Asa4G02338|||n.618840693T>C||||||	GT	1|0	0|1	0|1	0|0	0|1	0|1	1|0	0|1	0|0	1|0	0|0	0|1	1|0	0|1	0|0	0|0	0|1	1|0	0|0	1|0	0|0	1|0	0|1	0|0	0|1	0|0	1|0	1|0	0|1	1|0	0|0	0|0	0|1	0|1	0|1	0|1	1|0	0|1	0|0	0|0	0|0
chr4	618840703	.	C	T	999	PASS	DP=9586;VDB=0;SGB=-1462.59;RPB=0;MQB=4.41101e-41;MQSB=8.84292e-15;BQB=9.60211e-16;MQ0F=0;ICB=2.6645e-40;HOB=0.445076;AC=217;AN=460;DP4=3618,30,1867,106;MQ=38;ANN=T|intergenic_region|MODIFIER|Asa4G02337-Asa4G02338|Asa4G02337-Asa4G02338|intergenic_region|Asa4G02337-Asa4G02338|||n.618840703C>T||||||	GT	0|1	1|0	1|0	1|0	1|0	1|0	0|1	1|0	0|1	1|0	1|0	1|0	0|1	1|0	0|0	0|1	1|0	1|0	0|1	1|0	1|0	0|1	0|1	1|0	1|0	0|1	0|1	0|1	1|0	0|1	0|1	0|1	0|1	1|0	1|0	1|0	0|1	1|0	0|0	0|1	0|1
chr4	618840721	.	T	C	999	PASS	DP=3967;VDB=0;SGB=330.457;RPB=0.999918;MQB=7.97339e-43;MQSB=0.0319149;BQB=0.288303;MQ0F=0;ICB=0.548257;HOB=0.0296408;AC=56;AN=460;DP4=2,3367,0,440;MQ=36;ANN=C|intergenic_region|MODIFIER|Asa4G02337-Asa4G02338|Asa4G02337-Asa4G02338|intergenic_region|Asa4G02337-Asa4G02338|||n.618840721T>C||||||	GT	0|0	0|0	0|0	0|0	0|0	0|0	0|0	0|0	1|0	0|1	0|1	0|0	0|0	0|0	0|0	0|0	0|0	0|1	1|0	0|1	0|1	0|0	1|0	0|0	0|0	0|0	0|0	0|0	0|0	0|0	1|0	0|0	1|0	0|0	0|0	0|0	0|0	0|0	0|0	0|0	1|0
chr4	618840738	.	G	T	999	PASS	DP=3964;VDB=0;SGB=-162.8;RPB=0.969711;MQB=0;BQB=0.0675577;MQ0F=0;ICB=1.15325e-06;HOB=0.172032;AC=289;AN=460;DP4=0,1374,0,2428;MQ=36;ANN=G|intergenic_region|MODIFIER|Asa4G02337-Asa4G02338|Asa4G02337-Asa4G02338|intergenic_region|Asa4G02337-Asa4G02338|||n.618840738T>G||||||	GT	1|0	0|1	0|1	1|0	0|1	0|1	1|0	1|0	0|0	0|0	0|0	0|1	1|0	0|1	1|1	0|1	0|1	0|0	0|0	0|0	0|0	1|0	0|0	1|0	0|1	1|0	1|0	1|0	0|1	1|0	0|0	0|1	0|0	0|1	0|1	0|1	1|0	0|1	1|1	0|1	0|0
chr4	618840752	.	C	A	999	PASS	DP=3964;VDB=0;SGB=-1.01075;RPB=0.985918;MQB=0;BQB=0.0335128;MQ0F=0;ICB=0.0802731;HOB=0.0730529;AC=323;AN=460;DP4=0,1073,0,2716;MQ=36;ANN=C|intergenic_region|MODIFIER|Asa4G02337-Asa4G02338|Asa4G02337-Asa4G02338|intergenic_region|Asa4G02337-Asa4G02338|||n.618840752A>C||||||	GT	1|0	0|1	0|1	0|0	0|1	0|1	1|0	0|0	0|0	0|0	0|0	0|1	1|0	0|1	1|1	0|0	0|1	0|0	0|0	0|0	0|0	1|0	0|0	0|0	0|1	1|0	1|0	1|0	0|1	1|0	0|0	0|0	0|0	0|1	0|1	0|1	1|0	0|1	1|1	0|0	0|0
chr4	618840796	.	G	A	999	PASS	DP=3952;VDB=0;SGB=243.65;RPB=0.966392;MQB=0.286974;BQB=0.998742;MQ0F=0;ICB=0.00426572;HOB=0.0703119;AC=29;AN=460;DP4=0,3670,0,175;MQ=36;ANN=A|intergenic_region|MODIFIER|Asa4G02337-Asa4G02338|Asa4G02337-Asa4G02338|intergenic_region|Asa4G02337-Asa4G02338|||n.618840796G>A||||||	GT	0|0	0|0	0|0	0|0	0|0	0|0	0|0	0|0	0|0	0|0	0|0	0|0	0|0	0|0	1|1	0|0	0|0	0|0	0|0	0|0	0|0	0|0	0|0	0|0	0|0	0|0	0|0	0|0	0|0	0|0	0|0	0|0	0|0	0|0	0|0	0|0	0|0	0|0	1|1	0|1	0|0
chr4	618921929	.	T	C	999	PASS	DP=2158;VDB=0;SGB=636.408;RPB=0.99949;MQB=0;BQB=0.0579639;MQ0F=0;ICB=3.95863e-23;HOB=0.339796;AC=150;AN=442;DP4=1231,0,826,0;MQ=38;ANN=C|intergenic_region|MODIFIER|Asa4G02337-Asa4G02338|Asa4G02337-Asa4G02338|intergenic_region|Asa4G02337-Asa4G02338|||n.618921929T>C||||||	GT	0|0	0|0	0|0	0|1	0|0	0|0	0|0	0|1	1|1	1|1	1|1	0|0	0|0	0|0	0|0	1|1	0|0	1|1	1|1	1|1	1|1	0|0	1|1	0|1	0|0	0|0	0|0	0|0	0|0	0|0	1|1	1|0	1|1	0|0	0|0	0|0	0|0	0|0	0|0	1|0	1|1
chr4	618922003	.	T	A	999	PASS	DP=2157;VDB=0;SGB=835.922;RPB=0.9916;MQB=0;BQB=0.948167;MQ0F=0;ICB=0;HOB=0.492046;AC=194;AN=444;DP4=946,0,1102,0;MQ=38;ANN=A|intergenic_region|MODIFIER|Asa4G02337-Asa4G02338|Asa4G02337-Asa4G02338|intergenic_region|Asa4G02337-Asa4G02338|||n.618922003T>A||||||	GT	0|0	0|0	0|0	1|1	0|0	0|0	0|0	1|1	1|1	1|1	1|1	0|0	0|0	0|0	0|0	1|1	0|0	1|1	1|1	1|1	1|1	0|0	1|1	1|1	0|0	0|0	0|0	0|0	0|0	0|0	1|1	1|1	1|1	0|0	0|0	0|0	0|0	0|0	0|0	1|1	1|1
chr4	618922006	.	C	T	708	PASS	DP=2157;VDB=0;SGB=374.006;RPB=0.995705;MQB=0;BQB=0.983029;MQ0F=0;ICB=0.0459914;HOB=0.0545309;AC=29;AN=444;DP4=1815,0,216,0;MQ=38;ANN=T|intergenic_region|MODIFIER|Asa4G02337-Asa4G02338|Asa4G02337-Asa4G02338|intergenic_region|Asa4G02337-Asa4G02338|||n.618922006C>T||||||	GT	0|0	0|0	0|0	0|1	0|0	0|0	0|0	0|1	0|0	0|0	0|0	0|0	0|0	0|0	0|0	1|0	0|0	0|0	0|0	0|0	0|0	0|0	0|0	0|1	0|0	0|0	0|0	0|0	0|0	0|0	0|0	1|0	0|0	0|0	0|0	0|0	0|0	0|0	0|0	0|0	0|0
chr4	618922027	.	A	C	999	PASS	DP=2167;VDB=0;SGB=825.123;RPB=0.99935;MQB=0;BQB=0.9213;MQ0F=0;ICB=0;HOB=0.492537;AC=194;AN=442;DP4=979,0,1086,0;MQ=39;ANN=C|intergenic_region|MODIFIER|Asa4G02337-Asa4G02338|Asa4G02337-Asa4G02338|intergenic_region|Asa4G02337-Asa4G02338|||n.618922027A>C||||||	GT	0|0	0|0	0|0	1|1	0|0	0|0	0|0	1|1	1|1	1|1	1|1	0|0	0|0	0|0	0|0	1|1	0|0	1|1	1|1	1|1	1|1	0|0	1|1	1|1	0|0	0|0	0|0	0|0	0|0	0|0	1|1	1|1	1|1	0|0	0|0	0|0	0|0	0|0	0|0	1|1	1|1
chr4	619175018	.	C	A	358	PASS	DP=2307;VDB=0;SGB=-113.524;RPB=1;MQB=0;BQB=0.33814;MQ0F=0;ICB=0.858242;HOB=0.0132675;AC=36;AN=442;DP4=0,2021,0,238;MQ=27;ANN=A|intergenic_region|MODIFIER|Asa4G02337-Asa4G02338|Asa4G02337-Asa4G02338|intergenic_region|Asa4G02337-Asa4G02338|||n.619175018C>A||||||	GT	0|0	0|0	0|0	1|0	0|0	0|0	0|0	0|0	0|1	0|0	1|0	0|0	0|0	0|0	0|0	0|0	0|0	0|0	0|1	0|0	1|0	0|0	0|1	1|0	0|0	0|0	0|0	0|0	0|0	0|0	0|0	0|0	0|0	0|0	0|0	0|0	0|0	0|0	0|0	0|0	0|1
chr4	619261244	.	T	C	999	PASS	DP=1920;VDB=0;SGB=662.503;RPB=0;MQB=0;MQSB=0.000132926;BQB=0.0739307;MQ0F=0;ICB=3.92364e-44;HOB=0.468134;AC=239;AN=456;DP4=6,634,0,1135;MQ=35;ANN=T|intergenic_region|MODIFIER|Asa4G02337-Asa4G02338|Asa4G02337-Asa4G02338|intergenic_region|Asa4G02337-Asa4G02338|||n.619261244C>T||||||	GT	1|1	1|1	1|1	0|0	1|1	1|1	1|1	0|0	0|0	0|0	0|0	1|1	1|1	1|1	0|0	0|0	1|1	0|0	0|0	0|0	0|0	1|1	0|0	0|0	1|1	1|1	1|1	1|1	1|1	1|1	0|0	0|0	0|0	1|1	1|1	1|1	1|1	1|1	0|0	0|0	0|0
chr4	619261255	.	G	A	999	PASS	DP=1920;VDB=0;SGB=316.713;RPB=7.29905e-05;MQB=0;MQSB=0.000132501;BQB=0.65928;MQ0F=0;ICB=0.00553441;HOB=0.0749795;AC=36;AN=458;DP4=6,1659,0,190;MQ=35;ANN=A|intergenic_region|MODIFIER|Asa4G02337-Asa4G02338|Asa4G02337-Asa4G02338|intergenic_region|Asa4G02337-Asa4G02338|||n.619261255G>A||||||	GT	0|0	0|0	0|0	0|1	0|0	0|0	0|0	0|1	0|0	0|0	0|0	0|0	0|0	0|0	0|0	1|0	0|0	0|0	0|0	0|0	0|0	0|0	0|0	0|1	0|0	0|0	0|0	0|0	0|0	0|0	0|0	1|0	0|0	0|0	0|0	0|0	0|0	0|0	0|0	1|1	0|0
chr4	619261269	.	T	C	999	PASS	DP=1920;VDB=0;SGB=624.391;RPB=0;MQB=0;MQSB=0.000132965;BQB=0.00968728;MQ0F=0;ICB=1.03696e-43;HOB=0.463856;AC=242;AN=460;DP4=6,643,0,1119;MQ=35;ANN=T|intergenic_region|MODIFIER|Asa4G02337-Asa4G02338|Asa4G02337-Asa4G02338|intergenic_region|Asa4G02337-Asa4G02338|||n.619261269C>T||||||	GT	1|1	1|1	1|1	0|0	1|1	1|1	1|1	0|0	0|0	0|0	0|0	1|1	1|1	1|1	0|0	0|0	1|1	0|0	0|0	0|0	0|0	1|1	0|0	0|0	1|1	1|1	1|1	1|1	1|1	1|1	0|0	0|0	0|0	1|1	1|1	1|1	1|1	1|1	0|0	0|0	0|0
chr4	619261279	.	G	A	999	PASS	DP=1920;VDB=0;SGB=460.085;RPB=0;MQB=0;MQSB=0.000129938;BQB=0.742792;MQ0F=0;ICB=8.18866e-20;HOB=0.309519;AC=275;AN=458;DP4=6,581,0,1274;MQ=35;ANN=G|intergenic_region|MODIFIER|Asa4G02337-Asa4G02338|Asa4G02337-Asa4G02338|intergenic_region|Asa4G02337-Asa4G02338|||n.619261279A>G||||||	GT	1|1	1|1	1|1	0|0	1|1	1|1	1|1	0|0	0|0	0|0	0|0	1|1	1|1	1|1	0|0	0|0	1|1	0|0	0|0	0|0	0|0	1|1	0|0	0|0	0|1	1|0	1|1	1|1	0|1	1|1	0|0	0|0	0|0	0|1	1|1	0|1	1|0	1|1	0|0	0|0	0|0
chr4	619261285	.	G	A	607	PASS	DP=1920;VDB=1.0258e-10;SGB=-170.625;RPB=2.36281e-26;MQB=8.98391e-13;MQSB=0.000132471;BQB=0.86393;MQ0F=0;ICB=0.899842;HOB=0.010293;AC=33;AN=460;DP4=0,1783,6,72;MQ=35;ANN=A|intergenic_region|MODIFIER|Asa4G02337-Asa4G02338|Asa4G02337-Asa4G02338|intergenic_region|Asa4G02337-Asa4G02338|||n.619261285G>A||||||	GT	0|0	0|0	0|0	0|0	0|0	0|0	0|0	0|0	0|0	0|0	0|0	0|0	0|0	0|0	0|0	0|0	0|0	0|0	0|0	0|0	0|0	0|0	0|0	0|0	1|0	0|1	0|0	0|0	1|0	0|0	0|0	0|0	0|0	1|0	0|0	1|0	0|1	0|0	0|0	0|0	0|0
chr4	619389246	.	G	T	999	PASS	DP=3611;VDB=0;SGB=327.369;RPB=0.00766952;MQB=0;MQSB=0.964588;BQB=0;MQ0F=0;ICB=0.384327;HOB=0.0390534;AC=64;AN=458;DP4=1683,30,402,2;MQ=42;ANN=T|intergenic_region|MODIFIER|Asa4G02337-Asa4G02338|Asa4G02337-Asa4G02338|intergenic_region|Asa4G02337-Asa4G02338|||n.619389246G>T||||||	GT	0|0	0|0	0|0	0|0	0|0	0|0	0|0	0|0	1|0	0|1	0|1	0|0	0|0	0|0	0|0	0|0	0|0	0|1	1|0	0|1	0|1	0|0	1|0	0|0	0|0	0|0	0|0	0|0	0|0	0|0	1|0	0|0	1|0	0|0	0|0	0|0	0|0	0|0	0|0	0|1	1|0
chr4	619389266	.	A	T	999	PASS	DP=2138;VDB=0;SGB=369.89;RPB=1.05556e-12;MQB=0;BQB=0.761977;MQ0F=0;ICB=0.00479095;HOB=0.106634;AC=138;AN=458;DP4=1268,0,716,0;MQ=41;ANN=T|intergenic_region|MODIFIER|Asa4G02337-Asa4G02338|Asa4G02337-Asa4G02338|intergenic_region|Asa4G02337-Asa4G02338|||n.619389266A>T||||||	GT	0|0	0|0	0|0	1|1	0|0	0|0	0|0	1|1	0|1	1|0	1|0	0|0	0|0	0|0	1|0	1|1	0|0	1|0	0|1	1|0	1|0	0|0	0|1	1|1	0|0	0|0	0|0	0|0	0|0	0|0	0|1	1|1	0|1	0|0	0|0	0|0	0|0	0|0	0|1	1|1	0|1
chr4	619389342	.	C	T	999	PASS	DP=2138;VDB=0;SGB=239.451;RPB=0.99993;MQB=1.24716e-43;BQB=0.553116;MQ0F=0;ICB=0.991836;HOB=0.00294617;AC=35;AN=458;DP4=1902,0,185,0;MQ=41;ANN=T|intergenic_region|MODIFIER|Asa4G02337-Asa4G02338|Asa4G02337-Asa4G02338|intergenic_region|Asa4G02337-Asa4G02338|||n.619389342C>T||||||	GT	0|0	0|0	0|0	1|0	0|0	0|0	0|0	1|0	0|0	0|0	0|0	0|0	0|0	0|0	0|0	0|1	0|0	0|0	0|0	0|0	0|0	0|0	0|0	1|0	0|0	0|0	0|0	0|0	0|0	0|0	0|0	0|1	0|0	0|0	0|0	0|0	0|0	0|0	0|0	1|0	0|0
chr4	619389353	.	T	C	999	PASS	DP=2138;VDB=0;SGB=389.443;RPB=0.998703;MQB=0;BQB=0.211643;MQ0F=0;ICB=0.00625657;HOB=0.103993;AC=139;AN=458;DP4=1286,0,735,0;MQ=41;ANN=C|intergenic_region|MODIFIER|Asa4G02337-Asa4G02338|Asa4G02337-Asa4G02338|intergenic_region|Asa4G02337-Asa4G02338|||n.619389353T>C||||||	GT	0|0	0|0	0|0	1|1	0|0	0|0	0|0	1|1	0|1	1|0	1|0	0|0	0|0	0|0	1|0	1|1	0|0	1|0	0|1	1|0	1|0	0|0	0|1	1|1	0|0	0|0	0|0	0|0	0|0	0|0	0|1	1|1	0|1	0|0	0|0	0|0	0|0	0|0	0|1	1|1	0|1
chr4	619389378	.	C	T	707	PASS	DP=2138;VDB=0;SGB=95.2071;RPB=0.99994;MQB=0;BQB=0.977248;MQ0F=0;ICB=0.924524;HOB=0.00858107;AC=30;AN=458;DP4=1929,0,160,0;MQ=41;ANN=T|intergenic_region|MODIFIER|Asa4G02337-Asa4G02338|Asa4G02337-Asa4G02338|intergenic_region|Asa4G02337-Asa4G02338|||n.619389378C>T||||||	GT	0|0	0|0	0|0	1|0	0|0	0|0	0|0	1|0	0|0	0|0	0|0	0|0	0|0	0|0	0|0	0|1	0|0	0|0	0|0	0|0	0|0	0|0	0|0	1|0	0|0	0|0	0|0	0|0	0|0	0|0	0|0	0|1	0|0	0|0	0|0	0|0	0|0	0|0	0|1	0|0	0|0
chr4	619780712	.	C	T	999	PASS	DP=2248;VDB=0;SGB=151.798;RPB=0.999893;MQB=3.77848e-26;BQB=0.28303;MQ0F=0;ICB=0.566156;HOB=0.0300189;AC=64;AN=460;DP4=0,1858,0,303;MQ=36;ANN=T|intergenic_region|MODIFIER|Asa4G02337-Asa4G02338|Asa4G02337-Asa4G02338|intergenic_region|Asa4G02337-Asa4G02338|||n.619780712C>T||||||	GT	0|0	0|0	0|0	0|0	0|0	0|0	0|0	0|0	0|1	1|0	1|0	0|0	0|0	0|0	0|0	0|0	0|0	1|0	0|1	1|0	1|0	0|0	0|1	0|0	0|0	0|0	0|0	0|0	0|0	0|0	0|1	0|0	0|1	0|0	0|0	0|0	0|0	0|0	0|0	0|0	0|1
chr4	619780713	.	G	A	999	PASS	DP=2248;VDB=0;SGB=17.5902;RPB=0.999761;MQB=0;MQSB=1;BQB=0.0422046;MQ0F=0;ICB=0.0240694;HOB=0.0850434;AC=100;AN=462;DP4=1,1547,0,508;MQ=36;ANN=A|intergenic_region|MODIFIER|Asa4G02337-Asa4G02338|Asa4G02337-Asa4G02338|intergenic_region|Asa4G02337-Asa4G02338|||n.619780713G>A||||||	GT	0|0	1|0	1|0	0|1	1|0	1|0	0|1	0|0	0|0	0|0	0|0	1|0	0|0	1|0	0|0	0|0	1|0	0|0	0|0	0|0	0|0	0|1	0|0	0|0	1|0	0|1	0|0	0|1	1|0	0|1	0|0	0|0	0|0	1|0	1|0	1|0	0|1	1|0	0|0	0|0	0|0
chr4	619780736	.	C	T	999	PASS	DP=2247;VDB=0;SGB=-166.618;RPB=0.985184;MQB=0;BQB=9.35734e-10;MQ0F=0;ICB=4.18815e-10;HOB=0.216597;AC=266;AN=460;DP4=0,812,0,1201;MQ=35;ANN=C|intergenic_region|MODIFIER|Asa4G02337-Asa4G02338|Asa4G02337-Asa4G02338|intergenic_region|Asa4G02337-Asa4G02338|||n.619780736T>C||||||	GT	1|1	0|1	0|1	0|0	0|1	0|1	0|0	0|0	1|0	0|1	0|1	0|1	1|1	0|1	0|0	0|0	0|1	0|1	1|0	0|1	0|1	1|0	1|0	0|0	0|1	1|0	1|0	1|0	0|1	1|0	1|0	0|0	1|0	0|1	0|1	0|1	1|0	0|1	0|0	0|0	1|0
chr4	619780746	.	G	A	999	PASS	DP=2247;VDB=0;SGB=-315.16;RPB=0.997163;MQB=0;BQB=5.18966e-05;MQ0F=0;ICB=4.88037e-18;HOB=0.294367;AC=212;AN=460;DP4=0,1060,0,1049;MQ=36;ANN=A|intergenic_region|MODIFIER|Asa4G02337-Asa4G02338|Asa4G02337-Asa4G02338|intergenic_region|Asa4G02337-Asa4G02338|||n.619780746G>A||||||	GT	0|0	1|0	1|0	0|1	1|0	1|0	0|1	0|1	0|1	1|0	1|0	1|0	0|0	1|0	1|1	0|0	1|0	1|0	0|1	1|0	1|0	0|1	0|1	0|1	1|0	0|1	0|1	0|1	1|0	0|1	0|1	1|0	0|1	1|0	1|0	1|0	0|1	1|0	1|1	0|0	0|1
chr4	619780759	.	C	T	999	PASS	DP=2247;VDB=0;SGB=-13.8999;RPB=0.990652;MQB=0;BQB=0.178557;MQ0F=0;ICB=0.00700189;HOB=0.099518;AC=107;AN=460;DP4=0,1562,0,583;MQ=36;ANN=T|intergenic_region|MODIFIER|Asa4G02337-Asa4G02338|Asa4G02337-Asa4G02338|intergenic_region|Asa4G02337-Asa4G02338|||n.619780759C>T||||||	GT	0|0	1|0	1|0	0|1	1|0	1|0	0|1	0|1	0|0	0|0	0|0	1|0	0|0	1|0	0|0	0|0	1|0	0|0	0|0	0|0	0|0	0|1	0|0	0|0	1|0	0|1	0|1	0|1	1|0	0|1	0|0	0|0	0|0	1|0	1|0	1|0	0|1	1|0	0|0	0|0	0|0
chr4	619780777	.	G	A	999	PASS	DP=2247;VDB=0;SGB=122.209;RPB=0.996137;MQB=0.274295;BQB=0.959194;MQ0F=0;ICB=0.995169;HOB=0.00223062;AC=34;AN=460;DP4=0,2043,0,147;MQ=36;ANN=A|intergenic_region|MODIFIER|Asa4G02337-Asa4G02338|Asa4G02337-Asa4G02338|intergenic_region|Asa4G02337-Asa4G02338|||n.619780777G>A||||||	GT	0|0	0|0	0|0	1|0	0|0	0|0	0|0	1|0	0|0	0|0	0|0	0|0	0|0	0|0	0|0	1|1	0|0	0|0	0|0	0|0	0|0	0|0	0|0	1|0	0|0	0|0	0|0	0|0	0|0	0|0	0|0	0|1	0|0	0|0	0|0	0|0	0|0	0|0	0|0	0|1	0|0
chr4	619876815	.	A	G	785	PASS	DP=2897;VDB=0;SGB=-188.297;RPB=0.999815;MQB=3.1791e-06;BQB=0.898772;MQ0F=0;ICB=0.932005;HOB=0.00801854;AC=29;AN=458;DP4=0,2739,0,59;MQ=25;ANN=G|intergenic_region|MODIFIER|Asa4G02337-Asa4G02338|Asa4G02337-Asa4G02338|intergenic_region|Asa4G02337-Asa4G02338|||n.619876815A>G||||||	GT	0|0	0|0	0|0	0|0	0|0	0|0	0|0	0|0	0|0	0|1	0|0	0|0	0|0	0|0	0|0	0|0	0|0	0|1	1|0	0|0	0|0	0|0	1|0	0|0	0|0	0|0	0|0	0|0	0|0	0|0	1|0	0|0	0|0	0|0	0|0	0|0	0|0	0|0	0|0	0|0	1|0
chr4	619876833	.	C	T	999	PASS	DP=2892;VDB=0;SGB=-58.9144;RPB=0.998538;MQB=0;BQB=0.851023;MQ0F=0;ICB=0.0162537;HOB=0.0928843;AC=333;AN=456;DP4=0,752,0,2078;MQ=25;ANN=C|intergenic_region|MODIFIER|Asa4G02337-Asa4G02338|Asa4G02337-Asa4G02338|intergenic_region|Asa4G02337-Asa4G02338|||n.619876833T>C||||||	GT	0|0	0|0	0|0	0|0	1|0	0|0	0|1	0|0	1|0	0|1	0|1	0|0	0|1	1|0	1|0	0|1	0|0	0|1	1|0	0|1	0|1	0|0	1|0	0|0	1|0	0|1	0|1	0|0	0|0	0|0	1|0	0|0	1|0	0|0	0|0	0|0	0|1	0|0	0|0	1|0	1|0
chr4	619876872	.	A	C	999	PASS	DP=2892;VDB=0;SGB=-387.095;RPB=0.0919503;MQB=0.602678;BQB=0.730301;MQ0F=0;ICB=3.01636e-05;HOB=0.148979;AC=135;AN=456;DP4=0,1886,0,911;MQ=25;ANN=C|intergenic_region|MODIFIER|Asa4G02337-Asa4G02338|Asa4G02337-Asa4G02338|intergenic_region|Asa4G02337-Asa4G02338|||n.619876872A>C||||||	GT	1|0	0|1	0|1	0|0	0|1	0|1	0|0	0|0	0|0	0|0	0|0	0|1	1|0	0|0	0|1	0|0	0|1	0|0	0|0	0|0	0|0	1|0	0|0	0|0	0|1	1|0	1|0	1|0	0|1	1|0	0|0	0|0	0|0	0|1	0|1	0|1	1|0	0|1	1|1	0|1	0|0
chr4	619876918	.	C	T	563	PASS	DP=3502;VDB=1;SGB=-1070.34;RPB=2.51685e-34;MQB=5.16983e-23;MQSB=1.33322e-33;BQB=1.10759e-08;MQ0F=0;ICB=0.793751;HOB=0.016673;AC=42;AN=460;DP4=479,2149,122,143;MQ=25;ANN=T|intergenic_region|MODIFIER|Asa4G02337-Asa4G02338|Asa4G02337-Asa4G02338|intergenic_region|Asa4G02337-Asa4G02338|||n.619876918C>T||||||	GT	0|0	0|0	0|0	0|0	0|0	0|0	0|0	1|0	0|0	0|0	0|0	0|0	0|0	0|0	0|0	0|0	0|0	0|0	0|1	0|0	0|0	0|0	0|0	0|0	0|0	0|0	1|0	0|0	0|0	0|0	0|0	0|0	0|1	0|0	0|0	0|0	0|0	0|0	0|0	0|0	0|0
chr4	619876923	.	C	T	999	PASS	DP=3501;VDB=0;SGB=1.30156;RPB=0;MQB=0;MQSB=1.81514e-34;BQB=7.62488e-20;MQ0F=0;ICB=0.000376251;HOB=0.12794;AC=124;AN=460;DP4=603,1587,0,740;MQ=25;ANN=T|intergenic_region|MODIFIER|Asa4G02337-Asa4G02338|Asa4G02337-Asa4G02338|intergenic_region|Asa4G02337-Asa4G02338|||n.619876923C>T||||||	GT	0|1	1|0	1|0	0|1	1|0	1|0	1|0	0|1	0|0	0|0	0|0	1|0	0|1	0|1	0|0	1|0	1|0	0|0	0|0	0|0	0|0	0|1	0|0	0|1	1|0	0|1	0|1	0|1	1|0	0|1	0|0	1|0	0|0	1|0	1|0	1|0	0|1	1|0	0|0	0|0	0|0
chr4	619876938	.	T	G	664	PASS	DP=3502;VDB=5.75526e-08;SGB=-242.223;RPB=0.136469;MQB=0.0314894;MQSB=1.12646e-34;BQB=0.670657;MQ0F=0;ICB=0.945966;HOB=0.00689036;AC=27;AN=460;DP4=594,2323,8,55;MQ=25;ANN=G|intergenic_region|MODIFIER|Asa4G02337-Asa4G02338|Asa4G02337-Asa4G02338|intergenic_region|Asa4G02337-Asa4G02338|||n.619876938T>G||||||	GT	0|0	0|0	0|0	0|0	0|0	0|0	0|0	0|0	0|0	0|1	0|0	0|0	0|0	0|0	0|0	0|0	0|0	0|1	1|0	0|0	0|0	0|0	1|0	0|0	0|0	0|0	0|0	0|0	0|0	0|0	1|0	0|0	0|0	0|0	0|0	0|0	0|0	0|0	0|0	0|0	1|0
chr4	619876945	.	G	A	999	PASS	DP=3555;VDB=0;SGB=-276.419;RPB=2.2614e-25;MQB=7.36057e-07;MQSB=4.413e-39;BQB=5.9275e-39;MQ0F=0;ICB=7.88766e-07;HOB=0.173678;AC=141;AN=456;DP4=643,1235,6,962;MQ=25;ANN=A|intergenic_region|MODIFIER|Asa4G02337-Asa4G02338|Asa4G02337-Asa4G02338|intergenic_region|Asa4G02337-Asa4G02338|||n.619876945G>A||||||	GT	1|0	0|1	0|1	0|0	0|1	0|1	0|0	0|0	0|0	0|0	0|0	0|1	1|0	0|0	0|1	0|0	0|1	0|0	0|1	0|0	0|0	1|0	0|0	0|0	0|1	1|0	1|0	1|0	0|1	1|0	0|0	0|0	0|1	0|1	0|1	0|1	1|0	0|1	1|0	0|0	0|0
chr4	620277999	.	C	T	999	PASS	DP=6670;VDB=0;SGB=-25.8163;RPB=0.711246;MQB=0;BQB=0.00582683;MQ0F=0;ICB=0.84456;HOB=0.0148633;AC=35;AN=406;DP4=5965,0,439,0;MQ=26;ANN=T|intergenic_region|MODIFIER|Asa4G02337-Asa4G02338|Asa4G02337-Asa4G02338|intergenic_region|Asa4G02337-Asa4G02338|||n.620277999C>T||||||	GT	0|0	0|0	0|0	0|0	0|0	0|0	0|0	0|0	0|0	0|1	0|1	0|0	0|0	0|0	0|0	0|0	0|0	0|1	0|0	0|0	0|0	0|0	1|0	0|0	0|0	0|0	0|0	0|0	0|0	0|0	1|0	0|0	0|0	0|0	0|0	0|0	0|0	0|0	0|0	0|0	1|0
chr4	620278046	.	C	G	449	PASS	DP=6668;VDB=0;SGB=-56.6485;RPB=0.99315;MQB=0.00486298;BQB=0.6153;MQ0F=0;ICB=0.972231;HOB=0.00485331;AC=20;AN=406;DP4=5888,0,497,0;MQ=26;ANN=G|intergenic_region|MODIFIER|Asa4G02337-Asa4G02338|Asa4G02337-Asa4G02338|intergenic_region|Asa4G02337-Asa4G02338|||n.620278046C>G||||||	GT	0|0	0|0	0|0	0|0	0|0	0|0	0|0	0|0	0|1	0|0	0|0	0|0	0|0	0|0	0|0	0|0	0|0	0|0	0|1	0|0	1|0	0|0	0|1	0|0	0|0	0|0	0|0	0|0	0|0	0|0	0|0	0|0	0|0	0|0	0|0	0|0	0|0	0|0	0|0	0|0	0|0
chr4	620278061	.	C	T	593	PASS	DP=6670;VDB=0;SGB=2.93937;RPB=0.95805;MQB=1.62586e-06;BQB=0.000314478;MQ0F=0;ICB=0.957586;HOB=0.00635573;AC=23;AN=408;DP4=5796,0,495,0;MQ=26;ANN=T|intergenic_region|MODIFIER|Asa4G02337-Asa4G02338|Asa4G02337-Asa4G02338|intergenic_region|Asa4G02337-Asa4G02338|||n.620278061C>T||||||	GT	0|0	0|0	0|0	0|0	0|0	0|0	0|0	0|0	0|1	0|0	0|0	0|0	0|0	0|0	1|0	0|0	0|0	0|0	0|1	1|0	0|0	0|0	0|0	0|0	0|0	0|0	0|0	0|0	0|0	0|0	0|1	0|0	0|0	0|0	0|0	0|0	0|0	0|0	0|1	0|0	0|0
chr4	620278112	.	G	A	999	PASS	DP=6665;VDB=0;SGB=1373.7;RPB=0.997722;MQB=0;BQB=0.70389;MQ0F=0;ICB=0.540509;HOB=0.0321713;AC=52;AN=410;DP4=5404,0,1089,0;MQ=26;ANN=A|intergenic_region|MODIFIER|Asa4G02337-Asa4G02338|Asa4G02337-Asa4G02338|intergenic_region|Asa4G02337-Asa4G02338|||n.620278112G>A||||||	GT	0|0	0|0	0|0	0|0	0|0	0|0	0|0	0|0	0|1	1|0	1|0	0|0	0|0	0|0	0|0	0|0	0|0	1|0	0|1	1|0	1|0	0|0	0|1	0|0	0|0	0|0	0|0	0|0	0|0	0|0	0|0	0|0	0|1	0|0	0|0	0|0	0|0	0|0	0|0	0|0	0|1
chr4	620286085	.	C	A	999	PASS	DP=6254;VDB=0;SGB=233.265;RPB=0.982381;MQB=0;BQB=0.00415926;MQ0F=0;ICB=0.130629;HOB=0.0631724;AC=75;AN=422;DP4=5149,0,779,0;MQ=28;ANN=A|intergenic_region|MODIFIER|Asa4G02337-Asa4G02338|Asa4G02337-Asa4G02338|intergenic_region|Asa4G02337-Asa4G02338|||n.620286085C>A||||||	GT	0|0	0|0	0|0	0|1	0|0	0|0	0|0	0|1	0|1	1|0	1|0	0|0	0|0	0|0	0|0	1|0	0|0	1|0	0|1	1|0	1|0	0|0	0|1	0|1	0|0	0|0	0|0	0|0	0|0	0|0	0|1	1|0	0|1	0|0	0|0	0|0	0|0	0|0	0|0	0|0	0|1
chr5	114354364	.	G	A	999	PASS	DP=1876;VDB=0;SGB=408.205;RPB=0.998722;MQB=0;BQB=0.28606;MQ0F=0;ICB=3.95995e-21;HOB=0.334932;AC=127;AN=410;DP4=0,1290,0,491;MQ=45;ANN=A|intergenic_region|MODIFIER|Asa5G00485-Asa5G00486|Asa5G00485-Asa5G00486|intergenic_region|Asa5G00485-Asa5G00486|||n.114354364G>A||||||	GT	0|0	0|0	0|0	0|1	0|0	0|0	0|0	0|1	1|1	1|1	1|1	0|0	0|0	0|0	0|0	0|1	0|0	1|1	1|1	1|1	1|1	0|0	1|1	1|0	0|0	0|0	0|0	0|0	0|0	0|0	1|1	0|1	1|1	0|0	0|0	0|0	0|0	0|0	0|0	0|0	1|1
chr5	114616968	.	G	A	999	PASS	DP=2451;VDB=0;SGB=628.355;RPB=0.914988;MQB=0;BQB=0.962826;MQ0F=0;ICB=1.04585e-26;HOB=0.367574;AC=110;AN=420;DP4=0,1835,0,548;MQ=39;ANN=A|intergenic_region|MODIFIER|Asa5G00485-Asa5G00486|Asa5G00485-Asa5G00486|intergenic_region|Asa5G00485-Asa5G00486|||n.114616968G>A||||||	GT	0|0	0|0	0|0	1|1	0|0	0|0	0|0	0|1	1|1	1|1	1|1	0|0	0|0	0|0	0|0	1|1	0|0	1|1	1|1	1|1	1|1	0|0	1|1	1|1	0|0	0|0	0|0	0|0	0|0	0|0	1|1	1|1	1|1	0|0	0|0	0|0	0|0	0|0	0|0	0|0	1|1
chr5	114616995	.	G	A	999	PASS	DP=2451;VDB=0;SGB=819.091;RPB=0.999106;MQB=0;BQB=8.91742e-05;MQ0F=0;ICB=9.08424e-35;HOB=0.432957;AC=180;AN=418;DP4=0,1290,0,1050;MQ=39;ANN=A|intergenic_region|MODIFIER|Asa5G00485-Asa5G00486|Asa5G00485-Asa5G00486|intergenic_region|Asa5G00485-Asa5G00486|||n.114616995G>A||||||	GT	0|0	0|0	0|0	1|1	0|0	0|0	0|0	0|1	1|1	1|1	1|1	0|0	0|0	0|0	0|1	1|1	0|0	1|1	1|1	1|1	1|1	0|0	1|1	1|1	0|0	0|0	0|0	0|0	0|0	0|0	1|1	1|1	1|1	0|0	0|0	0|0	0|0	0|0	0|1	0|0	1|1
chr5	114617007	.	A	G	999	PASS	DP=2451;VDB=0;SGB=855.243;RPB=0.998355;MQB=0;BQB=0.94003;MQ0F=0;ICB=1.96076e-38;HOB=0.45305;AC=149;AN=420;DP4=0,1548,0,839;MQ=39;ANN=G|intergenic_region|MODIFIER|Asa5G00485-Asa5G00486|Asa5G00485-Asa5G00486|intergenic_region|Asa5G00485-Asa5G00486|||n.114617007A>G||||||	GT	0|0	0|0	0|0	1|1	0|0	0|0	0|0	0|1	1|1	1|1	1|1	0|0	0|0	0|0	0|0	1|1	0|0	1|1	1|1	1|1	1|1	0|0	1|1	1|1	0|0	0|0	0|0	0|0	0|0	0|0	1|1	1|1	1|1	0|0	0|0	0|0	0|0	0|0	0|0	0|0	1|1
chr5	114617033	.	G	A	999	PASS	DP=2451;VDB=0;SGB=847.827;RPB=0.961839;MQB=0;BQB=0.987378;MQ0F=0;ICB=1.96076e-38;HOB=0.45305;AC=149;AN=420;DP4=0,1477,0,840;MQ=39;ANN=A|intergenic_region|MODIFIER|Asa5G00485-Asa5G00486|Asa5G00485-Asa5G00486|intergenic_region|Asa5G00485-Asa5G00486|||n.114617033G>A||||||	GT	0|0	0|0	0|0	1|1	0|0	0|0	0|0	0|1	1|1	1|1	1|1	0|0	0|0	0|0	0|0	1|1	0|0	1|1	1|1	1|1	1|1	0|0	1|1	1|1	0|0	0|0	0|0	0|0	0|0	0|0	1|1	1|1	1|1	0|0	0|0	0|0	0|0	0|0	0|0	0|0	1|1
chr5	114617154	.	C	T	999	PASS	DP=2468;VDB=0;SGB=728.482;RPB=0.989401;MQB=0;BQB=0.838375;MQ0F=0;ICB=5.32149e-07;HOB=0.131075;AC=33;AN=418;DP4=2069,0,315,0;MQ=42;ANN=T|intergenic_region|MODIFIER|Asa5G00485-Asa5G00486|Asa5G00485-Asa5G00486|intergenic_region|Asa5G00485-Asa5G00486|||n.114617154C>T||||||	GT	0|0	0|0	0|0	0|0	0|0	0|0	0|0	0|0	0|0	0|0	0|0	0|0	0|0	0|0	0|0	0|0	0|0	0|0	0|0	0|0	0|0	0|0	0|0	0|0	0|0	0|0	0|0	0|0	0|0	0|0	0|0	0|0	0|0	0|0	0|0	0|0	0|0	0|0	0|0	0|0	0|0
chr5	114617172	.	A	G	999	PASS	DP=2468;VDB=0;SGB=876.366;RPB=0.997784;MQB=0;BQB=0.995686;MQ0F=0;ICB=5.64926e-38;HOB=0.451214;AC=147;AN=418;DP4=1535,0,877,0;MQ=42;ANN=G|intergenic_region|MODIFIER|Asa5G00485-Asa5G00486|Asa5G00485-Asa5G00486|intergenic_region|Asa5G00485-Asa5G00486|||n.114617172A>G||||||	GT	0|0	0|0	0|0	0|1	0|0	0|0	0|0	0|1	1|1	1|1	1|1	0|0	0|0	0|0	0|0	0|1	0|0	1|1	1|1	1|1	1|1	0|0	1|1	1|0	0|0	0|0	0|0	0|0	0|0	0|0	1|1	0|1	1|1	0|0	0|0	0|0	0|0	0|0	0|0	0|0	1|1
chr5	114617193	.	C	G	999	PASS	DP=2468;VDB=0;SGB=678.778;RPB=0.999034;MQB=0;BQB=0.95757;MQ0F=0;ICB=4.48146e-28;HOB=0.378242;AC=110;AN=418;DP4=1836,0,567,0;MQ=42;ANN=G|intergenic_region|MODIFIER|Asa5G00485-Asa5G00486|Asa5G00485-Asa5G00486|intergenic_region|Asa5G00485-Asa5G00486|||n.114617193C>G||||||	GT	0|0	0|0	0|0	0|1	0|0	0|0	0|0	0|1	1|1	1|1	1|1	0|0	0|0	0|0	0|0	0|1	0|0	1|1	1|1	1|1	1|1	0|0	1|1	1|0	0|0	0|0	0|0	0|0	0|0	0|0	1|1	0|1	1|1	0|0	0|0	0|0	0|0	0|0	0|0	0|0	1|1
chr5	114628870	.	T	C	999	PASS	DP=2360;VDB=0;SGB=266.338;RPB=1.13132e-25;MQB=0.325423;BQB=0.867347;MQ0F=0;ICB=0.527292;HOB=0.03125;AC=56;AN=448;DP4=0,1805,0,312;MQ=41;ANN=C|intergenic_region|MODIFIER|Asa5G00485-Asa5G00486|Asa5G00485-Asa5G00486|intergenic_region|Asa5G00485-Asa5G00486|||n.114628870T>C||||||	GT	0|0	0|0	0|0	0|0	0|0	0|0	0|0	0|0	0|1	1|0	0|1	0|0	0|0	0|0	0|0	0|0	0|0	1|0	0|1	1|0	0|1	0|0	1|0	0|0	0|0	0|0	0|0	0|0	0|0	0|0	0|1	0|0	0|1	0|0	0|0	0|0	0|0	0|0	0|0	0|0	1|0
chr5	114628883	.	T	A	999	PASS	DP=2360;VDB=0;SGB=130.468;RPB=0;MQB=2.9468e-25;BQB=0.246844;MQ0F=0;ICB=0.71783;HOB=0.0270222;AC=156;AN=450;DP4=0,1490,0,750;MQ=42;ANN=A|intergenic_region|MODIFIER|Asa5G00485-Asa5G00486|Asa5G00485-Asa5G00486|intergenic_region|Asa5G00485-Asa5G00486|||n.114628883T>A||||||	GT	0|0	0|1	1|0	0|0	1|0	0|0	0|1	1|0	0|0	0|0	0|0	1|0	0|1	0|1	1|1	0|0	1|1	0|0	0|0	0|0	0|0	0|1	0|0	0|0	1|0	0|1	1|0	0|1	1|0	0|1	0|0	0|0	0|0	1|0	0|1	1|0	0|1	0|1	1|1	1|1	0|0
chr5	114628885	.	A	T	999	PASS	DP=2360;VDB=0;SGB=279.006;RPB=0.996175;MQB=0;BQB=0.0772493;MQ0F=0;ICB=0.253659;HOB=0.0496198;AC=76;AN=450;DP4=0,1804,0,408;MQ=41;ANN=T|intergenic_region|MODIFIER|Asa5G00485-Asa5G00486|Asa5G00485-Asa5G00486|intergenic_region|Asa5G00485-Asa5G00486|||n.114628885A>T||||||	GT	0|0	0|0	0|0	1|1	0|0	0|0	0|0	0|1	1|0	0|1	1|0	0|0	0|0	0|0	0|0	1|1	0|0	0|1	1|0	0|1	1|0	0|0	0|1	1|1	0|0	0|0	0|0	0|0	0|0	0|0	1|0	1|1	1|0	0|0	0|0	0|0	0|0	0|0	0|0	0|0	0|1
chr5	114628907	.	C	T	999	PASS	DP=4286;VDB=0;SGB=285.144;RPB=0;MQB=0;MQSB=0;BQB=0;MQ0F=0;ICB=0.303076;HOB=0.0465778;AC=78;AN=450;DP4=1883,34,13,429;MQ=43;ANN=T|intergenic_region|MODIFIER|Asa5G00485-Asa5G00486|Asa5G00485-Asa5G00486|intergenic_region|Asa5G00485-Asa5G00486|||n.114628907C>T||||||	GT	0|0	0|0	0|0	1|1	0|0	0|0	0|0	0|1	1|0	0|1	1|0	0|0	0|0	0|0	0|0	1|1	0|0	0|1	1|0	0|1	1|0	0|0	0|1	1|1	0|0	0|0	0|0	0|0	0|0	0|0	1|0	1|1	1|0	0|0	0|0	0|0	0|0	0|0	0|0	0|0	0|1
chr5	212402303	.	G	A	999	PASS	DP=2929;VDB=0;SGB=466.879;RPB=0.995143;MQB=5.13895e-05;BQB=0.887344;MQ0F=0;ICB=0.830964;HOB=0.0186421;AC=79;AN=442;DP4=0,2283,0,592;MQ=36;ANN=A|intergenic_region|MODIFIER|Asa5G00954-Asa5G00955|Asa5G00954-Asa5G00955|intergenic_region|Asa5G00954-Asa5G00955|||n.212402303G>A||||||	GT	0|0	0|0	0|0	0|1	0|0	0|0	0|0	0|1	1|1	0|1	1|0	0|0	0|0	0|0	0|0	0|1	0|0	0|1	1|0	0|1	1|0	0|0	0|0	1|0	0|0	0|0	0|0	0|0	0|0	0|0	1|0	0|1	1|0	0|0	0|0	0|0	0|0	0|0	0|0	0|0	0|1
chr5	212402335	.	G	A	999	PASS	DP=2994;VDB=0;SGB=-359.012;RPB=0.148259;MQB=0;BQB=0.92157;MQ0F=0;ICB=1.97279e-21;HOB=0.328423;AC=215;AN=442;DP4=0,1584,0,1314;MQ=36;ANN=A|intergenic_region|MODIFIER|Asa5G00954-Asa5G00955|Asa5G00954-Asa5G00955|intergenic_region|Asa5G00954-Asa5G00955|||n.212402335G>A||||||	GT	1|0	0|1	1|0	1|0	1|0	1|0	0|1	1|0	0|0	1|0	0|1	1|0	0|1	0|1	1|1	1|0	1|0	1|0	0|1	1|0	0|1	0|1	1|1	0|1	1|0	0|1	1|0	0|1	1|1	0|1	0|1	1|0	0|1	1|0	0|1	1|0	0|1	0|1	1|1	0|0	1|0
chr5	212402355	.	A	T	904	PASS	DP=3006;VDB=0;SGB=264.816;RPB=0.654246;MQB=0;BQB=0.140932;MQ0F=0;ICB=0.8008;HOB=0.0164559;AC=41;AN=452;DP4=0,2643,0,340;MQ=36;ANN=T|intergenic_region|MODIFIER|Asa5G00954-Asa5G00955|Asa5G00954-Asa5G00955|intergenic_region|Asa5G00954-Asa5G00955|||n.212402355A>T||||||	GT	0|0	0|0	0|0	0|0	0|0	0|0	0|0	0|0	0|0	1|0	0|1	0|0	0|0	0|0	0|0	0|0	0|0	1|0	0|1	1|0	0|1	0|0	1|0	0|0	0|0	0|0	0|0	0|0	0|0	0|0	0|1	0|0	0|1	0|0	0|0	0|0	0|0	0|0	0|0	0|0	0|0
chr5	212402378	.	G	A	999	PASS	DP=3006;VDB=0;SGB=867.051;RPB=0.126312;MQB=0;BQB=0.75832;MQ0F=0;ICB=1.35762e-19;HOB=0.307454;AC=145;AN=452;DP4=0,1882,0,1015;MQ=36;ANN=A|intergenic_region|MODIFIER|Asa5G00954-Asa5G00955|Asa5G00954-Asa5G00955|intergenic_region|Asa5G00954-Asa5G00955|||n.212402378G>A||||||	GT	0|0	0|0	0|0	0|1	0|0	0|0	0|0	0|1	1|1	1|1	1|1	0|0	0|0	0|0	0|0	0|1	0|0	1|1	1|1	1|1	1|1	0|0	1|1	1|0	0|0	0|0	0|0	0|0	0|0	0|0	1|1	0|1	1|1	0|0	0|0	0|0	0|0	0|0	0|0	0|0	1|1
chr5	212402394	.	C	T	999	PASS	DP=3006;VDB=0;SGB=-4.10691;RPB=0.21166;MQB=0;BQB=0.841529;MQ0F=0;ICB=3.47207e-05;HOB=0.150139;AC=159;AN=452;DP4=0,1909,0,1000;MQ=36;ANN=T|intergenic_region|MODIFIER|Asa5G00954-Asa5G00955|Asa5G00954-Asa5G00955|intergenic_region|Asa5G00954-Asa5G00955|||n.212402394C>T||||||	GT	1|0	0|1	1|0	1|0	1|0	1|0	0|1	1|0	0|0	0|0	0|0	1|0	0|1	0|1	1|0	1|0	1|0	0|0	0|0	0|0	0|0	0|1	0|0	0|1	1|0	0|1	1|0	0|1	1|1	0|1	0|0	1|0	0|0	0|0	0|1	1|0	0|1	0|1	1|1	0|0	0|0
chr5	212402395	.	G	A	913	PASS	DP=3006;VDB=0;SGB=251.301;RPB=0.496032;MQB=0;BQB=0.201846;MQ0F=0;ICB=0.786297;HOB=0.0172684;AC=42;AN=452;DP4=0,2488,0,342;MQ=36;ANN=A|intergenic_region|MODIFIER|Asa5G00954-Asa5G00955|Asa5G00954-Asa5G00955|intergenic_region|Asa5G00954-Asa5G00955|||n.212402395G>A||||||	GT	0|0	0|0	0|0	0|0	0|0	0|0	0|0	0|0	0|0	1|0	0|1	0|0	0|0	0|0	0|0	0|0	0|0	1|0	0|1	1|0	0|1	0|0	1|0	0|0	0|0	0|0	0|0	0|0	0|0	0|0	0|1	0|0	0|1	0|0	0|0	0|0	0|0	0|0	0|0	0|0	0|0
chr5	212402410	.	C	T	999	PASS	DP=3006;VDB=0;SGB=-31.4635;RPB=0.177029;MQB=0;BQB=0.982018;MQ0F=0;ICB=1.5503e-05;HOB=0.155885;AC=158;AN=452;DP4=0,1911,0,983;MQ=36;ANN=T|intergenic_region|MODIFIER|Asa5G00954-Asa5G00955|Asa5G00954-Asa5G00955|intergenic_region|Asa5G00954-Asa5G00955|||n.212402410C>T||||||	GT	1|0	0|1	1|0	1|0	1|0	1|0	0|1	1|0	0|0	0|0	0|0	1|0	0|1	0|1	1|0	1|0	1|0	0|0	0|0	0|0	0|0	0|1	0|0	0|1	1|0	0|1	1|0	0|1	1|1	0|1	0|0	1|0	0|0	1|0	0|1	1|0	0|1	0|1	1|1	0|0	0|0
chr5	212402463	.	G	A	999	PASS	DP=3062;VDB=0;SGB=279.273;RPB=0.446292;MQB=1.81874e-14;BQB=0.974712;MQ0F=0;ICB=0.577811;HOB=0.0282947;AC=54;AN=454;DP4=2578,0,356,0;MQ=46;ANN=A|intergenic_region|MODIFIER|Asa5G00954-Asa5G00955|Asa5G00954-Asa5G00955|intergenic_region|Asa5G00954-Asa5G00955|||n.212402463G>A||||||	GT	0|0	0|0	0|0	0|0	0|0	0|0	0|0	0|0	0|0	1|0	0|1	0|0	0|0	0|0	0|0	0|0	0|0	1|0	0|1	1|0	0|1	0|0	1|1	0|0	0|0	0|0	0|0	0|0	0|0	0|0	0|1	0|0	0|1	0|0	0|0	0|0	0|0	0|0	0|0	0|0	1|0
chr5	212402500	.	T	C	999	PASS	DP=3050;VDB=0;SGB=448.423;RPB=0.423803;MQB=4.07407e-19;BQB=0.955707;MQ0F=0;ICB=0.575393;HOB=0.0314923;AC=77;AN=452;DP4=2365,0,581,0;MQ=46;ANN=C|intergenic_region|MODIFIER|Asa5G00954-Asa5G00955|Asa5G00954-Asa5G00955|intergenic_region|Asa5G00954-Asa5G00955|||n.212402500T>C||||||	GT	0|0	0|0	0|0	0|1	0|0	0|0	0|0	0|1	1|1	1|0	0|1	0|0	0|0	0|0	0|0	0|1	0|0	1|0	0|1	1|0	0|1	0|0	0|0	1|0	0|0	0|0	0|0	0|0	0|0	0|0	0|1	0|1	0|1	0|0	0|0	0|0	0|0	0|0	0|0	0|0	1|0
chr5	212402538	.	C	T	999	PASS	DP=3050;VDB=0;SGB=22.3523;RPB=0.989393;MQB=0;BQB=0.641825;MQ0F=0;ICB=4.09704e-05;HOB=0.149343;AC=161;AN=450;DP4=1955,0,1023,0;MQ=46;ANN=T|intergenic_region|MODIFIER|Asa5G00954-Asa5G00955|Asa5G00954-Asa5G00955|intergenic_region|Asa5G00954-Asa5G00955|||n.212402538C>T||||||	GT	1|0	0|1	1|0	1|0	1|0	1|0	0|1	1|0	0|0	0|0	0|0	1|0	0|1	0|1	1|0	1|0	1|0	0|0	0|0	0|0	0|0	0|1	0|0	0|1	1|0	0|1	1|0	0|1	1|1	0|1	0|0	1|0	0|0	1|0	0|1	1|0	0|1	0|1	1|1	0|0	0|0
chr5	212403802	.	A	T	999	PASS	DP=3718;VDB=0;SGB=442.915;RPB=0.988404;MQB=0;BQB=0.605479;MQ0F=0;ICB=0.720471;HOB=0.0220132;AC=57;AN=460;DP4=0,3111,0,486;MQ=46;ANN=T|intergenic_region|MODIFIER|Asa5G00954-Asa5G00955|Asa5G00954-Asa5G00955|intergenic_region|Asa5G00954-Asa5G00955|||n.212403802A>T||||||	GT	0|0	0|0	0|0	0|0	0|0	0|0	0|0	0|0	0|1	1|0	0|1	0|0	0|0	0|0	0|0	0|0	0|0	1|0	0|1	1|0	0|1	0|0	1|0	0|0	0|0	0|0	0|0	0|0	0|0	0|0	0|1	0|0	0|1	0|0	0|0	0|0	0|0	0|0	0|0	0|0	1|0
chr5	212403910	.	A	T	999	PASS	DP=7449;VDB=0;SGB=-60.5224;RPB=0.38967;MQB=5.13357e-24;MQSB=1.20526e-13;BQB=0;MQ0F=0;ICB=3.89507e-10;HOB=0.21551;AC=151;AN=460;DP4=2490,40,1167,53;MQ=48;ANN=T|intergenic_region|MODIFIER|Asa5G00954-Asa5G00955|Asa5G00954-Asa5G00955|intergenic_region|Asa5G00954-Asa5G00955|||n.212403910A>T||||||	GT	1|0	0|1	1|0	1|0	1|0	1|0	0|1	1|0	0|0	0|0	0|0	1|0	0|1	0|1	1|0	1|0	1|0	0|0	0|0	0|0	0|0	0|1	0|0	0|1	1|0	0|1	1|0	0|1	1|0	0|1	0|0	1|0	0|0	1|0	0|1	1|0	0|1	0|1	1|0	0|0	0|0
chr5	212403961	.	G	A	999	PASS	DP=3728;VDB=0;SGB=194.052;RPB=0.976921;MQB=0;BQB=0.561018;MQ0F=0;ICB=0.225223;HOB=0.0503686;AC=73;AN=460;DP4=3035,0,512,0;MQ=48;ANN=A|intergenic_region|MODIFIER|Asa5G00954-Asa5G00955|Asa5G00954-Asa5G00955|intergenic_region|Asa5G00954-Asa5G00955|||n.212403961G>A||||||	GT	0|0	0|0	0|0	0|1	0|0	0|0	0|0	0|1	1|0	0|1	1|0	0|0	0|0	0|0	0|0	0|1	0|0	0|1	1|0	0|1	1|0	0|0	0|1	1|0	0|0	0|0	0|0	0|0	0|0	0|0	1|0	0|1	1|0	0|0	0|0	0|0	0|0	0|0	0|0	0|0	0|1
chr5	212414384	.	T	C	999	PASS	DP=4239;VDB=0;SGB=272.367;RPB=0.999781;MQB=0;BQB=0.875524;MQ0F=0;ICB=3.9035e-09;HOB=0.203866;AC=153;AN=460;DP4=0,2597,0,1584;MQ=40;ANN=C|intergenic_region|MODIFIER|Asa5G00954-Asa5G00955|Asa5G00954-Asa5G00955|intergenic_region|Asa5G00954-Asa5G00955|||n.212414384T>C||||||	GT	1|0	0|1	1|0	1|0	1|0	1|0	0|1	1|0	0|0	0|0	0|0	1|0	0|1	0|1	1|0	1|0	1|0	0|0	0|0	0|0	0|0	0|1	0|0	0|1	1|0	0|1	1|0	0|1	1|0	0|1	0|0	1|0	0|0	1|0	0|1	1|0	0|1	0|1	1|1	0|0	0|0
chr5	212414385	.	G	A	999	PASS	DP=4239;VDB=0;SGB=289.09;RPB=0.995599;MQB=0;BQB=0.894098;MQ0F=0;ICB=3.9035e-09;HOB=0.203866;AC=153;AN=460;DP4=0,2561,0,1591;MQ=40;ANN=A|intergenic_region|MODIFIER|Asa5G00954-Asa5G00955|Asa5G00954-Asa5G00955|intergenic_region|Asa5G00954-Asa5G00955|||n.212414385G>A||||||	GT	1|0	0|1	1|0	1|0	1|0	1|0	0|1	1|0	0|0	0|0	0|0	1|0	0|1	0|1	1|0	1|0	1|0	0|0	0|0	0|0	0|0	0|1	0|0	0|1	1|0	0|1	1|0	0|1	1|0	0|1	0|0	1|0	0|0	1|0	0|1	1|0	0|1	0|1	1|1	0|0	0|0
chr5	212414403	.	A	G	999	PASS	DP=4239;VDB=0;SGB=236.727;RPB=1;MQB=0;BQB=0.901783;MQ0F=0;ICB=3.9035e-09;HOB=0.203866;AC=153;AN=460;DP4=0,2565,0,1552;MQ=40;ANN=G|intergenic_region|MODIFIER|Asa5G00954-Asa5G00955|Asa5G00954-Asa5G00955|intergenic_region|Asa5G00954-Asa5G00955|||n.212414403A>G||||||	GT	1|0	0|1	1|0	1|0	1|0	1|0	0|1	1|0	0|0	0|0	0|0	1|0	0|1	0|1	1|0	1|0	1|0	0|0	0|0	0|0	0|0	0|1	0|0	0|1	1|0	0|1	1|0	0|1	1|0	0|1	0|0	1|0	0|0	1|0	0|1	1|0	0|1	0|1	1|1	0|0	0|0
chr5	212414405	.	C	T	999	PASS	DP=4239;VDB=0;SGB=326.715;RPB=0.999319;MQB=0.00123282;BQB=0.992622;MQ0F=0;ICB=0.740742;HOB=0.0209452;AC=56;AN=460;DP4=0,3710,0,437;MQ=40;ANN=T|intergenic_region|MODIFIER|Asa5G00954-Asa5G00955|Asa5G00954-Asa5G00955|intergenic_region|Asa5G00954-Asa5G00955|||n.212414405C>T||||||	GT	0|0	0|0	0|0	0|0	0|0	0|0	0|0	0|0	0|1	1|0	0|1	0|0	0|0	0|0	0|0	0|0	0|0	1|0	0|1	1|0	0|1	0|0	1|0	0|0	0|0	0|0	0|0	0|0	0|0	0|0	0|1	0|0	0|1	0|0	0|0	0|0	0|0	0|0	0|0	0|0	1|0
chr5	212414446	.	A	T	999	PASS	DP=4239;VDB=0;SGB=86.8799;RPB=0.99981;MQB=0.000118497;BQB=0.986575;MQ0F=0;ICB=0.258364;HOB=0.0476465;AC=71;AN=460;DP4=0,3669,0,482;MQ=40;ANN=T|intergenic_region|MODIFIER|Asa5G00954-Asa5G00955|Asa5G00954-Asa5G00955|intergenic_region|Asa5G00954-Asa5G00955|||n.212414446A>T||||||	GT	0|0	0|0	0|0	0|1	0|0	0|0	0|0	0|1	1|0	0|1	1|0	0|0	0|0	0|0	0|0	0|1	0|0	0|1	1|0	0|1	1|0	0|0	0|1	1|0	0|0	0|0	0|0	0|0	0|0	0|0	1|0	0|1	1|0	0|0	0|0	0|0	0|0	0|0	0|0	0|0	0|1
chr5	212414556	.	C	T	999	PASS	DP=4239;VDB=0;SGB=305.678;RPB=0;MQB=0;BQB=0.221046;MQ0F=0;ICB=0.58757;HOB=0.0275614;AC=54;AN=460;DP4=3603,0,435,0;MQ=47;ANN=T|intergenic_region|MODIFIER|Asa5G00954-Asa5G00955|Asa5G00954-Asa5G00955|intergenic_region|Asa5G00954-Asa5G00955|||n.212414556C>T||||||	GT	0|0	0|0	0|0	0|0	0|0	0|0	0|0	0|0	0|1	1|0	0|1	0|0	0|0	0|0	0|0	0|0	0|0	1|0	0|1	1|0	0|1	0|0	1|0	0|0	0|0	0|0	0|0	0|0	0|0	0|0	0|1	0|0	0|1	0|0	0|0	0|0	0|0	0|0	0|0	0|0	1|0
chr5	212414644	.	C	T	999	PASS	DP=4240;VDB=0;SGB=313.495;RPB=0.95299;MQB=0;BQB=0.167179;MQ0F=0;ICB=0.58757;HOB=0.0275614;AC=54;AN=460;DP4=3708,0,426,0;MQ=47;ANN=T|intergenic_region|MODIFIER|Asa5G00954-Asa5G00955|Asa5G00954-Asa5G00955|intergenic_region|Asa5G00954-Asa5G00955|||n.212414644C>T||||||	GT	0|0	0|0	0|0	0|0	0|0	0|0	0|0	0|0	0|1	1|0	0|1	0|0	0|0	0|0	0|0	0|0	0|0	1|0	0|1	1|0	0|1	0|0	1|0	0|0	0|0	0|0	0|0	0|0	0|0	0|0	0|1	0|0	0|1	0|0	0|0	0|0	0|0	0|0	0|0	0|0	1|0
chr5	212419842	.	A	T	999	PASS	DP=6092;VDB=0;SGB=29.3475;RPB=0;MQB=0;BQB=0.0352296;MQ0F=0;ICB=1.97946e-09;HOB=0.207032;AC=148;AN=460;DP4=0,3936,0,1907;MQ=42;ANN=T|intergenic_region|MODIFIER|Asa5G00954-Asa5G00955|Asa5G00954-Asa5G00955|intergenic_region|Asa5G00954-Asa5G00955|||n.212419842A>T||||||	GT	1|0	0|1	1|0	1|0	1|0	1|0	0|1	1|0	0|0	0|0	0|0	1|0	0|1	0|1	1|0	1|0	1|0	0|0	0|0	0|0	0|0	0|1	0|0	0|1	1|0	0|1	1|0	0|1	1|0	0|1	0|0	1|0	0|0	1|0	0|1	1|0	0|1	0|1	1|0	0|0	0|0
chr5	212419895	.	C	T	999	PASS	DP=6093;VDB=0;SGB=637.092;RPB=0.975212;MQB=0.867005;BQB=0.203798;MQ0F=0;ICB=0.00175423;HOB=0.0778733;AC=31;AN=460;DP4=0,5244,0,391;MQ=42;ANN=T|intergenic_region|MODIFIER|Asa5G00954-Asa5G00955|Asa5G00954-Asa5G00955|intergenic_region|Asa5G00954-Asa5G00955|||n.212419895C>T||||||	GT	0|0	0|0	0|0	0|0	0|0	0|0	0|0	0|0	0|0	0|0	0|0	0|0	0|0	0|0	0|1	0|0	0|0	0|0	0|0	0|0	0|0	0|0	0|0	0|0	0|0	0|0	0|0	0|0	0|0	0|0	0|0	0|0	0|0	0|0	0|0	0|0	0|0	0|0	0|1	1|1	0|0
chr5	212419912	.	C	A	999	PASS	DP=6093;VDB=0;SGB=34.0894;RPB=0.97458;MQB=0;BQB=0.000108845;MQ0F=0;ICB=1.16399e-09;HOB=0.209839;AC=149;AN=460;DP4=0,3935,0,1948;MQ=42;ANN=A|intergenic_region|MODIFIER|Asa5G00954-Asa5G00955|Asa5G00954-Asa5G00955|intergenic_region|Asa5G00954-Asa5G00955|||n.212419912C>A||||||	GT	1|0	0|1	1|0	1|0	1|0	1|0	0|1	1|0	0|0	0|0	0|0	1|0	0|1	0|1	1|0	1|0	1|0	0|0	0|0	0|0	0|0	0|1	0|0	0|1	1|0	0|1	1|0	0|1	1|0	0|1	0|0	1|0	0|0	1|0	0|1	1|0	0|1	0|1	1|0	0|0	0|0
chr5	212419931	.	C	T	999	PASS	DP=6133;VDB=0;SGB=340.59;RPB=0.999856;MQB=0;BQB=0.269121;MQ0F=0;ICB=5.17917e-05;HOB=0.142996;AC=123;AN=460;DP4=4269,0,1638,0;MQ=39;ANN=T|intergenic_region|MODIFIER|Asa5G00954-Asa5G00955|Asa5G00954-Asa5G00955|intergenic_region|Asa5G00954-Asa5G00955|||n.212419931C>T||||||	GT	1|0	0|1	1|0	0|0	1|0	1|0	0|1	0|0	0|0	0|0	0|0	1|0	0|1	0|1	1|0	0|0	1|0	0|0	0|0	0|0	0|0	0|1	0|0	0|0	1|0	0|1	1|0	0|1	1|0	0|1	0|0	0|0	0|0	1|0	0|1	1|0	0|1	0|1	1|0	0|0	0|0
chr5	212419939	.	A	G	999	PASS	DP=6133;VDB=0;SGB=144.211;RPB=0.998879;MQB=0;BQB=0.246889;MQ0F=0;ICB=1.16399e-09;HOB=0.209839;AC=149;AN=460;DP4=3985,0,2009,0;MQ=39;ANN=G|intergenic_region|MODIFIER|Asa5G00954-Asa5G00955|Asa5G00954-Asa5G00955|intergenic_region|Asa5G00954-Asa5G00955|||n.212419939A>G||||||	GT	1|0	0|1	1|0	1|0	1|0	1|0	0|1	1|0	0|0	0|0	0|0	1|0	0|1	0|1	1|0	1|0	1|0	0|0	0|0	0|0	0|0	0|1	0|0	0|1	1|0	0|1	1|0	0|1	1|0	0|1	0|0	1|0	0|0	1|0	0|1	1|0	0|1	0|1	1|0	0|0	0|0
chr5	212419954	.	G	T	999	PASS	DP=6133;VDB=0;SGB=511.263;RPB=0.999591;MQB=0;BQB=0.0179475;MQ0F=0;ICB=0.209486;HOB=0.051758;AC=74;AN=460;DP4=5021,0,905,0;MQ=39;ANN=T|intergenic_region|MODIFIER|Asa5G00954-Asa5G00955|Asa5G00954-Asa5G00955|intergenic_region|Asa5G00954-Asa5G00955|||n.212419954G>T||||||	GT	0|0	0|0	0|0	0|1	0|0	0|0	0|0	0|1	0|1	1|0	0|1	0|0	0|0	0|0	0|0	0|1	0|0	1|0	0|1	1|0	0|1	0|0	1|0	1|0	0|0	0|0	0|0	0|0	0|0	0|0	0|1	0|1	0|1	0|0	0|0	0|0	0|0	0|0	0|0	0|0	1|0
chr5	212419960	.	A	G	999	PASS	DP=6135;VDB=0;SGB=1490.18;RPB=0.999384;MQB=1.82892e-38;BQB=0.228879;MQ0F=0;ICB=2.40855e-18;HOB=0.296446;AC=174;AN=460;DP4=3667,0,2211,0;MQ=39;ANN=G|intergenic_region|MODIFIER|Asa5G00954-Asa5G00955|Asa5G00954-Asa5G00955|intergenic_region|Asa5G00954-Asa5G00955|||n.212419960A>G||||||	GT	0|0	0|0	0|0	0|1	0|0	0|0	0|0	0|1	1|1	1|1	1|1	0|0	0|0	0|0	0|1	0|1	0|0	1|1	1|1	1|1	1|1	0|0	1|1	1|0	0|0	0|0	0|0	0|0	0|0	0|0	1|1	0|1	1|1	0|0	0|0	0|0	0|0	0|0	0|1	1|1	1|1
chr5	212419972	.	C	T	999	PASS	DP=6135;VDB=0;SGB=117.885;RPB=0.999882;MQB=0;BQB=0.296402;MQ0F=0;ICB=6.77063e-10;HOB=0.212665;AC=150;AN=460;DP4=3906,0,2007,0;MQ=39;ANN=T|intergenic_region|MODIFIER|Asa5G00954-Asa5G00955|Asa5G00954-Asa5G00955|intergenic_region|Asa5G00954-Asa5G00955|||n.212419972C>T||||||	GT	1|0	0|1	1|0	1|0	1|0	1|0	0|1	1|0	0|0	0|0	0|0	1|0	0|1	0|1	1|0	1|0	1|0	0|0	0|0	0|0	0|0	0|1	0|0	0|1	1|0	0|1	1|0	0|1	1|0	0|1	0|0	1|0	0|0	1|0	0|1	1|0	0|1	0|1	1|0	0|0	0|0
chr5	212420000	.	T	A	999	PASS	DP=6135;VDB=0;SGB=661.303;RPB=0.986696;MQB=0;BQB=0.500534;MQ0F=0;ICB=0.209486;HOB=0.051758;AC=74;AN=460;DP4=5026,0,957,0;MQ=39;ANN=A|intergenic_region|MODIFIER|Asa5G00954-Asa5G00955|Asa5G00954-Asa5G00955|intergenic_region|Asa5G00954-Asa5G00955|||n.212420000T>A||||||	GT	0|0	0|0	0|0	0|1	0|0	0|0	0|0	0|1	0|1	1|0	0|1	0|0	0|0	0|0	0|0	0|1	0|0	1|0	0|1	1|0	0|1	0|0	1|0	1|0	0|0	0|0	0|0	0|0	0|0	0|0	0|1	0|1	0|1	0|0	0|0	0|0	0|0	0|0	0|0	0|0	1|0
chr5	212482495	.	G	A	999	PASS	DP=2432;VDB=0;SGB=-16.6459;RPB=1;MQB=0;BQB=0.489625;MQ0F=0;ICB=0.00551556;HOB=0.107022;AC=294;AN=450;DP4=0,773,0,1546;MQ=43;ANN=G|intergenic_region|MODIFIER|Asa5G00954-Asa5G00955|Asa5G00954-Asa5G00955|intergenic_region|Asa5G00954-Asa5G00955|||n.212482495A>G||||||	GT	1|0	0|1	1|0	1|0	1|0	1|0	0|1	1|0	0|0	0|0	0|0	1|0	0|1	0|1	1|0	1|0	1|0	0|0	0|0	0|0	0|0	0|1	0|0	0|1	1|0	0|1	1|0	0|1	1|0	0|1	0|0	1|1	0|0	1|0	0|0	1|0	0|1	0|1	1|0	0|0	0|0
chr5	212482522	.	C	T	999	PASS	DP=2432;VDB=0;SGB=186.033;RPB=0.99615;MQB=0;BQB=0.00135773;MQ0F=0;ICB=0.108447;HOB=0.0691358;AC=130;AN=450;DP4=0,1615,0,738;MQ=43;ANN=T|intergenic_region|MODIFIER|Asa5G00954-Asa5G00955|Asa5G00954-Asa5G00955|intergenic_region|Asa5G00954-Asa5G00955|||n.212482522C>T||||||	GT	0|1	1|0	0|1	0|0	0|1	0|1	1|0	0|0	0|0	0|0	0|0	0|1	1|0	1|0	0|1	0|0	0|1	0|0	0|0	0|0	0|0	1|0	0|0	0|0	0|1	1|0	0|1	1|0	0|1	1|0	0|0	0|0	0|0	0|1	1|1	0|1	1|0	1|0	0|1	1|1	0|0
chr5	212482562	.	C	T	999	PASS	DP=4660;VDB=0;SGB=230.906;RPB=0.0343141;MQB=0.000804438;MQSB=0.00592537;BQB=0;MQ0F=0;ICB=0.969983;HOB=0.00478025;AC=22;AN=450;DP4=2084,325,132,4;MQ=35;ANN=T|intergenic_region|MODIFIER|Asa5G00954-Asa5G00955|Asa5G00954-Asa5G00955|intergenic_region|Asa5G00954-Asa5G00955|||n.212482562C>T||||||	GT	0|0	0|0	0|0	0|0	0|0	0|0	0|0	0|0	0|0	0|0	0|0	0|0	0|0	0|0	0|0	0|0	0|0	0|0	0|0	0|0	0|0	0|0	0|0	0|0	0|0	0|0	0|0	0|0	0|0	0|0	0|0	0|0	0|0	0|0	0|0	0|0	0|0	0|0	0|0	0|0	0|0
chr5	212482569	.	G	A	999	PASS	DP=4655;VDB=0;SGB=137.053;RPB=0;MQB=0.433907;MQSB=0.00365753;BQB=0;MQ0F=0;ICB=0.765121;HOB=0.0199111;AC=54;AN=450;DP4=2198,53,12,249;MQ=35;ANN=A|intergenic_region|MODIFIER|Asa5G00954-Asa5G00955|Asa5G00954-Asa5G00955|intergenic_region|Asa5G00954-Asa5G00955|||n.212482569G>A||||||	GT	0|0	0|0	0|0	0|0	0|0	0|0	0|0	0|0	1|0	0|1	1|0	0|0	0|0	0|0	0|0	0|0	0|0	0|1	1|0	0|1	1|0	0|0	0|1	0|0	0|0	0|0	0|0	0|0	0|0	0|0	1|0	0|0	1|0	0|0	0|0	0|0	0|0	0|0	0|0	0|0	0|1
chr5	212482596	.	C	G	999	PASS	DP=2234;VDB=0;SGB=254.975;RPB=0.349709;MQB=0;BQB=0.445058;MQ0F=0;ICB=0.0905057;HOB=0.0690241;AC=93;AN=446;DP4=1562,0,609,0;MQ=34;ANN=G|intergenic_region|MODIFIER|Asa5G00954-Asa5G00955|Asa5G00954-Asa5G00955|intergenic_region|Asa5G00954-Asa5G00955|||n.212482596C>G||||||	GT	0|1	1|0	0|1	0|0	0|1	0|1	0|0	0|0	0|0	0|0	0|0	0|1	1|0	1|0	0|0	0|0	0|1	0|0	0|0	0|0	0|0	1|0	0|0	0|0	0|1	1|0	0|1	1|0	0|1	1|0	0|0	0|0	0|0	0|1	1|1	0|1	1|0	1|0	0|0	0|0	0|0
chr5	212482621	.	C	T	999	PASS	DP=2236;VDB=0;SGB=-134.202;RPB=0.974101;MQB=0;BQB=0.347874;MQ0F=0;ICB=0.000551687;HOB=0.129383;AC=291;AN=444;DP4=797,0,1353,0;MQ=34;ANN=C|intergenic_region|MODIFIER|Asa5G00954-Asa5G00955|Asa5G00954-Asa5G00955|intergenic_region|Asa5G00954-Asa5G00955|||n.212482621T>C||||||	GT	1|0	0|1	1|0	1|0	1|0	1|0	1|1	1|0	0|0	0|0	0|0	1|0	0|1	0|1	1|0	1|0	1|0	0|0	0|0	0|0	0|0	0|1	0|0	0|1	1|0	0|1	1|0	0|1	1|0	0|1	0|0	1|1	0|0	1|0	0|0	1|0	0|1	0|1	1|0	0|0	0|0
chr5	212482636	.	A	G	999	PASS	DP=2236;VDB=0;SGB=336.085;RPB=0.999994;MQB=7.28142e-20;BQB=0.153075;MQ0F=0;ICB=9.72294e-12;HOB=0.230815;AC=109;AN=444;DP4=1605,0,418,0;MQ=34;ANN=G|intergenic_region|MODIFIER|Asa5G00954-Asa5G00955|Asa5G00954-Asa5G00955|intergenic_region|Asa5G00954-Asa5G00955|||n.212482636A>G||||||	GT	0|0	0|0	0|0	0|1	0|0	0|0	0|0	0|1	1|1	1|1	1|1	0|0	0|0	0|0	0|0	0|1	0|0	1|1	1|1	1|1	1|1	0|0	1|1	1|0	0|0	0|0	0|0	0|0	0|0	0|0	1|1	0|0	1|1	0|0	0|0	0|0	0|0	0|0	0|0	0|0	1|1
chr5	212482673	.	A	T	999	PASS	DP=2236;VDB=0;SGB=277.118;RPB=0.980164;MQB=0;BQB=0.973533;MQ0F=0;ICB=0.145641;HOB=0.0619357;AC=94;AN=446;DP4=1584,0,618,0;MQ=34;ANN=T|intergenic_region|MODIFIER|Asa5G00954-Asa5G00955|Asa5G00954-Asa5G00955|intergenic_region|Asa5G00954-Asa5G00955|||n.212482673A>T||||||	GT	0|1	1|0	0|1	0|0	0|1	0|1	0|0	0|0	0|0	0|0	0|0	0|1	1|0	1|0	0|0	0|0	0|1	0|0	0|0	0|0	0|0	1|0	0|0	0|0	0|1	1|0	0|1	1|0	0|1	1|0	0|0	0|0	0|0	0|1	1|1	0|1	1|0	1|0	0|0	0|0	0|0
chr5	212492347	.	C	T	999	PASS	DP=2753;VDB=0;SGB=-106.418;RPB=0.526593;MQB=0;BQB=0.97021;MQ0F=0;ICB=5.81445e-06;HOB=0.161777;AC=274;AN=460;DP4=0,1079,0,1568;MQ=45;ANN=C|intergenic_region|MODIFIER|Asa5G00954-Asa5G00955|Asa5G00954-Asa5G00955|intergenic_region|Asa5G00954-Asa5G00955|||n.212492347T>C||||||	GT	0|1	1|0	0|1	1|1	0|1	0|1	1|0	1|1	0|0	0|0	0|0	0|1	1|0	1|0	1|1	1|1	0|1	0|0	0|0	0|0	0|0	1|0	0|0	1|1	0|1	1|0	0|1	1|0	0|1	1|0	1|0	1|1	0|0	0|1	1|0	0|1	1|0	1|0	1|0	0|0	0|0
chr5	212492504	.	C	T	999	PASS	DP=3137;VDB=0;SGB=98.5021;RPB=0.999137;MQB=0;BQB=0.000269996;MQ0F=0;ICB=0.698484;HOB=0.0217769;AC=48;AN=460;DP4=2741,0,300,0;MQ=40;ANN=T|intergenic_region|MODIFIER|Asa5G00954-Asa5G00955|Asa5G00954-Asa5G00955|intergenic_region|Asa5G00954-Asa5G00955|||n.212492504C>T||||||	GT	0|0	0|0	0|0	0|0	0|0	0|0	0|0	0|0	1|0	0|1	0|0	0|0	0|0	0|0	0|0	0|0	0|0	0|1	1|0	0|1	1|0	0|0	0|1	0|0	0|0	0|0	0|0	0|0	0|0	0|0	1|0	0|0	1|0	0|0	0|0	0|0	0|0	0|0	0|0	0|0	0|1
chr5	212492523	.	C	T	999	PASS	DP=3137;VDB=0;SGB=117.905;RPB=0.999948;MQB=0;BQB=6.42788e-05;MQ0F=0;ICB=0.87855;HOB=0.0130813;AC=48;AN=460;DP4=2715,0,284,0;MQ=40;ANN=T|intergenic_region|MODIFIER|Asa5G00954-Asa5G00955|Asa5G00954-Asa5G00955|intergenic_region|Asa5G00954-Asa5G00955|||n.212492523C>T||||||	GT	0|0	0|0	0|0	0|0	0|0	0|0	0|0	0|0	1|0	0|1	0|0	0|0	0|0	0|0	0|0	0|0	0|0	0|1	1|0	0|1	1|0	0|0	0|0	0|0	0|0	0|0	0|0	0|0	0|0	0|0	0|0	0|0	1|0	0|0	0|0	0|0	0|0	0|0	0|0	0|0	0|1
chr5	212492535	.	C	G	999	PASS	DP=3137;VDB=0;SGB=174.848;RPB=1;MQB=0;BQB=0.773793;MQ0F=0;ICB=0.797834;HOB=0.0178544;AC=53;AN=460;DP4=2733,0,325,0;MQ=40;ANN=G|intergenic_region|MODIFIER|Asa5G00954-Asa5G00955|Asa5G00954-Asa5G00955|intergenic_region|Asa5G00954-Asa5G00955|||n.212492535C>G||||||	GT	0|0	0|0	0|0	0|0	0|0	0|0	0|0	0|0	1|0	0|1	0|0	0|0	0|0	0|0	0|0	0|0	0|0	0|1	1|0	0|1	1|0	0|0	0|1	0|0	0|0	0|0	0|0	0|0	0|0	0|0	1|0	0|0	1|0	0|0	0|0	0|0	0|0	0|0	0|0	0|0	0|1
chr5	212492538	.	C	T	999	PASS	DP=3137;VDB=0;SGB=-185.23;RPB=0.999819;MQB=0;BQB=0.999927;MQ0F=0;ICB=0.00340763;HOB=0.107609;AC=345;AN=460;DP4=829,0,2237,0;MQ=40;ANN=C|intergenic_region|MODIFIER|Asa5G00954-Asa5G00955|Asa5G00954-Asa5G00955|intergenic_region|Asa5G00954-Asa5G00955|||n.212492538T>C||||||	GT	1|0	0|1	1|0	0|0	1|0	1|0	0|1	0|0	0|0	0|0	0|0	1|0	0|1	0|1	0|0	0|0	1|0	0|0	0|0	0|0	0|0	0|1	0|0	0|0	1|0	0|1	1|0	0|1	1|0	0|1	0|0	0|0	0|0	1|0	0|1	1|0	0|1	0|1	0|0	0|0	0|0
chr5	212493280	.	A	G	999	PASS	DP=2370;VDB=0;SGB=273.183;RPB=0.9938;MQB=0;BQB=0.655466;MQ0F=0;ICB=3.58534e-22;HOB=0.327552;AC=265;AN=460;DP4=0,1179,0,1113;MQ=37;ANN=A|intergenic_region|MODIFIER|Asa5G00954-Asa5G00955|Asa5G00954-Asa5G00955|intergenic_region|Asa5G00954-Asa5G00955|||n.212493280G>A||||||	GT	0|0	0|0	0|0	0|1	0|0	0|0	0|0	0|1	1|1	1|1	1|1	0|0	0|0	0|0	0|1	0|1	0|0	1|1	1|1	1|1	1|1	0|0	1|1	1|0	0|0	0|0	0|0	0|0	0|0	0|0	1|1	0|1	1|1	0|0	0|0	0|0	0|0	0|0	0|1	1|1	1|1
chr5	212493289	.	C	T	999	PASS	DP=2395;VDB=0;SGB=232.993;RPB=0.733026;MQB=0;BQB=0.975785;MQ0F=0;ICB=9.783e-16;HOB=0.274093;AC=251;AN=460;DP4=0,1132,0,1064;MQ=37;ANN=C|intergenic_region|MODIFIER|Asa5G00954-Asa5G00955|Asa5G00954-Asa5G00955|intergenic_region|Asa5G00954-Asa5G00955|||n.212493289T>C||||||	GT	0|0	0|0	0|1	0|1	0|0	0|0	1|0	0|1	1|1	1|1	1|1	0|0	0|0	0|0	0|1	0|1	0|0	1|1	1|1	1|1	1|1	0|0	1|1	1|0	0|1	0|0	0|0	0|0	0|0	1|0	1|1	0|1	1|1	0|0	0|0	0|0	0|0	1|0	0|1	1|1	1|1
chr5	212493319	.	G	A	999	PASS	DP=2395;VDB=0;SGB=385.287;RPB=0.896303;MQB=0.021613;BQB=0.575764;MQ0F=0;ICB=0.568016;HOB=0.0285917;AC=55;AN=460;DP4=0,1900,0,376;MQ=37;ANN=A|intergenic_region|MODIFIER|Asa5G00954-Asa5G00955|Asa5G00954-Asa5G00955|intergenic_region|Asa5G00954-Asa5G00955|||n.212493319G>A||||||	GT	0|0	0|0	0|0	0|0	0|0	0|0	0|0	0|0	1|0	0|1	1|0	0|0	0|0	0|0	0|0	0|0	0|0	0|1	1|0	0|1	1|0	0|0	0|1	0|0	0|0	0|0	0|0	0|0	0|0	0|0	1|0	0|0	1|0	0|0	0|0	0|0	0|0	0|0	0|0	0|0	0|1
chr5	212493362	.	C	T	999	PASS	DP=2439;VDB=0;SGB=323.156;RPB=0.995884;MQB=8.80154e-17;BQB=0.121256;MQ0F=0;ICB=0.450774;HOB=0.0372023;AC=76;AN=460;DP4=1817,0,454,0;MQ=47;ANN=T|intergenic_region|MODIFIER|Asa5G00954-Asa5G00955|Asa5G00954-Asa5G00955|intergenic_region|Asa5G00954-Asa5G00955|||n.212493362C>T||||||	GT	0|0	0|0	0|0	0|1	0|0	0|0	0|0	0|1	0|1	1|0	0|1	0|0	0|0	0|0	0|0	0|1	0|0	1|0	0|1	1|0	0|1	0|0	1|0	1|0	0|0	0|0	0|0	0|0	0|0	0|0	0|1	0|1	0|1	0|0	0|0	0|0	0|0	0|0	0|0	0|0	1|0
chr5	212493458	.	T	C	999	PASS	DP=2414;VDB=0;SGB=258.454;RPB=0.99767;MQB=0;BQB=0.994483;MQ0F=0;ICB=7.04288e-15;HOB=0.266153;AC=249;AN=460;DP4=1234,0,1139,0;MQ=47;ANN=T|intergenic_region|MODIFIER|Asa5G00954-Asa5G00955|Asa5G00954-Asa5G00955|intergenic_region|Asa5G00954-Asa5G00955|||n.212493458C>T||||||	GT	0|0	0|0	0|1	0|1	0|0	0|0	1|0	0|1	1|1	1|1	1|1	0|0	0|0	0|0	0|1	0|1	0|0	1|1	1|1	1|1	1|1	0|0	1|1	1|0	0|1	0|0	0|0	0|0	0|0	1|0	1|1	0|1	1|1	0|0	0|0	0|0	0|0	1|0	0|1	1|1	1|1
chr5	212502319	.	C	T	999	PASS	DP=2487;VDB=0;SGB=260.565;RPB=0.990117;MQB=0;BQB=0.922994;MQ0F=0;ICB=0.561342;HOB=0.0290955;AC=55;AN=456;DP4=0,2100,0,315;MQ=48;ANN=T|intergenic_region|MODIFIER|Asa5G00954-Asa5G00955|Asa5G00954-Asa5G00955|intergenic_region|Asa5G00954-Asa5G00955|||n.212502319C>T||||||	GT	0|0	0|0	0|0	0|0	0|0	0|0	0|0	0|0	0|1	1|0	0|1	0|0	0|0	0|0	0|0	0|0	0|0	1|0	0|1	1|0	0|1	0|0	1|0	0|0	0|0	0|0	0|0	0|0	0|0	0|0	0|1	0|0	0|1	0|0	0|0	0|0	0|0	0|0	0|0	0|0	1|0
chr5	212502341	.	G	T	999	PASS	DP=2487;VDB=0;SGB=193.529;RPB=0.991229;MQB=0;BQB=0.989589;MQ0F=0;ICB=0.179234;HOB=0.0480148;AC=48;AN=456;DP4=0,2178,0,224;MQ=48;ANN=T|intergenic_region|MODIFIER|Asa5G00954-Asa5G00955|Asa5G00954-Asa5G00955|intergenic_region|Asa5G00954-Asa5G00955|||n.212502341G>T||||||	GT	0|0	0|0	0|0	0|0	0|0	0|0	0|0	0|0	0|0	0|0	0|0	0|0	0|0	0|0	0|1	0|0	0|0	0|0	0|0	0|0	0|0	0|0	0|0	0|0	0|0	0|0	0|0	0|0	0|0	0|0	0|0	0|0	0|0	0|0	0|0	0|0	0|0	0|0	0|1	1|1	0|0
chr5	212502455	.	G	A	999	PASS	DP=2415;VDB=0;SGB=195.785;RPB=1;MQB=1.86321e-19;BQB=0.554245;MQ0F=0;ICB=0.0101181;HOB=0.0634109;AC=27;AN=454;DP4=2149,0,150,0;MQ=36;ANN=A|intergenic_region|MODIFIER|Asa5G00954-Asa5G00955|Asa5G00954-Asa5G00955|intergenic_region|Asa5G00954-Asa5G00955|||n.212502455G>A||||||	GT	0|0	0|0	0|0	0|0	0|0	0|0	0|0	0|0	0|0	0|0	0|0	0|0	0|0	0|0	0|1	0|0	0|0	0|0	0|0	0|0	0|0	0|0	0|0	0|0	0|0	0|0	0|0	0|0	0|0	0|0	0|0	0|0	0|0	0|0	0|0	0|0	0|0	0|0	0|1	1|1	0|0
chr5	212502463	.	G	A	999	PASS	DP=2415;VDB=0;SGB=-38.1871;RPB=0.99979;MQB=0;BQB=0.941676;MQ0F=0;ICB=0.0146239;HOB=0.0931223;AC=343;AN=454;DP4=568,0,1749,0;MQ=36;ANN=G|intergenic_region|MODIFIER|Asa5G00954-Asa5G00955|Asa5G00954-Asa5G00955|intergenic_region|Asa5G00954-Asa5G00955|||n.212502463A>G||||||	GT	1|0	0|1	1|0	0|0	1|0	1|0	0|1	0|0	0|0	0|0	0|0	1|0	0|1	0|1	0|0	0|0	1|0	0|0	0|0	0|0	0|0	0|1	0|0	0|0	1|0	0|1	1|0	0|1	1|0	0|1	0|0	0|0	0|0	1|0	0|1	0|0	0|1	0|1	0|0	0|0	0|0
chr5	212502500	.	A	T	999	PASS	DP=2415;VDB=0;SGB=-93.4918;RPB=0.999177;MQB=0;BQB=0.772314;MQ0F=0;ICB=0.0146239;HOB=0.0931223;AC=343;AN=454;DP4=582,0,1789,0;MQ=36;ANN=A|intergenic_region|MODIFIER|Asa5G00954-Asa5G00955|Asa5G00954-Asa5G00955|intergenic_region|Asa5G00954-Asa5G00955|||n.212502500T>A||||||	GT	1|0	0|1	1|0	0|0	1|0	1|0	0|1	0|0	0|0	0|0	0|0	1|0	0|1	0|1	0|0	0|0	1|0	0|0	0|0	0|0	0|0	0|1	0|0	0|0	1|0	0|1	1|0	0|1	1|0	0|1	0|0	0|0	0|0	1|0	0|1	0|0	0|1	0|1	0|0	0|0	0|0
chr5	212502511	.	G	A	999	PASS	DP=2415;VDB=0;SGB=257.273;RPB=0.999599;MQB=5.3826e-40;BQB=0.999995;MQ0F=0;ICB=0.557957;HOB=0.0293524;AC=55;AN=454;DP4=2004,0,310,0;MQ=36;ANN=A|intergenic_region|MODIFIER|Asa5G00954-Asa5G00955|Asa5G00954-Asa5G00955|intergenic_region|Asa5G00954-Asa5G00955|||n.212502511G>A||||||	GT	0|0	0|0	0|0	0|0	0|0	0|0	0|0	0|0	0|1	1|0	0|1	0|0	0|0	0|0	0|0	0|0	0|0	1|0	0|1	1|0	0|1	0|0	1|0	0|0	0|0	0|0	0|0	0|0	0|0	0|0	0|1	0|0	0|1	0|0	0|0	0|0	0|0	0|0	0|0	0|0	1|0
chr5	212502512	.	C	T	999	PASS	DP=2415;VDB=0;SGB=105.369;RPB=0.997195;MQB=0;BQB=0.850944;MQ0F=0;ICB=0.00137588;HOB=0.120144;AC=155;AN=452;DP4=1499,0,828,0;MQ=36;ANN=T|intergenic_region|MODIFIER|Asa5G00954-Asa5G00955|Asa5G00954-Asa5G00955|intergenic_region|Asa5G00954-Asa5G00955|||n.212502512C>T||||||	GT	0|1	1|0	0|1	1|0	0|1	0|1	1|0	1|1	0|0	0|0	0|0	0|1	1|0	1|0	1|0	1|0	0|1	0|0	0|0	0|0	0|0	1|0	0|0	0|1	0|1	1|0	0|1	1|0	0|1	1|0	0|0	1|0	0|0	0|1	1|0	1|1	1|0	1|0	1|0	0|0	0|0
chr5	212508358	.	T	C	999	PASS	DP=2174;VDB=0;SGB=881.519;RPB=0.949632;MQB=0;BQB=0.179895;MQ0F=0;ICB=0;HOB=0.486057;AC=215;AN=442;DP4=881,0,1240,0;MQ=36;ANN=C|intergenic_region|MODIFIER|Asa5G00954-Asa5G00955|Asa5G00954-Asa5G00955|intergenic_region|Asa5G00954-Asa5G00955|||n.212508358T>C||||||	GT	0|0	0|0	0|0	1|1	0|0	0|0	0|0	1|1	1|1	1|1	1|1	0|0	0|0	0|0	1|1	1|1	0|0	1|1	1|1	1|1	1|1	0|0	1|1	1|1	0|0	0|0	0|0	0|0	0|0	0|0	1|1	1|1	1|1	0|0	0|0	0|0	0|0	0|0	1|1	1|1	1|1
chr5	212508359	.	G	A	999	PASS	DP=2174;VDB=0;SGB=881.553;RPB=0.999096;MQB=0;BQB=0.876259;MQ0F=0;ICB=0;HOB=0.486057;AC=215;AN=442;DP4=859,0,1253,0;MQ=36;ANN=A|intergenic_region|MODIFIER|Asa5G00954-Asa5G00955|Asa5G00954-Asa5G00955|intergenic_region|Asa5G00954-Asa5G00955|||n.212508359G>A||||||	GT	0|0	0|0	0|0	1|1	0|0	0|0	0|0	1|1	1|1	1|1	1|1	0|0	0|0	0|0	1|1	1|1	0|0	1|1	1|1	1|1	1|1	0|0	1|1	1|1	0|0	0|0	0|0	0|0	0|0	0|0	1|1	1|1	1|1	0|0	0|0	0|0	0|0	0|0	1|1	1|1	1|1
chr5	212718712	.	G	A	999	PASS	DP=2766;VDB=0;SGB=147.544;RPB=0.999893;MQB=0;BQB=0.62924;MQ0F=0;ICB=0.31787;HOB=0.0444707;AC=75;AN=460;DP4=2233,0,423,0;MQ=45;ANN=A|intergenic_region|MODIFIER|Asa5G00954-Asa5G00955|Asa5G00954-Asa5G00955|intergenic_region|Asa5G00954-Asa5G00955|||n.212718712G>A||||||	GT	0|0	0|0	0|0	0|1	0|0	0|0	0|0	0|1	0|1	1|0	0|1	0|0	0|0	0|0	0|0	0|1	0|0	1|0	0|1	1|0	0|1	0|0	1|0	1|0	0|0	0|0	0|0	0|0	0|0	0|0	0|1	0|1	0|1	0|0	0|0	0|0	0|0	0|0	0|0	0|0	1|0
chr5	212718820	.	T	A	999	PASS	DP=2767;VDB=0;SGB=-32.7293;RPB=0;MQB=2.54083e-36;BQB=0.847743;MQ0F=0;ICB=3.33196e-06;HOB=0.164985;AC=154;AN=458;DP4=1762,0,795,0;MQ=45;ANN=A|intergenic_region|MODIFIER|Asa5G00954-Asa5G00955|Asa5G00954-Asa5G00955|intergenic_region|Asa5G00954-Asa5G00955|||n.212718820T>A||||||	GT	0|1	1|0	0|1	1|0	0|1	0|1	1|0	1|0	0|0	0|0	0|0	0|1	1|0	1|0	1|0	1|0	0|1	0|0	0|0	0|0	0|0	1|0	0|0	0|1	0|1	1|0	0|1	1|0	0|1	1|0	0|0	1|0	0|0	0|1	1|0	0|1	1|0	1|0	1|0	0|0	0|0
chr5	212718821	.	C	T	999	PASS	DP=2767;VDB=0;SGB=110.78;RPB=5.98834e-28;MQB=0;BQB=0.0214225;MQ0F=0;ICB=0.338918;HOB=0.0430624;AC=74;AN=460;DP4=2263,0,378,0;MQ=45;ANN=T|intergenic_region|MODIFIER|Asa5G00954-Asa5G00955|Asa5G00954-Asa5G00955|intergenic_region|Asa5G00954-Asa5G00955|||n.212718821C>T||||||	GT	0|0	0|0	0|0	0|1	0|0	0|0	0|0	0|1	0|1	1|0	0|1	0|0	0|0	0|0	0|0	0|1	0|0	1|0	0|1	1|0	0|1	0|0	1|0	1|0	0|0	0|0	0|0	0|0	0|0	0|0	0|1	0|1	0|1	0|0	0|0	0|0	0|0	0|0	0|0	0|0	1|0
chr5	212718837	.	C	G	999	PASS	DP=5458;VDB=0;SGB=305.88;RPB=2.69513e-26;MQB=1.18685e-16;MQSB=0.000307642;BQB=0.0107736;MQ0F=0;ICB=0.568016;HOB=0.0285917;AC=55;AN=460;DP4=2389,28,363,1;MQ=45;ANN=G|intergenic_region|MODIFIER|Asa5G00954-Asa5G00955|Asa5G00954-Asa5G00955|intergenic_region|Asa5G00954-Asa5G00955|||n.212718837C>G||||||	GT	0|0	0|0	0|0	0|0	0|0	0|0	0|0	0|0	0|1	1|0	0|1	0|0	0|0	0|0	0|0	0|0	0|0	1|0	0|1	1|0	0|1	0|0	1|0	0|0	0|0	0|0	0|0	0|0	0|0	0|0	0|1	0|0	0|1	0|0	0|0	0|0	0|0	0|0	0|0	0|0	1|0
chr5	212718851	.	C	T	999	PASS	DP=3551;VDB=0;SGB=224.634;RPB=8.46561e-23;MQB=0;MQSB=1.98405e-12;BQB=7.1589e-19;MQ0F=0;ICB=0.680933;HOB=0.0226938;AC=49;AN=460;DP4=837,1395,1,311;MQ=41;ANN=T|intergenic_region|MODIFIER|Asa5G00954-Asa5G00955|Asa5G00954-Asa5G00955|intergenic_region|Asa5G00954-Asa5G00955|||n.212718851C>T||||||	GT	0|0	0|0	0|0	0|0	0|0	0|0	0|0	0|0	0|1	1|0	0|1	0|0	0|0	0|0	0|0	0|0	0|0	1|0	0|1	1|0	0|1	0|0	1|0	0|0	0|0	0|0	0|0	0|0	0|0	0|0	0|0	0|0	0|1	0|0	0|0	0|0	0|0	0|0	0|0	0|0	1|0
chr5	212718852	.	C	T	999	PASS	DP=3551;VDB=0;SGB=161.447;RPB=1.04568e-28;MQB=0;MQSB=6.16047e-13;BQB=1.82967e-22;MQ0F=0;ICB=0.598584;HOB=0.0299527;AC=77;AN=460;DP4=840,1362,0,408;MQ=41;ANN=T|intergenic_region|MODIFIER|Asa5G00954-Asa5G00955|Asa5G00954-Asa5G00955|intergenic_region|Asa5G00954-Asa5G00955|||n.212718852C>T||||||	GT	0|0	0|0	0|0	0|1	0|0	0|0	0|0	0|1	1|0	0|1	1|0	0|0	0|0	0|0	0|0	0|1	0|0	0|1	1|0	0|1	1|0	0|0	0|1	1|0	0|0	0|0	0|0	0|0	0|0	0|0	1|1	0|1	1|0	0|0	0|0	0|0	0|0	0|0	0|0	0|0	0|1
chr5	212718949	.	G	T	999	PASS	DP=2704;VDB=0;SGB=-101.6;RPB=0.990122;MQB=0;BQB=0.859284;MQ0F=0;ICB=1.0514e-06;HOB=0.172108;AC=157;AN=460;DP4=0,1811,0,835;MQ=36;ANN=T|intergenic_region|MODIFIER|Asa5G00954-Asa5G00955|Asa5G00954-Asa5G00955|intergenic_region|Asa5G00954-Asa5G00955|||n.212718949G>T||||||	GT	0|1	1|0	0|1	1|0	0|1	0|1	1|0	1|0	0|0	0|0	0|0	0|1	1|0	1|0	1|0	1|0	0|1	0|0	0|0	0|0	0|0	1|0	0|0	0|1	0|1	1|0	0|1	1|0	0|1	1|0	0|0	1|0	0|0	0|1	1|0	0|1	1|0	1|0	1|0	0|0	0|0
chr5	212718962	.	T	C	999	PASS	DP=2704;VDB=0;SGB=-117.286;RPB=0.998714;MQB=0;BQB=0.548579;MQ0F=0;ICB=1.66806e-06;HOB=0.169149;AC=156;AN=460;DP4=0,1857,0,811;MQ=36;ANN=C|intergenic_region|MODIFIER|Asa5G00954-Asa5G00955|Asa5G00954-Asa5G00955|intergenic_region|Asa5G00954-Asa5G00955|||n.212718962T>C||||||	GT	0|1	1|0	0|1	1|0	0|1	0|1	1|0	1|0	0|0	0|0	0|0	0|1	1|0	1|0	1|0	1|0	0|1	0|0	0|0	0|0	0|0	1|0	0|0	0|1	0|1	1|0	0|1	1|0	0|1	1|0	0|0	1|0	0|0	0|1	1|0	0|1	1|0	1|0	1|0	0|0	0|0
chr5	212735778	.	G	A	999	PASS	DP=2504;VDB=0;SGB=514.485;RPB=0.755761;MQB=0.645497;BQB=0.32791;MQ0F=0;ICB=0.489747;HOB=0.0342388;AC=56;AN=428;DP4=1946,0,481,0;MQ=39;ANN=A|intergenic_region|MODIFIER|Asa5G00954-Asa5G00955|Asa5G00954-Asa5G00955|intergenic_region|Asa5G00954-Asa5G00955|||n.212735778G>A||||||	GT	0|0	0|0	0|0	0|0	0|0	0|0	0|0	0|0	1|0	0|1	1|0	0|0	0|0	0|0	0|0	0|0	0|0	0|1	1|0	0|1	1|0	0|0	0|1	0|0	0|0	0|0	0|0	0|0	0|0	0|0	1|0	0|0	1|0	0|0	0|0	0|0	0|0	0|0	0|0	0|0	0|1
chr5	212735815	.	C	A	999	PASS	DP=2504;VDB=0;SGB=523.549;RPB=0.560314;MQB=0.349792;BQB=0.998281;MQ0F=0;ICB=0.385517;HOB=0.0443598;AC=89;AN=428;DP4=1799,0,641,0;MQ=39;ANN=A|intergenic_region|MODIFIER|Asa5G00954-Asa5G00955|Asa5G00954-Asa5G00955|intergenic_region|Asa5G00954-Asa5G00955|||n.212735815C>A||||||	GT	0|0	0|0	0|0	1|1	0|0	0|0	0|0	1|1	0|1	1|0	0|1	0|0	0|0	0|0	0|0	1|1	0|0	1|0	0|1	1|0	0|1	0|0	1|0	1|1	0|0	0|0	0|0	0|0	0|0	0|0	0|1	1|1	0|1	0|0	0|0	0|0	0|0	0|0	0|0	0|0	1|0
chr5	212735923	.	T	C	999	PASS	DP=2494;VDB=0;SGB=449.662;RPB=0.973302;MQB=0;BQB=0.00924883;MQ0F=0;ICB=0.489747;HOB=0.0342388;AC=56;AN=428;DP4=0,1993,0,423;MQ=46;ANN=C|intergenic_region|MODIFIER|Asa5G00954-Asa5G00955|Asa5G00954-Asa5G00955|intergenic_region|Asa5G00954-Asa5G00955|||n.212735923T>C||||||	GT	0|0	0|0	0|0	0|0	0|0	0|0	0|0	0|0	1|0	0|1	1|0	0|0	0|0	0|0	0|0	0|0	0|0	0|1	1|0	0|1	1|0	0|0	0|1	0|0	0|0	0|0	0|0	0|0	0|0	0|0	1|0	0|0	1|0	0|0	0|0	0|0	0|0	0|0	0|0	0|0	0|1
chr5	212735998	.	C	A	999	PASS	DP=2494;VDB=0;SGB=508.367;RPB=0.995825;MQB=0;BQB=0.716615;MQ0F=0;ICB=0.489747;HOB=0.0342388;AC=56;AN=428;DP4=0,1952,0,470;MQ=46;ANN=A|intergenic_region|MODIFIER|Asa5G00954-Asa5G00955|Asa5G00954-Asa5G00955|intergenic_region|Asa5G00954-Asa5G00955|||n.212735998C>A||||||	GT	0|0	0|0	0|0	0|0	0|0	0|0	0|0	0|0	1|0	0|1	1|0	0|0	0|0	0|0	0|0	0|0	0|0	0|1	1|0	0|1	1|0	0|0	0|1	0|0	0|0	0|0	0|0	0|0	0|0	0|0	1|0	0|0	1|0	0|0	0|0	0|0	0|0	0|0	0|0	0|0	0|1
chr5	212736000	.	G	T	999	PASS	DP=2494;VDB=0;SGB=565.788;RPB=0.999776;MQB=0;BQB=0.6271;MQ0F=0;ICB=0.385517;HOB=0.0443598;AC=89;AN=428;DP4=0,1782,0,646;MQ=46;ANN=T|intergenic_region|MODIFIER|Asa5G00954-Asa5G00955|Asa5G00954-Asa5G00955|intergenic_region|Asa5G00954-Asa5G00955|||n.212736000G>T||||||	GT	0|0	0|0	0|0	1|1	0|0	0|0	0|0	1|1	0|1	1|0	0|1	0|0	0|0	0|0	0|0	1|1	0|0	1|0	0|1	1|0	0|1	0|0	1|0	1|1	0|0	0|0	0|0	0|0	0|0	0|0	0|1	1|1	0|1	0|0	0|0	0|0	0|0	0|0	0|0	0|0	1|0
chr5	212740061	.	G	T	999	PASS	DP=2547;VDB=0;SGB=799.083;RPB=0.998755;MQB=0;BQB=0.774808;MQ0F=0;ICB=3.75771e-28;HOB=0.380054;AC=138;AN=430;DP4=0,1641,0,830;MQ=48;ANN=T|intergenic_region|MODIFIER|Asa5G00954-Asa5G00955|Asa5G00954-Asa5G00955|intergenic_region|Asa5G00954-Asa5G00955|||n.212740061G>T||||||	GT	0|0	0|0	0|0	1|1	0|0	0|0	0|0	1|1	0|1	1|1	1|1	0|0	0|0	0|0	0|0	1|1	0|0	1|1	1|1	1|1	1|1	0|0	1|1	1|1	0|0	0|0	0|0	0|0	0|0	0|0	1|1	1|1	1|1	0|0	0|0	0|0	0|0	0|0	0|0	0|0	1|1
chr5	212746252	.	A	G	999	PASS	DP=1955;VDB=0;SGB=274.182;RPB=0.96524;MQB=1.45485e-32;MQSB=0.13532;BQB=0.516954;MQ0F=0;ICB=2.58793e-05;HOB=0.10328;AC=24;AN=398;DP4=4,1703,0,117;MQ=43;ANN=G|intergenic_region|MODIFIER|Asa5G00954-Asa5G00955|Asa5G00954-Asa5G00955|intergenic_region|Asa5G00954-Asa5G00955|||n.212746252A>G||||||	GT	0|0	0|0	0|0	0|0	0|0	0|0	0|0	0|0	0|0	0|0	0|0	0|0	0|0	0|0	0|0	0|0	0|0	0|0	0|0	0|0	0|0	0|0	0|0	0|0	0|0	0|0	0|0	0|0	0|0	0|0	0|0	0|0	0|0	0|0	0|0	0|0	0|0	0|0	0|0	0|0	0|0
chr5	212746311	.	C	A	999	PASS	DP=1955;VDB=0;SGB=620.341;RPB=0.997097;MQB=0;MQSB=0.409651;BQB=0.771498;MQ0F=0;ICB=4.52457e-30;HOB=0.404434;AC=112;AN=398;DP4=3,1334,0,539;MQ=43;ANN=A|intergenic_region|MODIFIER|Asa5G00954-Asa5G00955|Asa5G00954-Asa5G00955|intergenic_region|Asa5G00954-Asa5G00955|||n.212746311C>A||||||	GT	0|0	0|0	0|0	1|1	0|0	0|0	0|0	1|1	1|1	1|1	1|1	0|0	0|0	0|0	0|0	1|1	0|0	1|1	1|1	1|1	1|1	0|0	1|1	1|1	0|0	0|0	0|0	0|0	0|0	0|0	1|1	1|1	1|1	0|0	0|0	0|0	0|0	0|0	0|0	0|0	1|1
chr5	212746329	.	G	T	999	PASS	DP=1955;VDB=0;SGB=650.868;RPB=0.993615;MQB=0;MQSB=0.129509;BQB=0.00109135;MQ0F=0;ICB=4.52457e-30;HOB=0.404434;AC=112;AN=398;DP4=4,1322,0,549;MQ=43;ANN=T|intergenic_region|MODIFIER|Asa5G00954-Asa5G00955|Asa5G00954-Asa5G00955|intergenic_region|Asa5G00954-Asa5G00955|||n.212746329G>T||||||	GT	0|0	0|0	0|0	1|1	0|0	0|0	0|0	1|1	1|1	1|1	1|1	0|0	0|0	0|0	0|0	1|1	0|0	1|1	1|1	1|1	1|1	0|0	1|1	1|1	0|0	0|0	0|0	0|0	0|0	0|0	1|1	1|1	1|1	0|0	0|0	0|0	0|0	0|0	0|0	0|0	1|1
chr5	212746379	.	T	A	999	PASS	DP=1948;VDB=0;SGB=272.727;RPB=0.999558;MQB=1.88374e-30;BQB=0.213791;MQ0F=0;ICB=2.58793e-05;HOB=0.10328;AC=24;AN=398;DP4=0,1793,0,112;MQ=43;ANN=A|intergenic_region|MODIFIER|Asa5G00954-Asa5G00955|Asa5G00954-Asa5G00955|intergenic_region|Asa5G00954-Asa5G00955|||n.212746379T>A||||||	GT	0|0	0|0	0|0	0|0	0|0	0|0	0|0	0|0	0|0	0|0	0|0	0|0	0|0	0|0	0|0	0|0	0|0	0|0	0|0	0|0	0|0	0|0	0|0	0|0	0|0	0|0	0|0	0|0	0|0	0|0	0|0	0|0	0|0	0|0	0|0	0|0	0|0	0|0	0|0	0|0	0|0
chr5	212764643	.	G	A	999	PASS	DP=4160;VDB=0;SGB=-137.075;RPB=0.999353;MQB=0.471441;MQSB=1;BQB=0.579811;MQ0F=0;ICB=0.468055;HOB=0.0340265;AC=60;AN=460;DP4=3404,1,666,0;MQ=21;ANN=A|intergenic_region|MODIFIER|Asa5G00954-Asa5G00955|Asa5G00954-Asa5G00955|intergenic_region|Asa5G00954-Asa5G00955|||n.212764643G>A||||||	GT	0|0	0|0	0|0	1|0	0|0	0|0	0|0	1|0	0|0	0|1	1|0	0|0	0|0	0|0	0|0	1|0	0|0	1|0	0|0	0|0	0|0	0|0	0|0	0|1	0|0	0|0	0|0	0|0	0|0	0|0	0|0	1|0	0|0	0|0	0|0	0|0	0|0	0|0	0|0	0|1	0|0
chr5	212764644	.	A	T	999	PASS	DP=4160;VDB=0;SGB=-244.899;RPB=0.996026;MQB=0.684101;MQSB=1;BQB=0.334848;MQ0F=0;ICB=0.528337;HOB=0.0307089;AC=57;AN=460;DP4=3431,1,649,0;MQ=21;ANN=T|intergenic_region|MODIFIER|Asa5G00954-Asa5G00955|Asa5G00954-Asa5G00955|intergenic_region|Asa5G00954-Asa5G00955|||n.212764644A>T||||||	GT	0|0	0|0	0|0	1|0	0|0	0|0	0|0	1|0	0|0	0|1	0|0	0|0	0|0	0|0	0|0	1|0	0|0	1|0	0|0	0|0	0|0	0|0	0|0	0|1	0|0	0|0	0|0	0|0	0|0	0|0	0|0	1|0	0|0	0|0	0|0	0|0	0|0	0|0	0|0	0|1	0|0
chr5	212764659	.	C	T	999	PASS	DP=4170;VDB=0;SGB=-873.965;RPB=0.992957;MQB=0;MQSB=1;BQB=0.950566;MQ0F=0;ICB=4.61415e-07;HOB=0.178081;AC=209;AN=460;DP4=2541,1,1528,0;MQ=21;ANN=T|intergenic_region|MODIFIER|Asa5G00954-Asa5G00955|Asa5G00954-Asa5G00955|intergenic_region|Asa5G00954-Asa5G00955|||n.212764659C>T||||||	GT	1|0	1|1	1|0	0|0	1|0	1|0	0|1	0|0	1|0	0|0	0|0	1|1	0|1	1|1	0|0	0|0	1|0	0|1	0|0	0|0	1|0	0|1	0|1	0|0	1|0	0|0	1|0	0|1	1|0	0|1	1|0	0|0	1|0	1|0	1|1	1|0	0|1	0|1	1|0	0|0	0|1
chr5	212764685	.	A	C	999	PASS	DP=4174;VDB=0;SGB=-21.3976;RPB=0.9986;MQB=0;MQSB=0.876894;BQB=0.88758;MQ0F=0;ICB=0.288316;HOB=0.0512665;AC=136;AN=460;DP4=3185,2,840,0;MQ=21;ANN=C|intergenic_region|MODIFIER|Asa5G00954-Asa5G00955|Asa5G00954-Asa5G00955|intergenic_region|Asa5G00954-Asa5G00955|||n.212764685A>C||||||	GT	1|0	1|1	1|0	0|0	1|0	1|0	0|1	0|0	0|0	0|0	0|0	1|1	0|1	1|1	0|0	0|0	1|0	0|0	0|0	0|0	0|0	0|1	0|0	0|0	1|0	0|0	1|0	0|0	1|0	0|1	0|0	0|0	0|0	1|1	1|1	1|0	0|1	0|1	0|0	0|0	0|0
chr5	212764696	.	C	T	999	PASS	DP=4520;VDB=0;SGB=-824.743;RPB=0.792616;MQB=0;MQSB=0.217937;BQB=1.59853e-09;MQ0F=0;ICB=1.00732e-05;HOB=0.158119;AC=197;AN=460;DP4=2576,36,1503,0;MQ=21;ANN=T|intergenic_region|MODIFIER|Asa5G00954-Asa5G00955|Asa5G00954-Asa5G00955|intergenic_region|Asa5G00954-Asa5G00955|||n.212764696C>T||||||	GT	1|0	1|1	1|0	0|0	1|0	1|0	0|1	0|0	1|0	0|0	0|0	1|1	0|1	1|1	0|0	0|0	1|0	0|1	0|0	0|0	1|0	0|1	0|1	0|0	1|0	0|0	1|0	0|0	1|0	0|1	1|0	0|0	1|0	1|0	1|1	1|0	0|1	0|1	0|0	0|0	0|1
chr5	212764704	.	A	G	999	PASS	DP=4527;VDB=0;SGB=-838.541;RPB=0.616532;MQB=0;MQSB=0.148525;BQB=7.69226e-09;MQ0F=0;ICB=5.12659e-05;HOB=0.146541;AC=212;AN=460;DP4=2526,33,1526,2;MQ=21;ANN=G|intergenic_region|MODIFIER|Asa5G00954-Asa5G00955|Asa5G00954-Asa5G00955|intergenic_region|Asa5G00954-Asa5G00955|||n.212764704A>G||||||	GT	1|0	1|1	1|0	0|0	1|0	1|0	0|1	0|0	1|0	0|0	0|0	1|1	0|1	1|1	0|0	0|0	1|0	0|1	0|0	0|0	1|0	0|1	0|1	0|0	1|0	0|1	1|0	0|1	1|0	0|1	1|0	0|0	1|0	1|0	1|1	1|1	0|1	1|1	0|0	0|0	0|1
chr5	212764759	.	C	T	999	PASS	DP=4528;VDB=0;SGB=208.918;RPB=0.793962;MQB=4.23653e-30;MQSB=0.206642;BQB=2.99434e-08;MQ0F=0;ICB=0.411808;HOB=0.0371901;AC=63;AN=462;DP4=3186,40,853,0;MQ=21;ANN=T|intergenic_region|MODIFIER|Asa5G00954-Asa5G00955|Asa5G00954-Asa5G00955|intergenic_region|Asa5G00954-Asa5G00955|||n.212764759C>T||||||	GT	0|0	0|0	0|0	1|0	0|0	0|0	0|0	1|0	0|0	0|1	0|1	0|0	0|0	0|0	0|0	1|0	0|0	1|0	0|0	0|0	0|0	0|0	0|0	0|1	0|0	0|0	0|0	0|0	0|0	0|0	0|0	1|0	0|0	0|0	0|0	0|0	0|0	0|0	0|0	0|1	0|0
chr5	212764762	.	G	A	999	PASS	DP=4527;VDB=0;SGB=-12.5565;RPB=0.287578;MQB=0;MQSB=0.414179;BQB=3.83207e-06;MQ0F=0;ICB=0.958043;HOB=0.0070932;AC=41;AN=462;DP4=3667,41,330,0;MQ=21;ANN=A|intergenic_region|MODIFIER|Asa5G00954-Asa5G00955|Asa5G00954-Asa5G00955|intergenic_region|Asa5G00954-Asa5G00955|||n.212764762G>A||||||	GT	0|0	0|0	0|0	1|0	0|0	0|0	0|0	1|0	0|0	0|0	0|0	0|0	0|0	0|0	0|1	1|0	0|0	0|0	0|0	0|0	0|0	0|0	0|0	0|1	0|0	0|0	0|0	0|0	0|0	0|0	0|0	1|0	0|0	0|0	0|0	0|0	0|0	0|0	1|0	0|0	0|0
chr5	212767635	.	A	T	999	PASS	DP=2924;VDB=0;SGB=-514.881;RPB=1.12229e-40;MQB=0;BQB=0.971484;MQ0F=0;ICB=7.83077e-05;HOB=0.139465;AC=122;AN=462;DP4=2352,0,539,0;MQ=38;ANN=T|intergenic_region|MODIFIER|Asa5G00954-Asa5G00955|Asa5G00954-Asa5G00955|intergenic_region|Asa5G00954-Asa5G00955|||n.212767635A>T||||||	GT	0|1	1|0	0|1	1|0	0|1	0|0	1|0	0|0	0|0	0|0	0|0	0|1	1|0	1|0	0|0	1|0	0|0	0|0	0|0	0|0	0|0	1|0	0|0	0|1	0|0	1|0	0|0	1|0	0|1	1|0	0|0	1|0	0|0	0|0	1|0	0|1	1|0	1|0	0|0	0|0	0|0
chr5	212767644	.	A	T	999	PASS	DP=2925;VDB=0;SGB=-516.276;RPB=8.67684e-42;MQB=0;BQB=0.994648;MQ0F=0;ICB=0.000104487;HOB=0.137188;AC=121;AN=462;DP4=2348,0,542,0;MQ=38;ANN=T|intergenic_region|MODIFIER|Asa5G00954-Asa5G00955|Asa5G00954-Asa5G00955|intergenic_region|Asa5G00954-Asa5G00955|||n.212767644A>T||||||	GT	0|1	1|0	0|1	1|0	0|1	0|0	1|0	0|0	0|0	0|0	0|0	0|1	1|0	1|0	0|0	1|0	0|0	0|0	0|0	0|0	0|0	1|0	0|0	0|1	0|0	1|0	0|0	1|0	0|1	1|0	0|0	1|0	0|0	0|0	1|0	0|1	1|0	1|0	0|0	0|0	0|0
chr5	212767722	.	C	T	999	PASS	DP=2928;VDB=0;SGB=-464.606;RPB=5.09092e-41;MQB=0;MQSB=0.148998;BQB=0.930823;MQ0F=0;ICB=0.000215608;HOB=0.131607;AC=118;AN=460;DP4=2233,2,512,0;MQ=38;ANN=T|intergenic_region|MODIFIER|Asa5G00954-Asa5G00955|Asa5G00954-Asa5G00955|intergenic_region|Asa5G00954-Asa5G00955|||n.212767722C>T||||||	GT	0|1	1|0	0|1	1|0	0|1	0|0	1|0	0|0	0|0	0|0	0|0	0|1	1|0	1|0	0|0	1|0	0|0	0|0	0|0	0|0	0|0	1|0	0|0	0|1	0|0	1|0	0|0	1|0	0|1	1|0	0|0	1|0	0|0	0|0	1|0	0|1	1|0	1|0	0|0	0|0	0|0
chr5	212767832	.	T	C	999	PASS	DP=2989;VDB=0;SGB=-542.428;RPB=1;MQB=0;BQB=0.658317;MQ0F=0;ICB=7.35891e-06;HOB=0.157287;AC=129;AN=460;DP4=0,2336,0,540;MQ=38;ANN=C|intergenic_region|MODIFIER|Asa5G00954-Asa5G00955|Asa5G00954-Asa5G00955|intergenic_region|Asa5G00954-Asa5G00955|||n.212767832T>C||||||	GT	0|1	1|0	0|1	1|0	0|1	0|0	1|0	0|0	0|0	0|0	0|0	0|1	1|0	1|0	0|0	1|0	0|0	0|0	0|0	0|0	0|0	1|0	0|0	0|1	0|0	1|0	0|1	1|0	0|1	1|0	0|0	1|0	0|0	0|0	1|0	0|1	1|0	1|0	1|0	0|0	0|0
chr5	212767856	.	C	T	999	PASS	DP=2984;VDB=0;SGB=-552.013;RPB=0.937358;MQB=0;BQB=0.776492;MQ0F=0;ICB=3.80856e-11;HOB=0.227079;AC=155;AN=460;DP4=0,2227,0,704;MQ=38;ANN=T|intergenic_region|MODIFIER|Asa5G00954-Asa5G00955|Asa5G00954-Asa5G00955|intergenic_region|Asa5G00954-Asa5G00955|||n.212767856C>T||||||	GT	0|1	1|0	0|1	1|0	0|1	0|0	1|0	0|0	0|0	0|0	0|0	0|1	1|0	1|0	1|0	1|0	0|0	0|0	0|0	0|0	0|0	1|0	0|0	0|1	0|0	1|0	0|1	1|0	0|1	1|0	0|0	1|0	0|0	0|0	1|0	0|1	1|0	1|0	0|1	0|1	0|0
chr5	212801509	.	C	T	999	PASS	DP=4567;VDB=0;SGB=-172.806;RPB=1;MQB=0;BQB=0.0358299;MQ0F=0;ICB=0.000378385;HOB=0.12741;AC=340;AN=460;DP4=1172,0,3190,0;MQ=46;ANN=C|intron_variant|MODIFIER|Asa5G00955|Asa5G00955|transcript|Asa5G00955.1|protein_coding|1/1|c.270+1314T>C||||||	GT	0|1	1|0	0|1	0|0	0|1	0|1	1|0	0|0	0|0	0|0	0|0	0|1	1|0	1|0	0|0	0|0	0|1	0|0	0|0	0|0	0|0	1|0	0|0	0|0	0|1	1|0	0|1	1|0	0|1	1|0	0|0	0|0	0|0	0|1	1|0	0|1	1|0	1|0	0|0	0|0	0|0
chr5	212801612	.	C	T	999	PASS	DP=4543;VDB=0;SGB=419.849;RPB=0.995158;MQB=0;MQSB=1;BQB=0.216596;MQ0F=0;ICB=0.548257;HOB=0.0296408;AC=56;AN=460;DP4=1,3749,0,523;MQ=49;ANN=T|intron_variant|MODIFIER|Asa5G00955|Asa5G00955|transcript|Asa5G00955.1|protein_coding|1/1|c.270+1417C>T||||||	GT	0|0	0|0	0|0	0|0	0|0	0|0	0|0	0|0	1|0	1|0	1|0	0|0	0|0	0|0	0|0	0|0	0|0	0|1	1|0	0|1	1|0	0|0	0|1	0|0	0|0	0|0	0|0	0|0	0|0	0|0	1|0	0|0	1|0	0|0	0|0	0|0	0|0	0|0	0|0	0|0	0|1
chr5	212817443	.	C	A	999	PASS	DP=4636;VDB=0;SGB=-212.483;RPB=0.968747;MQB=7.1963e-05;BQB=0.990106;MQ0F=0;ICB=0.597046;HOB=0.0268563;AC=54;AN=466;DP4=4191,0,352,0;MQ=24;ANN=A|intergenic_region|MODIFIER|Asa5G00955-Asa5G00956|Asa5G00955-Asa5G00956|intergenic_region|Asa5G00955-Asa5G00956|||n.212817443C>A||||||	GT	0|0	0|0	0|0	0|0	0|0	0|0	0|0	0|0	1|0	1|0	1|0	0|0	0|0	0|0	0|0	0|0	0|0	0|1	0|0	0|1	0|0	0|0	0|1	0|0	0|0	0|0	0|0	0|0	0|0	0|0	1|0	0|0	1|0	0|0	0|0	0|0	0|0	0|0	0|0	0|1	0|0
chr5	212817471	.	C	T	999	PASS	DP=4636;VDB=0;SGB=-1113.49;RPB=0;MQB=0;BQB=0.420644;MQ0F=0;ICB=0.100756;HOB=0.0663486;AC=100;AN=466;DP4=3942,0,606,0;MQ=24;ANN=T|intergenic_region|MODIFIER|Asa5G00955-Asa5G00956|Asa5G00955-Asa5G00956|intergenic_region|Asa5G00955-Asa5G00956|||n.212817471C>T||||||	GT	0|1	0|0	0|1	0|0	0|1	0|1	0|0	0|0	0|0	0|0	0|0	0|1	1|0	0|0	0|0	0|0	0|1	0|0	0|0	0|0	0|0	0|1	0|0	0|0	0|1	1|0	0|1	0|0	0|1	1|0	0|0	0|0	0|0	0|0	0|0	0|1	1|0	1|0	0|0	0|0	0|0
chr5	212817517	.	G	A	999	PASS	DP=4637;VDB=0;SGB=-665.771;RPB=5.18382e-11;MQB=2.44847e-16;BQB=0.0560559;MQ0F=0;ICB=7.14467e-08;HOB=0.18571;AC=142;AN=466;DP4=3463,0,995,0;MQ=24;ANN=A|intergenic_region|MODIFIER|Asa5G00955-Asa5G00956|Asa5G00955-Asa5G00956|intergenic_region|Asa5G00955-Asa5G00956|||n.212817517G>A||||||	GT	0|1	1|0	0|1	1|0	0|1	0|1	1|0	1|0	0|0	0|0	0|0	0|1	1|0	1|0	1|0	0|0	0|1	0|0	0|0	0|0	0|0	0|0	0|0	0|1	0|1	1|0	0|1	0|0	0|1	1|0	0|0	0|0	0|0	0|1	1|0	0|1	1|0	1|0	0|0	0|0	0|0
chr5	212817534	.	A	G	999	PASS	DP=4637;VDB=0;SGB=131.38;RPB=1.02828e-05;MQB=2.62627e-07;BQB=0.472017;MQ0F=0;ICB=0.252603;HOB=0.0477445;AC=72;AN=466;DP4=4030,0,545,0;MQ=24;ANN=G|intergenic_region|MODIFIER|Asa5G00955-Asa5G00956|Asa5G00955-Asa5G00956|intergenic_region|Asa5G00955-Asa5G00956|||n.212817534A>G||||||	GT	0|0	0|0	0|0	1|0	0|0	0|0	0|0	1|0	1|0	1|0	1|0	0|0	0|0	0|0	0|0	1|0	0|0	0|1	1|0	0|1	1|0	0|0	0|1	0|1	0|0	0|0	0|0	0|0	0|0	0|0	1|0	1|0	1|0	0|0	0|0	0|0	0|0	0|0	0|0	0|0	0|1
chr5	212817543	.	T	C	999	PASS	DP=4637;VDB=0;SGB=-567.406;RPB=0;MQB=0;BQB=0.476428;MQ0F=0;ICB=3.48174e-14;HOB=0.257474;AC=288;AN=466;DP4=1856,0,2620,0;MQ=24;ANN=T|intergenic_region|MODIFIER|Asa5G00955-Asa5G00956|Asa5G00955-Asa5G00956|intergenic_region|Asa5G00955-Asa5G00956|||n.212817543C>T||||||	GT	0|1	1|0	0|1	0|0	0|1	0|1	1|0	1|0	0|0	0|0	0|0	0|1	1|0	1|0	1|0	1|0	0|1	0|0	0|0	0|0	0|0	1|1	0|0	0|1	0|1	1|0	0|1	1|0	0|1	1|0	0|0	1|0	0|0	0|1	1|0	0|1	1|0	1|0	0|1	0|1	0|0
chr5	212817549	.	G	A	999	PASS	DP=4637;VDB=0;SGB=7.23533;RPB=4.25803e-05;MQB=3.20592e-07;BQB=0.58754;MQ0F=0;ICB=0.419407;HOB=0.0365544;AC=63;AN=466;DP4=4040,0,465,0;MQ=24;ANN=A|intergenic_region|MODIFIER|Asa5G00955-Asa5G00956|Asa5G00955-Asa5G00956|intergenic_region|Asa5G00955-Asa5G00956|||n.212817549G>A||||||	GT	0|0	0|0	0|0	0|0	0|0	0|0	0|0	0|0	1|0	1|0	0|0	0|0	0|0	0|0	0|0	0|0	0|0	0|1	1|0	0|1	1|0	0|0	0|1	0|0	0|0	0|0	0|0	0|0	0|0	0|0	1|0	0|0	1|0	0|0	0|0	0|0	0|0	0|0	0|0	0|0	0|1
chr5	212817556	.	A	G	999	PASS	DP=9118;VDB=0;SGB=-1145.49;RPB=0;MQB=0;MQSB=0.00025962;BQB=0;MQ0F=0;ICB=0.0614993;HOB=0.071322;AC=88;AN=466;DP4=4082,36,501,0;MQ=24;ANN=G|intergenic_region|MODIFIER|Asa5G00955-Asa5G00956|Asa5G00955-Asa5G00956|intergenic_region|Asa5G00955-Asa5G00956|||n.212817556A>G||||||	GT	0|1	0|0	0|1	0|0	0|1	0|1	0|0	0|0	0|0	0|0	0|0	0|1	1|0	0|0	0|0	0|0	0|1	0|0	0|0	0|0	0|0	0|1	0|0	0|0	0|1	1|0	0|1	0|0	0|1	1|0	0|0	0|0	0|0	0|0	0|0	0|1	1|0	1|0	0|0	0|0	0|0
chr5	212817557	.	T	C	999	PASS	DP=9124;VDB=0;SGB=-823.295;RPB=1.56994e-40;MQB=0;MQSB=5.23723e-08;BQB=0;MQ0F=0;ICB=1.12573e-40;HOB=0.444289;AC=230;AN=466;DP4=2365,45,2230,5;MQ=24;ANN=C|intergenic_region|MODIFIER|Asa5G00955-Asa5G00956|Asa5G00955-Asa5G00956|intergenic_region|Asa5G00955-Asa5G00956|||n.212817557T>C||||||	GT	1|0	0|1	1|0	1|1	1|0	1|0	0|1	0|1	0|1	0|1	0|1	1|0	0|1	0|1	0|1	0|1	1|0	1|0	0|1	1|0	0|1	0|0	1|0	1|0	1|0	0|1	1|0	0|1	1|0	0|1	0|1	0|1	0|1	1|0	0|1	1|0	0|1	0|1	1|0	1|0	1|0
chr5	212817570	.	A	G	999	PASS	DP=9174;VDB=0;SGB=-666.361;RPB=8.62204e-12;MQB=5.63723e-25;MQSB=0.000221358;BQB=0.242178;MQ0F=0;ICB=2.47412e-09;HOB=0.204471;AC=149;AN=466;DP4=3470,76,1120,33;MQ=24;ANN=G|intergenic_region|MODIFIER|Asa5G00955-Asa5G00956|Asa5G00955-Asa5G00956|intergenic_region|Asa5G00955-Asa5G00956|||n.212817570A>G||||||	GT	0|1	1|0	0|1	0|0	0|1	0|0	1|0	1|0	0|0	0|0	0|0	0|0	1|0	1|0	1|0	1|0	0|1	0|0	0|0	0|0	0|0	1|0	0|0	0|1	0|1	1|0	0|1	1|0	0|1	1|0	0|0	1|0	0|0	0|1	1|0	0|1	1|0	1|0	0|1	0|0	0|0
chr5	212817586	.	A	C	454	PASS	DP=4562;VDB=0;SGB=-1104.3;RPB=0.997842;MQB=0;BQB=0.70242;MQ0F=0;ICB=0.73898;HOB=0.0194883;AC=46;AN=466;DP4=0,3951,0,502;MQ=23;ANN=C|intergenic_region|MODIFIER|Asa5G00955-Asa5G00956|Asa5G00955-Asa5G00956|intergenic_region|Asa5G00955-Asa5G00956|||n.212817586A>C||||||	GT	0|0	0|0	0|0	0|0	0|0	0|1	0|0	0|0	0|0	0|0	0|0	1|0	0|0	0|0	0|0	0|0	0|0	0|0	0|0	0|0	0|0	0|0	0|0	0|0	1|0	0|1	0|0	0|0	1|0	0|1	0|0	0|0	0|0	0|0	0|0	1|0	0|0	0|0	0|0	0|0	0|0
chr5	212817599	.	T	C	999	PASS	DP=4562;VDB=0;SGB=-297.252;RPB=0.793702;MQB=0.976927;BQB=0.947697;MQ0F=0;ICB=0.671124;HOB=0.0230249;AC=50;AN=466;DP4=0,4123,0,331;MQ=23;ANN=C|intergenic_region|MODIFIER|Asa5G00955-Asa5G00956|Asa5G00955-Asa5G00956|intergenic_region|Asa5G00955-Asa5G00956|||n.212817599T>C||||||	GT	0|0	0|0	0|0	0|0	0|0	0|0	0|0	0|0	1|0	1|0	1|0	0|0	0|0	0|0	0|0	0|0	0|0	0|1	0|0	0|1	0|0	0|0	0|1	0|0	0|0	0|0	0|0	0|0	0|0	0|0	1|0	0|0	1|0	0|0	0|0	0|0	0|0	0|0	0|0	1|0	0|0
chr5	212817608	.	C	T	999	PASS	DP=4562;VDB=0;SGB=-529.937;RPB=0.833987;MQB=4.87173e-16;BQB=0.062987;MQ0F=0;ICB=3.32498e-08;HOB=0.190435;AC=147;AN=466;DP4=0,3300,0,1100;MQ=23;ANN=T|intergenic_region|MODIFIER|Asa5G00955-Asa5G00956|Asa5G00955-Asa5G00956|intergenic_region|Asa5G00955-Asa5G00956|||n.212817608C>T||||||	GT	0|1	1|0	0|1	0|0	0|1	0|0	1|0	1|0	0|0	0|0	0|0	0|1	1|0	1|0	1|0	1|0	0|1	0|0	0|0	0|0	0|0	1|0	0|0	0|1	0|1	1|0	0|1	1|0	0|1	1|0	0|0	1|0	0|0	0|1	1|0	0|1	1|0	1|0	0|1	0|0	0|0
chr5	212817610	.	G	A	409	PASS	DP=4562;VDB=0;SGB=-975.862;RPB=0.959261;MQB=0;BQB=0.970627;MQ0F=0;ICB=0.784855;HOB=0.0170292;AC=43;AN=466;DP4=0,3906,0,498;MQ=23;ANN=A|intergenic_region|MODIFIER|Asa5G00955-Asa5G00956|Asa5G00955-Asa5G00956|intergenic_region|Asa5G00955-Asa5G00956|||n.212817610G>A||||||	GT	0|0	0|0	0|0	0|0	0|0	0|1	0|0	0|0	0|0	0|0	0|0	1|0	0|0	0|0	0|0	0|0	0|0	0|0	0|0	0|0	0|0	0|0	0|0	0|0	1|0	0|1	0|0	0|0	1|0	0|1	0|0	0|0	0|0	0|0	0|0	1|0	0|0	0|0	0|0	0|0	0|0
chr5	212817614	.	T	C	999	PASS	DP=4562;VDB=0;SGB=-275.2;RPB=0.810384;MQB=0.982027;BQB=0.252617;MQ0F=0;ICB=0.688741;HOB=0.0221131;AC=49;AN=466;DP4=0,4145,0,331;MQ=23;ANN=C|intergenic_region|MODIFIER|Asa5G00955-Asa5G00956|Asa5G00955-Asa5G00956|intergenic_region|Asa5G00955-Asa5G00956|||n.212817614T>C||||||	GT	0|0	0|0	0|0	0|0	0|0	0|0	0|0	0|0	1|0	1|0	1|0	0|0	0|0	0|0	0|0	0|0	0|0	0|1	0|0	0|1	0|0	0|0	0|1	0|0	0|0	0|0	0|0	0|0	0|0	0|0	1|0	0|0	1|0	0|0	0|0	0|0	0|0	0|0	0|0	0|0	0|0
chr5	212817624	.	T	A	999	PASS	DP=4562;VDB=0;SGB=-185.98;RPB=0.82761;MQB=0.000231853;BQB=0.921948;MQ0F=0;ICB=0.73898;HOB=0.0194883;AC=46;AN=466;DP4=0,4176,0,285;MQ=23;ANN=A|intergenic_region|MODIFIER|Asa5G00955-Asa5G00956|Asa5G00955-Asa5G00956|intergenic_region|Asa5G00955-Asa5G00956|||n.212817624T>A||||||	GT	0|0	0|0	0|0	0|0	0|0	0|0	0|0	0|0	1|0	1|0	1|0	0|0	0|0	0|0	0|0	0|0	0|0	0|1	0|0	0|1	0|0	0|0	0|1	0|0	0|0	0|0	0|0	0|0	0|0	0|0	1|0	0|0	1|0	0|0	0|0	0|0	0|0	0|0	0|0	0|0	0|0
chr5	212817627	.	G	C	427	PASS	DP=4562;VDB=0;SGB=-1015.55;RPB=0.90488;MQB=0;BQB=0.951945;MQ0F=0;ICB=0.799102;HOB=0.0162464;AC=42;AN=466;DP4=0,3814,0,498;MQ=23;ANN=C|intergenic_region|MODIFIER|Asa5G00955-Asa5G00956|Asa5G00955-Asa5G00956|intergenic_region|Asa5G00955-Asa5G00956|||n.212817627G>C||||||	GT	0|0	0|0	0|0	0|0	0|0	0|0	0|0	0|0	0|0	0|0	0|0	1|0	0|0	0|0	0|0	0|0	0|0	0|0	0|0	0|0	0|0	0|0	0|0	0|0	1|0	0|1	0|0	0|0	1|0	0|1	0|0	0|0	0|0	0|0	0|0	1|0	0|0	0|0	0|0	0|0	0|0
chr5	212817643	.	T	C	999	PASS	DP=4561;VDB=0;SGB=-524.759;RPB=0.934058;MQB=1.39718e-16;BQB=0.144367;MQ0F=0;ICB=1.26143e-08;HOB=0.195887;AC=149;AN=466;DP4=0,3287,0,1124;MQ=23;ANN=C|intergenic_region|MODIFIER|Asa5G00955-Asa5G00956|Asa5G00955-Asa5G00956|intergenic_region|Asa5G00955-Asa5G00956|||n.212817643T>C||||||	GT	0|1	1|0	0|1	0|0	0|1	0|0	1|0	1|0	0|0	0|0	0|0	0|0	1|0	1|0	1|0	1|0	0|1	0|0	0|0	0|0	0|0	1|1	0|0	0|1	1|0	0|1	0|1	1|0	1|0	0|1	0|0	1|0	0|0	0|1	1|0	1|0	1|0	1|0	0|1	0|0	0|0
chr5	212817648	.	A	C	999	PASS	DP=4562;VDB=0;SGB=-762.637;RPB=0.723298;MQB=0;BQB=0.688072;MQ0F=0;ICB=1.95411e-41;HOB=0.448498;AC=233;AN=466;DP4=0,2160,0,2292;MQ=23;ANN=C|intergenic_region|MODIFIER|Asa5G00955-Asa5G00956|Asa5G00955-Asa5G00956|intergenic_region|Asa5G00955-Asa5G00956|||n.212817648A>C||||||	GT	1|0	0|1	1|0	1|1	1|0	1|0	0|1	0|1	0|1	0|1	0|1	0|1	0|1	0|1	0|1	0|1	1|0	1|0	0|1	1|0	0|1	0|0	1|0	1|0	0|1	1|0	1|0	0|1	0|1	1|0	0|1	0|1	0|1	1|0	0|1	0|1	0|1	0|1	1|0	1|0	1|0
chr5	212817667	.	C	T	999	PASS	DP=4561;VDB=0;SGB=-71.243;RPB=0.996719;MQB=3.81669e-07;BQB=0.332602;MQ0F=0;ICB=0.0291967;HOB=0.0813793;AC=94;AN=466;DP4=0,3751,0,686;MQ=23;ANN=T|intergenic_region|MODIFIER|Asa5G00955-Asa5G00956|Asa5G00955-Asa5G00956|intergenic_region|Asa5G00955-Asa5G00956|||n.212817667C>T||||||	GT	0|0	0|0	0|0	0|1	0|0	0|0	0|0	0|1	1|0	1|0	1|0	0|0	0|0	0|0	0|0	0|1	0|0	0|1	1|0	0|1	1|0	0|0	0|1	1|0	0|0	0|0	0|0	0|0	0|0	0|0	1|0	0|1	1|0	0|0	0|0	0|0	0|0	0|0	0|0	0|1	0|1
chr5	212817690	.	A	C	999	PASS	DP=4561;VDB=0;SGB=-770.166;RPB=0.789545;MQB=0;BQB=0.868823;MQ0F=0;ICB=1.92426e-41;HOB=0.448535;AC=235;AN=466;DP4=0,2151,0,2321;MQ=23;ANN=A|intergenic_region|MODIFIER|Asa5G00955-Asa5G00956|Asa5G00955-Asa5G00956|intergenic_region|Asa5G00955-Asa5G00956|||n.212817690C>A||||||	GT	0|1	1|0	0|1	0|0	0|1	0|1	1|0	1|0	1|0	1|0	1|0	1|0	1|0	1|0	1|0	1|0	0|1	0|1	1|0	0|1	1|0	1|1	0|1	0|1	1|0	0|1	0|1	1|0	1|0	0|1	1|0	1|0	1|0	0|1	1|0	1|0	1|0	1|0	0|1	0|1	0|1
chr5	212823503	.	C	T	999	PASS	DP=5703;VDB=0;SGB=-507.002;RPB=0.982775;MQB=0;MQSB=0.793179;BQB=0.818471;MQ0F=0;ICB=3.89507e-10;HOB=0.21551;AC=309;AN=460;DP4=1,1984,5,3444;MQ=46;ANN=C|intergenic_region|MODIFIER|Asa5G00955-Asa5G00956|Asa5G00955-Asa5G00956|intergenic_region|Asa5G00955-Asa5G00956|||n.212823503T>C||||||	GT	0|1	1|0	0|1	1|0	0|1	0|1	1|0	1|0	0|0	0|0	0|0	1|0	1|0	1|0	1|0	1|0	0|1	0|0	0|0	0|0	0|0	1|0	0|0	0|1	1|0	0|1	0|1	1|0	1|0	0|1	0|0	1|0	0|0	0|1	1|0	1|0	1|0	1|0	0|1	0|0	0|0
chr5	212823528	.	G	A	999	PASS	DP=5721;VDB=0;SGB=247.707;RPB=2.76282e-19;MQB=0;BQB=0.144037;MQ0F=0;ICB=0.0182319;HOB=0.0610586;AC=30;AN=460;DP4=0,5270,0,219;MQ=46;ANN=A|intergenic_region|MODIFIER|Asa5G00955-Asa5G00956|Asa5G00955-Asa5G00956|intergenic_region|Asa5G00955-Asa5G00956|||n.212823528G>A||||||	GT	0|0	0|0	0|0	0|0	0|0	0|0	0|0	0|0	0|0	0|0	0|0	0|0	0|0	0|0	0|0	0|0	0|0	0|0	0|0	0|0	0|0	0|0	0|0	0|0	0|0	0|0	0|0	0|0	0|0	0|0	0|0	0|0	0|0	0|0	0|0	0|0	0|0	0|0	0|0	0|1	0|0
chr5	212859182	.	G	A	999	PASS	DP=3411;VDB=0;SGB=333.138;RPB=0.999736;MQB=0;BQB=0.738623;MQ0F=0;ICB=0.720471;HOB=0.0220132;AC=57;AN=460;DP4=2865,0,415,0;MQ=47;ANN=A|intergenic_region|MODIFIER|Asa5G00955-Asa5G00956|Asa5G00955-Asa5G00956|intergenic_region|Asa5G00955-Asa5G00956|||n.212859182G>A||||||	GT	0|0	0|0	0|0	0|0	0|0	0|0	0|0	0|0	1|0	1|0	1|0	0|0	0|0	0|0	0|0	0|0	0|0	0|1	1|0	0|1	1|0	0|0	0|1	0|0	0|0	0|0	0|0	0|0	0|0	0|0	1|0	0|0	1|0	0|0	0|0	0|0	0|0	0|0	0|0	0|0	0|1
chr5	212859191	.	A	G	999	PASS	DP=3411;VDB=0;SGB=-66.5695;RPB=1;MQB=0;BQB=0.727753;MQ0F=0;ICB=1.25635e-09;HOB=0.209679;AC=152;AN=460;DP4=2264,0,1074,0;MQ=47;ANN=G|intergenic_region|MODIFIER|Asa5G00955-Asa5G00956|Asa5G00955-Asa5G00956|intergenic_region|Asa5G00955-Asa5G00956|||n.212859191A>G||||||	GT	0|1	1|0	0|1	1|0	0|1	0|1	1|0	1|0	0|0	0|0	0|0	1|0	1|0	1|0	1|0	1|0	0|1	0|0	0|0	0|0	0|0	1|0	0|0	0|1	1|0	0|1	0|1	1|0	1|0	0|1	0|0	1|0	0|0	0|1	1|0	1|0	1|0	1|0	0|1	0|0	0|0
chr5	212859340	.	G	A	999	PASS	DP=3398;VDB=0;SGB=284.132;RPB=0.999404;MQB=0;BQB=0.38108;MQ0F=0;ICB=0.599864;HOB=0.0319849;AC=108;AN=460;DP4=0,2198,0,707;MQ=41;ANN=A|intergenic_region|MODIFIER|Asa5G00955-Asa5G00956|Asa5G00955-Asa5G00956|intergenic_region|Asa5G00955-Asa5G00956|||n.212859340G>A||||||	GT	0|0	0|0	0|0	1|0	0|0	0|0	0|0	1|0	1|0	1|0	1|0	0|0	0|0	0|0	0|0	1|0	0|0	0|1	1|0	0|1	1|0	0|0	0|1	0|1	0|0	0|0	0|0	0|0	0|0	0|0	1|0	1|0	1|0	0|0	0|0	0|0	0|0	0|0	0|0	0|1	0|1
chr5	212859357	.	A	G	999	PASS	DP=3398;VDB=0;SGB=268.295;RPB=0.997311;MQB=0;BQB=0.0258782;MQ0F=0;ICB=0.225223;HOB=0.0503686;AC=73;AN=460;DP4=0,2640,0,505;MQ=41;ANN=G|intergenic_region|MODIFIER|Asa5G00955-Asa5G00956|Asa5G00955-Asa5G00956|intergenic_region|Asa5G00955-Asa5G00956|||n.212859357A>G||||||	GT	0|0	0|0	0|0	1|0	0|0	0|0	0|0	1|0	1|0	1|0	1|0	0|0	0|0	0|0	0|0	1|0	0|0	0|1	1|0	0|1	1|0	0|0	0|1	0|1	0|0	0|0	0|0	0|0	0|0	0|0	1|0	1|0	1|0	0|0	0|0	0|0	0|0	0|0	0|0	0|0	0|1
chr5	212859369	.	A	T	999	PASS	DP=3398;VDB=0;SGB=-34.1769;RPB=0.995996;MQB=0;BQB=0.726752;MQ0F=0;ICB=1.25635e-09;HOB=0.209679;AC=152;AN=460;DP4=0,2251,0,1099;MQ=41;ANN=T|intergenic_region|MODIFIER|Asa5G00955-Asa5G00956|Asa5G00955-Asa5G00956|intergenic_region|Asa5G00955-Asa5G00956|||n.212859369A>T||||||	GT	0|1	1|0	0|1	1|0	0|1	0|1	1|0	1|0	0|0	0|0	0|0	1|0	1|0	1|0	1|0	1|0	0|1	0|0	0|0	0|0	0|0	1|0	0|0	0|1	1|0	0|1	0|1	1|0	1|0	0|1	0|0	1|0	0|0	0|1	1|0	1|0	1|0	1|0	0|1	0|0	0|0
chr5	212863767	.	G	A	999	PASS	DP=1839;VDB=0;SGB=212.178;RPB=0.982232;MQB=0;BQB=0.649485;MQ0F=0;ICB=0.622899;HOB=0.0257814;AC=52;AN=458;DP4=1539,0,243,0;MQ=44;ANN=A|intergenic_region|MODIFIER|Asa5G00955-Asa5G00956|Asa5G00955-Asa5G00956|intergenic_region|Asa5G00955-Asa5G00956|||n.212863767G>A||||||	GT	0|0	0|0	0|0	0|0	0|0	0|0	0|0	0|0	1|0	1|0	1|0	0|0	0|0	0|0	0|0	0|0	0|0	0|1	1|0	0|0	1|0	0|0	0|1	0|0	0|0	0|0	0|0	0|0	0|0	0|0	1|0	0|0	1|0	0|0	0|0	0|0	0|0	0|0	0|0	0|0	0|1
chr5	212863820	.	A	T	999	PASS	DP=1843;VDB=0;SGB=-79.1537;RPB=0.962892;MQB=0;MQSB=1;BQB=0.997354;MQ0F=0;ICB=0.0340822;HOB=0.0817299;AC=356;AN=458;DP4=415,0,1371,1;MQ=44;ANN=A|intergenic_region|MODIFIER|Asa5G00955-Asa5G00956|Asa5G00955-Asa5G00956|intergenic_region|Asa5G00955-Asa5G00956|||n.212863820T>A||||||	GT	0|1	1|0	0|1	0|0	0|1	0|1	1|0	0|0	0|0	0|0	0|0	1|0	1|0	1|0	0|0	0|0	0|1	0|0	0|0	0|0	0|0	1|0	0|0	0|0	1|0	0|1	0|1	0|0	1|0	0|1	0|0	0|0	0|0	0|1	1|0	1|0	1|0	1|0	0|0	0|0	0|0
chr5	212863837	.	C	T	999	PASS	DP=1843;VDB=0;SGB=136.516;RPB=0.99211;MQB=0;MQSB=1;BQB=0.97664;MQ0F=0;ICB=0.496719;HOB=0.0347438;AC=74;AN=458;DP4=1442,1,297,0;MQ=44;ANN=T|intergenic_region|MODIFIER|Asa5G00955-Asa5G00956|Asa5G00955-Asa5G00956|intergenic_region|Asa5G00955-Asa5G00956|||n.212863837C>T||||||	GT	0|0	0|0	0|0	1|0	0|0	0|0	0|0	0|0	1|0	1|0	1|0	0|0	0|0	0|0	0|0	1|0	0|0	0|1	1|0	1|1	1|0	0|0	0|1	0|1	0|0	0|0	0|0	0|0	0|0	0|0	1|0	1|0	1|0	0|0	0|0	0|0	0|0	0|0	0|0	0|0	0|1
chr5	212888517	.	C	A	999	PASS	DP=2351;VDB=0;SGB=6.80125;RPB=0.997046;MQB=0;BQB=0.502672;MQ0F=0;ICB=0.152987;HOB=0.0622271;AC=341;AN=454;DP4=0,439,0,1839;MQ=26;ANN=C|intergenic_region|MODIFIER|Asa5G00955-Asa5G00956|Asa5G00955-Asa5G00956|intergenic_region|Asa5G00955-Asa5G00956|||n.212888517A>C||||||	GT	0|1	1|0	0|1	0|0	0|1	0|1	0|0	0|0	0|0	0|0	0|0	1|0	1|0	1|0	0|0	0|0	0|1	0|0	0|0	0|0	0|0	1|0	0|0	0|0	1|0	0|1	0|1	1|0	1|0	0|1	0|0	0|0	0|0	0|1	0|0	1|0	0|0	1|0	0|0	1|1	0|0
chr5	212888524	.	C	T	999	PASS	DP=2350;VDB=0;SGB=8.44838;RPB=0.996477;MQB=0;BQB=0.0160256;MQ0F=0;ICB=0.1617;HOB=0.0610854;AC=344;AN=452;DP4=0,411,0,1819;MQ=26;ANN=C|intergenic_region|MODIFIER|Asa5G00955-Asa5G00956|Asa5G00955-Asa5G00956|intergenic_region|Asa5G00955-Asa5G00956|||n.212888524T>C||||||	GT	0|1	1|0	0|1	0|0	0|1	0|1	0|0	0|0	0|0	0|0	0|0	1|0	1|0	1|0	0|0	0|0	0|1	0|0	0|0	0|0	0|0	1|0	0|0	0|0	1|0	0|1	0|1	1|0	1|0	0|1	0|0	0|0	0|0	0|1	0|0	1|0	0|0	1|0	0|0	1|1	0|0
chr5	212888569	.	G	A	999	PASS	DP=2350;VDB=0;SGB=482.332;RPB=0.995171;MQB=0;BQB=0.99709;MQ0F=0;ICB=0.041743;HOB=0.0825555;AC=136;AN=454;DP4=0,1262,0,1044;MQ=26;ANN=A|intergenic_region|MODIFIER|Asa5G00955-Asa5G00956|Asa5G00955-Asa5G00956|intergenic_region|Asa5G00955-Asa5G00956|||n.212888569G>A||||||	GT	1|0	0|1	1|0	0|0	1|0	1|0	1|1	0|0	0|0	0|0	0|0	0|1	0|1	0|1	1|0	0|0	1|0	0|0	0|0	0|0	0|0	0|1	0|0	0|0	0|1	1|0	1|0	0|1	0|1	1|0	0|0	0|0	0|0	1|0	1|1	0|1	1|1	0|1	1|1	0|0	0|0
chr5	212888575	.	T	A	999	PASS	DP=2349;VDB=0;SGB=31.5493;RPB=1;MQB=0;BQB=0.00682949;MQ0F=0;ICB=0.134265;HOB=0.0644297;AC=340;AN=454;DP4=0,441,0,1879;MQ=26;ANN=T|intergenic_region|MODIFIER|Asa5G00955-Asa5G00956|Asa5G00955-Asa5G00956|intergenic_region|Asa5G00955-Asa5G00956|||n.212888575A>T||||||	GT	0|1	1|0	0|1	0|0	0|1	0|1	0|0	0|0	0|0	0|0	0|0	1|0	1|0	1|0	0|0	0|0	0|1	0|0	0|0	0|0	0|0	1|0	0|0	0|0	1|0	0|1	0|1	1|0	1|0	0|1	0|0	0|0	0|0	0|1	0|0	1|0	0|0	1|0	0|0	1|1	0|0
chr5	212896304	.	C	T	999	PASS	DP=4538;VDB=1;SGB=-560.57;RPB=1.82987e-09;MQB=0.346526;MQSB=4.08017e-37;BQB=2.0612e-05;MQ0F=0;ICB=5.55043e-12;HOB=0.237458;AC=160;AN=456;DP4=1158,832,339,582;MQ=23;ANN=T|intergenic_region|MODIFIER|Asa5G00955-Asa5G00956|Asa5G00955-Asa5G00956|intergenic_region|Asa5G00955-Asa5G00956|||n.212896304C>T||||||	GT	0|1	1|0	0|1	1|0	0|1	0|1	1|0	1|0	1|0	1|0	1|0	1|0	0|0	1|0	1|0	1|0	0|1	0|1	1|0	0|1	1|1	0|0	0|1	0|1	1|0	0|1	0|0	0|0	1|0	0|0	1|0	1|0	1|0	0|0	0|0	0|0	0|0	1|0	0|1	1|0	0|1
chr5	212896359	.	T	A	999	PASS	DP=3022;VDB=0;SGB=-546.569;RPB=0.141113;MQB=0.875774;MQSB=0.976978;BQB=0.164186;MQ0F=0;ICB=0.234128;HOB=0.0498615;AC=72;AN=456;DP4=40,2596,0,302;MQ=23;ANN=A|intergenic_region|MODIFIER|Asa5G00955-Asa5G00956|Asa5G00955-Asa5G00956|intergenic_region|Asa5G00955-Asa5G00956|||n.212896359T>A||||||	GT	1|0	0|1	1|0	0|0	1|0	0|0	0|1	0|0	0|0	0|0	0|0	0|1	0|1	0|0	0|0	0|0	1|0	0|0	0|0	0|0	0|0	0|1	0|0	0|0	0|1	0|0	1|0	0|1	0|1	0|0	0|0	0|0	0|0	0|0	0|1	0|1	0|0	0|0	0|0	0|0	0|0
chr5	212896360	.	A	C	999	PASS	DP=3022;VDB=0;SGB=-414.684;RPB=0.888851;MQB=0.0846945;MQSB=0.973168;BQB=0.315084;MQ0F=0;ICB=0.13403;HOB=0.0600281;AC=79;AN=456;DP4=39,2574,0,310;MQ=23;ANN=C|intergenic_region|MODIFIER|Asa5G00955-Asa5G00956|Asa5G00955-Asa5G00956|intergenic_region|Asa5G00955-Asa5G00956|||n.212896360A>C||||||	GT	1|0	0|0	1|0	0|0	1|0	0|0	0|1	0|0	0|0	0|0	0|0	0|1	0|1	0|0	0|0	0|0	1|0	0|0	0|0	0|0	0|0	0|1	0|0	0|0	0|1	0|0	1|0	0|1	0|1	0|0	0|0	0|0	0|0	0|0	0|0	0|1	0|0	0|0	0|0	0|0	0|0
chr5	212896408	.	A	C	737	PASS	DP=2976;VDB=0;SGB=-395.83;RPB=0.541125;MQB=0.521683;BQB=0.693712;MQ0F=0;ICB=0.831187;HOB=0.0146295;AC=39;AN=456;DP4=0,2751,0,143;MQ=23;ANN=C|intergenic_region|MODIFIER|Asa5G00955-Asa5G00956|Asa5G00955-Asa5G00956|intergenic_region|Asa5G00955-Asa5G00956|||n.212896408A>C||||||	GT	0|0	0|0	0|0	0|0	0|0	0|1	0|0	0|0	0|0	0|0	0|0	0|0	0|0	0|0	0|0	0|0	0|0	0|0	0|0	0|0	0|0	0|0	0|0	0|0	0|0	0|0	0|1	1|0	0|0	0|1	0|0	0|0	0|0	0|0	0|0	0|0	1|0	0|0	0|0	0|0	0|0
chr5	212964548	.	C	T	999	PASS	DP=5298;VDB=0;SGB=443.88;RPB=0.991876;MQB=0;BQB=0.939461;MQ0F=0;ICB=5.17917e-05;HOB=0.142996;AC=123;AN=460;DP4=3682,0,1511,0;MQ=46;ANN=T|intergenic_region|MODIFIER|Asa5G00955-Asa5G00956|Asa5G00955-Asa5G00956|intergenic_region|Asa5G00955-Asa5G00956|||n.212964548C>T||||||	GT	1|0	0|1	1|0	0|0	1|0	1|0	0|1	0|0	0|0	0|0	0|0	0|1	0|1	0|1	0|0	0|0	1|0	0|0	0|0	0|0	0|0	0|1	0|0	0|0	0|1	1|0	1|0	0|1	0|1	1|0	0|0	0|0	0|0	1|0	0|1	0|1	0|1	0|1	0|0	0|1	0|0
chr5	212964581	.	G	A	999	PASS	DP=5298;VDB=0;SGB=293.659;RPB=0.984742;MQB=0;BQB=0.851261;MQ0F=0;ICB=0.0670804;HOB=0.0756522;AC=138;AN=460;DP4=3666,0,1472,0;MQ=46;ANN=A|intergenic_region|MODIFIER|Asa5G00955-Asa5G00956|Asa5G00955-Asa5G00956|intergenic_region|Asa5G00955-Asa5G00956|||n.212964581G>A||||||	GT	1|0	0|1	1|0	0|0	1|0	1|0	0|1	0|0	0|0	0|0	0|0	0|1	0|1	0|1	0|0	0|0	1|0	0|0	0|0	0|0	0|0	0|1	0|0	0|0	0|1	1|0	1|0	0|1	0|1	1|0	0|0	0|0	0|0	1|0	0|1	0|1	0|1	0|1	0|0	0|0	0|0
chr5	212964701	.	C	A	999	PASS	DP=4289;VDB=0;SGB=-146.185;RPB=0.997302;MQB=0;BQB=0.0795923;MQ0F=0;ICB=0.000237603;HOB=0.132971;AC=331;AN=446;DP4=0,1360,0,2686;MQ=28;ANN=C|intergenic_region|MODIFIER|Asa5G00955-Asa5G00956|Asa5G00955-Asa5G00956|intergenic_region|Asa5G00955-Asa5G00956|||n.212964701A>C||||||	GT	1|0	0|1	1|0	0|0	1|0	1|0	0|1	0|0	0|0	0|0	0|0	0|1	0|1	0|1	0|0	0|0	1|0	0|0	0|0	0|0	0|0	0|1	0|0	0|0	0|1	1|0	1|0	0|1	0|1	1|0	0|0	0|0	0|1	1|0	0|1	0|1	0|1	0|1	0|0	0|0	0|0
chr5	212964713	.	T	C	999	PASS	DP=4287;VDB=0;SGB=-180.913;RPB=0.999297;MQB=0;BQB=0.560323;MQ0F=0;ICB=0.000500451;HOB=0.125;AC=342;AN=456;DP4=0,1332,0,2772;MQ=28;ANN=T|intergenic_region|MODIFIER|Asa5G00955-Asa5G00956|Asa5G00955-Asa5G00956|intergenic_region|Asa5G00955-Asa5G00956|||n.212964713C>T||||||	GT	1|0	0|1	1|0	0|0	1|0	1|0	0|1	0|0	0|0	0|0	0|0	0|1	0|1	0|1	0|0	0|0	1|0	0|0	0|0	0|0	0|0	0|1	0|0	0|0	0|1	1|0	1|0	0|1	0|1	1|0	0|0	0|0	0|1	1|0	0|1	0|1	0|1	0|1	0|0	0|0	0|0
chr5	212964718	.	A	T	999	PASS	DP=4289;VDB=0;SGB=-243.995;RPB=0.990804;MQB=0;BQB=0.00123068;MQ0F=0;ICB=0.000456507;HOB=0.126104;AC=340;AN=454;DP4=0,1286,0,2456;MQ=28;ANN=A|intergenic_region|MODIFIER|Asa5G00955-Asa5G00956|Asa5G00955-Asa5G00956|intergenic_region|Asa5G00955-Asa5G00956|||n.212964718T>A||||||	GT	1|0	0|1	1|0	0|0	1|0	1|0	0|1	0|0	0|0	0|0	0|0	0|1	0|1	0|1	0|0	0|0	1|0	0|0	0|0	0|0	0|0	0|1	0|0	0|0	0|1	1|0	1|0	0|1	0|1	1|0	0|0	0|0	0|1	1|0	0|1	0|1	0|1	0|1	0|0	0|0	0|0
chr5	212985493	.	T	C	999	PASS	DP=4065;VDB=0;SGB=851.877;RPB=0.999975;MQB=0;BQB=0.998355;MQ0F=0;ICB=9.13169e-25;HOB=0.339272;AC=125;AN=460;DP4=3080,0,885,0;MQ=41;ANN=C|intergenic_region|MODIFIER|Asa5G00955-Asa5G00956|Asa5G00955-Asa5G00956|intergenic_region|Asa5G00955-Asa5G00956|||n.212985493T>C||||||	GT	0|0	0|0	0|0	0|0	0|0	0|0	0|0	0|0	1|1	1|1	1|1	0|0	0|0	0|0	0|0	0|0	0|0	1|1	1|1	1|1	1|1	0|0	1|1	0|0	0|0	0|0	0|0	0|0	0|0	0|0	1|1	0|0	1|1	0|0	0|0	0|0	0|0	0|0	0|0	0|0	1|1
chr5	212985531	.	T	C	999	PASS	DP=4065;VDB=0;SGB=1432.42;RPB=0.999607;MQB=0;BQB=0.679889;MQ0F=0;ICB=3.92843e-24;HOB=0.342146;AC=191;AN=460;DP4=1946,0,2022,0;MQ=41;ANN=C|intergenic_region|MODIFIER|Asa5G00955-Asa5G00956|Asa5G00955-Asa5G00956|intergenic_region|Asa5G00955-Asa5G00956|||n.212985531T>C||||||	GT	0|0	0|0	0|0	1|0	0|0	0|0	0|0	1|0	1|1	1|1	1|1	0|0	0|0	0|0	0|1	1|0	0|0	1|1	1|1	1|1	1|1	0|0	1|1	0|1	0|0	0|0	0|0	0|0	0|0	0|0	1|1	1|0	1|1	0|0	0|0	0|0	0|0	0|0	1|0	1|1	1|1
chr5	212985584	.	A	G	999	PASS	DP=4066;VDB=0;SGB=1270.8;RPB=0.995469;MQB=0;BQB=9.30517e-05;MQ0F=0;ICB=0.0669241;HOB=0.0613989;AC=52;AN=460;DP4=2986,0,787,0;MQ=41;ANN=G|intergenic_region|MODIFIER|Asa5G00955-Asa5G00956|Asa5G00955-Asa5G00956|intergenic_region|Asa5G00955-Asa5G00956|||n.212985584A>G||||||	GT	0|0	0|0	0|0	1|0	0|0	0|0	0|0	1|0	0|0	0|0	0|0	0|0	0|0	0|0	0|0	1|0	0|0	0|0	0|0	0|0	0|0	0|0	0|0	0|1	0|0	0|0	0|0	0|0	0|0	0|0	0|0	1|0	0|0	0|0	0|0	0|0	0|0	0|0	1|0	1|1	0|0
chr5	212985644	.	G	A	999	PASS	DP=4061;VDB=0;SGB=513.142;RPB=0.999117;MQB=1.25488e-21;MQSB=1;BQB=0.909229;MQ0F=0;ICB=0.95192;HOB=0.00638941;AC=26;AN=460;DP4=1,3523,0,319;MQ=37;ANN=A|intergenic_region|MODIFIER|Asa5G00955-Asa5G00956|Asa5G00955-Asa5G00956|intergenic_region|Asa5G00955-Asa5G00956|||n.212985644G>A||||||	GT	0|0	0|0	0|0	0|0	0|0	0|0	0|0	0|0	0|0	0|0	0|0	0|0	0|0	0|0	0|0	0|0	0|0	0|0	0|0	0|0	0|0	0|0	0|0	0|0	0|0	0|0	0|0	0|0	0|0	0|0	0|0	0|0	0|0	0|0	0|0	0|0	0|0	0|0	1|0	0|0	0|0
chr5	212985650	.	G	A	999	PASS	DP=4061;VDB=0;SGB=594.446;RPB=0.998574;MQB=0;MQSB=1;BQB=0.561185;MQ0F=0;ICB=0.834197;HOB=0.0143762;AC=39;AN=460;DP4=1,3342,0,472;MQ=37;ANN=A|intergenic_region|MODIFIER|Asa5G00955-Asa5G00956|Asa5G00955-Asa5G00956|intergenic_region|Asa5G00955-Asa5G00956|||n.212985650G>A||||||	GT	0|0	0|0	0|0	1|0	0|0	0|0	0|0	1|0	0|0	0|0	0|0	0|0	0|0	0|0	0|0	1|0	0|0	0|0	0|0	0|0	0|0	0|0	0|0	0|1	0|0	0|0	0|0	0|0	0|0	0|0	0|0	1|0	0|0	0|0	0|0	0|0	0|0	0|0	1|0	1|0	0|0
chr5	213031087	.	G	A	999	PASS	DP=2165;VDB=0;SGB=-29.4956;RPB=0;MQB=0;BQB=0.620949;MQ0F=0;ICB=3.57585e-07;HOB=0.183258;AC=221;AN=442;DP4=1032,0,1006,0;MQ=40;ANN=A|intergenic_region|MODIFIER|Asa5G00955-Asa5G00956|Asa5G00955-Asa5G00956|intergenic_region|Asa5G00955-Asa5G00956|||n.213031087G>A||||||	GT	1|0	0|1	1|0	0|0	1|0	1|0	0|1	0|0	1|1	1|0	1|0	0|1	0|1	0|1	0|0	0|0	1|0	1|1	1|1	1|1	1|1	0|1	1|1	0|0	0|1	1|0	1|0	0|1	0|1	1|0	1|0	0|0	1|1	1|0	0|1	0|1	0|1	0|1	0|0	0|1	1|1
chr5	213031172	.	T	A	999	PASS	DP=2177;VDB=0;SGB=-15.2457;RPB=4.29432e-05;MQB=1.8443e-12;MQSB=0.246572;BQB=0.652924;MQ0F=0;ICB=8.37437e-06;HOB=0.161314;AC=158;AN=446;DP4=2,1357,0,758;MQ=35;ANN=A|intergenic_region|MODIFIER|Asa5G00955-Asa5G00956|Asa5G00955-Asa5G00956|intergenic_region|Asa5G00955-Asa5G00956|||n.213031172T>A||||||	GT	0|1	1|0	0|1	1|1	0|1	0|1	1|0	1|0	0|0	0|0	0|0	1|0	1|1	1|0	1|0	1|0	0|1	0|0	0|0	0|0	0|0	1|0	0|0	1|1	1|0	0|1	0|1	1|0	1|0	0|1	0|0	1|1	0|0	0|1	1|0	1|0	1|0	1|0	0|1	0|0	0|0
chr5	213031176	.	T	C	999	PASS	DP=2177;VDB=0;SGB=32.7098;RPB=7.35977e-06;MQB=1.12695e-15;MQSB=0.244269;BQB=0.16566;MQ0F=0;ICB=2.86001e-05;HOB=0.151911;AC=159;AN=450;DP4=2,1357,0,737;MQ=35;ANN=C|intergenic_region|MODIFIER|Asa5G00955-Asa5G00956|Asa5G00955-Asa5G00956|intergenic_region|Asa5G00955-Asa5G00956|||n.213031176T>C||||||	GT	0|1	1|0	0|1	1|1	0|1	0|1	1|0	1|0	0|0	0|0	0|0	1|0	1|0	1|0	1|0	1|0	0|1	0|0	0|0	0|0	0|0	1|0	0|0	1|1	1|0	0|1	0|1	1|0	1|0	0|1	0|0	1|1	0|0	0|1	1|0	1|0	1|0	1|0	0|1	0|0	0|0
chr6	1329847641	.	G	C	980	PASS	DP=3976;VDB=0.999882;SGB=-103.963;RPB=0;MQB=0;MQSB=0;BQB=0;MQ0F=0;ICB=0.93895;HOB=0.00878072;AC=43;AN=460;DP4=1864,139,53,180;MQ=37;ANN=C|intergenic_region|MODIFIER|Asa6G04910-Asa6G04911|Asa6G04910-Asa6G04911|intergenic_region|Asa6G04910-Asa6G04911|||n.1329847641G>C||||||	GT	0|0	0|0	0|0	0|0	0|0	0|0	0|0	0|0	0|0	1|0	0|0	0|0	0|0	0|0	0|1	0|0	0|0	0|0	1|1	1|0	0|0	0|0	1|0	0|0	0|0	0|0	0|0	0|0	0|0	0|0	0|0	0|0	0|1	0|0	0|0	0|0	0|0	0|0	0|1	0|0	0|1
chr6	1329847643	.	G	A	999	PASS	DP=4072;VDB=0;SGB=-428.737;RPB=5.41914e-15;MQB=9.41531e-32;MQSB=0;BQB=0;MQ0F=0;ICB=0.0474853;HOB=0.0771267;AC=100;AN=460;DP4=1679,258,318,19;MQ=37;ANN=A|intergenic_region|MODIFIER|Asa6G04910-Asa6G04911|Asa6G04910-Asa6G04911|intergenic_region|Asa6G04910-Asa6G04911|||n.1329847643G>A||||||	GT	0|0	1|0	0|0	0|1	0|0	1|0	0|1	1|1	0|0	0|0	0|0	0|1	0|0	1|0	0|0	0|1	0|0	0|0	0|0	0|0	0|0	1|0	0|0	1|0	0|1	0|1	1|0	0|1	0|1	1|0	0|0	0|1	0|0	0|0	0|0	0|1	0|1	0|0	0|0	0|0	0|0
chr6	1329847646	.	T	C	999	PASS	DP=4086;VDB=0;SGB=-434.844;RPB=3.40461e-09;MQB=2.35236e-27;MQSB=0;BQB=0;MQ0F=0;ICB=0.0454865;HOB=0.0758981;AC=90;AN=462;DP4=1754,238,300,18;MQ=37;ANN=C|intergenic_region|MODIFIER|Asa6G04910-Asa6G04911|Asa6G04910-Asa6G04911|intergenic_region|Asa6G04910-Asa6G04911|||n.1329847646T>C||||||	GT	0|0	1|0	0|0	0|1	1|0	1|0	0|1	0|1	0|0	0|0	0|0	0|1	0|0	1|0	0|0	0|0	0|0	0|0	0|0	0|0	0|0	1|0	0|0	1|0	0|1	0|1	1|0	0|1	0|1	1|0	0|0	0|1	0|0	0|0	0|0	0|1	0|1	0|0	0|0	0|0	0|0
chr6	1329847647	.	C	G	999	PASS	DP=4093;VDB=0;SGB=-289.548;RPB=0;MQB=0;MQSB=0;BQB=2.7416e-11;MQ0F=0;ICB=0.0202379;HOB=0.0863552;AC=96;AN=462;DP4=1746,237,326,15;MQ=37;ANN=G|intergenic_region|MODIFIER|Asa6G04910-Asa6G04911|Asa6G04910-Asa6G04911|intergenic_region|Asa6G04910-Asa6G04911|||n.1329847647C>G||||||	GT	0|1	0|0	0|1	0|0	1|0	1|0	0|1	0|0	0|0	0|0	0|0	0|0	0|0	1|0	0|0	0|0	0|0	0|0	0|0	0|0	0|0	1|0	0|0	0|0	0|1	0|0	0|0	0|1	0|1	0|0	0|0	0|0	0|0	1|0	0|1	1|0	0|0	1|0	0|0	0|0	0|0
chr6	1329847650	.	C	T	999	PASS	DP=4093;VDB=3.19591e-36;SGB=-212.553;RPB=1.46884e-19;MQB=0.419755;MQSB=0;BQB=0.0188368;MQ0F=0;ICB=0.609965;HOB=0.0263207;AC=53;AN=462;DP4=1941,245,126,9;MQ=37;ANN=T|intergenic_region|MODIFIER|Asa6G04910-Asa6G04911|Asa6G04910-Asa6G04911|intergenic_region|Asa6G04910-Asa6G04911|||n.1329847650C>T||||||	GT	0|0	0|0	0|0	0|0	0|0	0|0	0|0	0|0	0|0	0|0	0|1	0|0	0|0	0|0	0|1	1|0	0|0	0|0	0|0	1|0	1|0	0|0	1|0	0|1	0|0	0|0	0|0	0|0	0|0	0|0	0|0	1|0	0|1	0|0	0|0	0|0	0|0	0|0	0|1	0|0	0|0
chr6	1329847658	.	G	A	999	PASS	DP=4093;VDB=0;SGB=-172.981;RPB=3.55307e-09;MQB=4.04151e-35;MQSB=0;BQB=0.00530504;MQ0F=0;ICB=0.119588;HOB=0.0614775;AC=81;AN=462;DP4=1804,247,250,9;MQ=37;ANN=A|intergenic_region|MODIFIER|Asa6G04910-Asa6G04911|Asa6G04910-Asa6G04911|intergenic_region|Asa6G04910-Asa6G04911|||n.1329847658G>A||||||	GT	0|0	0|0	0|0	0|0	0|0	0|0	0|0	0|0	0|1	1|0	0|1	0|0	0|0	0|0	0|1	0|0	0|0	0|1	0|0	1|0	1|0	0|0	1|0	0|0	0|0	0|0	0|0	0|0	0|0	0|0	1|0	0|0	0|1	0|0	0|0	0|0	0|0	0|0	0|0	0|1	0|1
chr6	1329847738	.	G	A	999	PASS	DP=2119;VDB=0;SGB=-356.594;RPB=0.000576122;MQB=0;BQB=0.0326073;MQ0F=0;ICB=0.00447928;HOB=0.104032;AC=104;AN=456;DP4=1730,0,318,0;MQ=39;ANN=A|intergenic_region|MODIFIER|Asa6G04910-Asa6G04911|Asa6G04910-Asa6G04911|intergenic_region|Asa6G04910-Asa6G04911|||n.1329847738G>A||||||	GT	0|0	1|0	0|0	0|1	1|0	1|0	0|1	0|1	0|0	0|0	0|0	0|1	0|0	1|0	0|0	0|1	0|1	0|0	0|0	0|0	0|0	1|0	0|0	1|0	0|1	0|1	1|0	0|1	0|1	1|0	0|0	0|1	0|0	1|0	0|1	1|0	0|1	0|0	0|0	0|0	0|0
chr6	1329847771	.	A	T	999	PASS	DP=2119;VDB=0;SGB=-303.305;RPB=8.81176e-20;MQB=1.4013e-44;BQB=0.451433;MQ0F=0;ICB=9.6279e-07;HOB=0.171304;AC=138;AN=460;DP4=1526,0,515,0;MQ=39;ANN=T|intergenic_region|MODIFIER|Asa6G04910-Asa6G04911|Asa6G04910-Asa6G04911|intergenic_region|Asa6G04910-Asa6G04911|||n.1329847771A>T||||||	GT	0|1	1|0	0|1	0|0	1|0	1|0	0|1	0|0	0|0	0|0	0|0	0|1	0|1	1|0	1|0	0|0	0|1	0|0	0|0	0|0	0|0	1|0	1|0	0|0	0|1	0|1	1|0	0|1	0|0	1|0	0|0	0|0	0|0	1|0	0|1	1|0	0|1	1|0	0|0	0|0	0|0
chr6	1329936881	.	G	A	999	PASS	DP=2783;VDB=0;SGB=102.906;RPB=0.995618;MQB=0;BQB=0.899195;MQ0F=0;ICB=0.706932;HOB=0.0239506;AC=65;AN=450;DP4=2347,0,383,0;MQ=39;ANN=A|intergenic_region|MODIFIER|Asa6G04910-Asa6G04911|Asa6G04910-Asa6G04911|intergenic_region|Asa6G04910-Asa6G04911|||n.1329936881G>A||||||	GT	0|0	0|0	0|0	1|0	0|0	0|0	0|0	1|0	0|1	1|0	0|1	0|0	0|0	0|0	0|0	1|0	0|0	0|1	0|1	1|0	1|0	0|0	1|0	0|1	0|0	0|0	0|0	0|0	0|0	0|0	1|0	1|0	0|1	0|0	0|0	0|0	0|0	0|0	0|0	0|0	0|1
chr6	1329936911	.	C	T	999	PASS	DP=2783;VDB=0;SGB=-176.119;RPB=0.995833;MQB=0;BQB=0.832028;MQ0F=0;ICB=0.159765;HOB=0.0636444;AC=288;AN=450;DP4=1297,0,1425,0;MQ=39;ANN=C|intergenic_region|MODIFIER|Asa6G04910-Asa6G04911|Asa6G04910-Asa6G04911|intergenic_region|Asa6G04910-Asa6G04911|||n.1329936911T>C||||||	GT	1|0	0|1	1|0	0|1	0|1	0|1	1|0	0|1	0|0	0|0	0|0	1|0	1|0	0|1	0|0	0|1	1|0	0|0	0|0	0|0	0|0	0|1	0|0	1|0	1|0	1|0	0|1	1|0	1|0	0|1	0|0	0|1	0|0	0|1	1|0	0|1	1|0	0|1	0|0	0|0	0|0
chr6	1329936939	.	C	T	999	PASS	DP=2783;VDB=0;SGB=63.9906;RPB=0.999197;MQB=0;BQB=0.8885;MQ0F=0;ICB=0.682459;HOB=0.0252444;AC=66;AN=450;DP4=2349,0,382,0;MQ=39;ANN=T|intergenic_region|MODIFIER|Asa6G04910-Asa6G04911|Asa6G04910-Asa6G04911|intergenic_region|Asa6G04910-Asa6G04911|||n.1329936939C>T||||||	GT	0|0	0|0	0|0	0|0	0|0	0|0	0|0	1|0	0|0	1|0	0|1	0|0	0|0	0|0	0|0	1|0	0|0	0|1	0|1	1|0	1|0	0|0	1|0	0|1	0|0	0|0	0|0	0|0	0|0	0|0	1|0	1|0	0|1	0|0	0|0	0|0	0|0	0|0	0|0	0|0	0|1
chr6	1329936946	.	G	A	999	PASS	DP=2783;VDB=0;SGB=483.617;RPB=0.980758;MQB=0;BQB=0.893924;MQ0F=0;ICB=9.64506e-32;HOB=0.398133;AC=183;AN=450;DP4=1848,0,844,0;MQ=39;ANN=A|intergenic_region|MODIFIER|Asa6G04910-Asa6G04911|Asa6G04910-Asa6G04911|intergenic_region|Asa6G04910-Asa6G04911|||n.1329936946G>A||||||	GT	0|0	0|0	0|0	1|0	0|0	0|0	0|0	1|0	1|1	1|1	1|1	0|0	0|0	0|0	1|1	1|0	0|0	1|1	1|1	1|1	1|1	0|0	1|1	0|1	0|0	0|0	0|0	0|0	0|0	0|0	1|1	1|0	1|1	0|0	0|0	0|0	0|0	0|0	1|1	1|1	1|1
chr6	1329936991	.	G	A	999	PASS	DP=2783;VDB=0;SGB=-255.193;RPB=0.975968;MQB=0;BQB=0.582609;MQ0F=0;ICB=3.00356e-08;HOB=0.196188;AC=208;AN=450;DP4=1661,0,1041,0;MQ=39;ANN=A|intergenic_region|MODIFIER|Asa6G04910-Asa6G04911|Asa6G04910-Asa6G04911|intergenic_region|Asa6G04910-Asa6G04911|||n.1329936991G>A||||||	GT	0|1	1|0	0|1	0|0	1|0	1|0	0|1	0|0	1|0	0|1	1|0	0|1	0|1	1|0	1|1	0|0	0|1	1|0	1|0	0|1	0|1	1|0	0|1	0|0	0|1	0|1	1|0	0|1	0|1	1|0	0|1	0|0	1|0	1|0	0|1	1|0	0|1	1|0	1|1	1|1	1|0
chr6	1329937043	.	T	C	999	PASS	DP=2708;VDB=0;SGB=-213.006;RPB=0;MQB=0;BQB=0.0228785;MQ0F=0;ICB=0.719955;HOB=0.0270647;AC=266;AN=448;DP4=0,1235,0,1363;MQ=28;ANN=T|intergenic_region|MODIFIER|Asa6G04910-Asa6G04911|Asa6G04910-Asa6G04911|intergenic_region|Asa6G04910-Asa6G04911|||n.1329937043C>T||||||	GT	1|0	0|1	1|0	0|1	1|1	0|1	1|0	0|1	0|0	0|0	0|0	1|0	1|0	0|1	0|0	0|1	1|0	0|0	0|0	0|0	0|0	0|1	0|0	1|0	1|0	1|0	0|1	1|1	1|0	0|1	0|0	0|1	0|0	0|1	1|1	1|1	1|0	1|1	0|0	0|0	0|0
chr6	1329937080	.	G	T	999	PASS	DP=2708;VDB=0;SGB=461.814;RPB=0;MQB=0;BQB=0.145885;MQ0F=0;ICB=0.719955;HOB=0.0270647;AC=182;AN=448;DP4=0,1374,0,1276;MQ=28;ANN=T|intergenic_region|MODIFIER|Asa6G04910-Asa6G04911|Asa6G04910-Asa6G04911|intergenic_region|Asa6G04910-Asa6G04911|||n.1329937080G>T||||||	GT	1|0	0|1	1|0	0|1	0|1	0|1	1|0	0|1	0|0	0|0	0|0	1|0	1|0	0|1	0|0	0|1	1|0	0|0	0|0	0|0	0|0	0|1	0|0	1|0	1|0	1|0	0|1	1|1	1|0	0|1	0|0	0|1	0|0	0|1	1|1	1|1	1|0	1|1	0|0	0|0	0|0
chr6	1329937109	.	G	A	999	PASS	DP=2708;VDB=0;SGB=-34.5122;RPB=0;MQB=0;BQB=0.263062;MQ0F=0;ICB=0.740951;HOB=0.0253508;AC=124;AN=448;DP4=0,1909,0,698;MQ=28;ANN=A|intergenic_region|MODIFIER|Asa6G04910-Asa6G04911|Asa6G04910-Asa6G04911|intergenic_region|Asa6G04910-Asa6G04911|||n.1329937109G>A||||||	GT	0|1	1|0	0|1	0|0	1|0	1|0	0|1	0|0	0|0	0|0	0|0	0|1	0|1	1|0	1|1	0|0	0|0	0|0	0|0	0|0	0|0	1|0	0|0	0|0	0|1	0|1	1|0	0|0	0|1	1|0	0|0	0|0	0|0	1|0	0|0	0|0	0|1	0|0	1|1	1|1	0|0
chr6	1329937119	.	A	G	999	PASS	DP=2708;VDB=0;SGB=-232.282;RPB=0;MQB=0;BQB=0.682147;MQ0F=0;ICB=0.332126;HOB=0.0495855;AC=260;AN=448;DP4=0,1285,0,1349;MQ=28;ANN=A|intergenic_region|MODIFIER|Asa6G04910-Asa6G04911|Asa6G04910-Asa6G04911|intergenic_region|Asa6G04910-Asa6G04911|||n.1329937119G>A||||||	GT	1|0	0|1	1|0	0|1	0|1	0|1	1|0	0|1	0|0	0|0	0|0	1|0	1|0	0|1	0|0	0|1	1|0	0|0	0|0	0|0	0|0	0|1	0|0	1|0	1|0	1|0	0|1	1|1	1|0	0|1	0|0	0|1	0|0	0|1	1|1	1|1	1|0	1|1	0|0	0|0	0|0
chr6	1329937124	.	C	T	999	PASS	DP=2708;VDB=0;SGB=90.8439;RPB=5.2871e-42;MQB=0.000125448;BQB=0.0577317;MQ0F=0;ICB=0.793722;HOB=0.020737;AC=81;AN=448;DP4=0,2232,0,384;MQ=28;ANN=T|intergenic_region|MODIFIER|Asa6G04910-Asa6G04911|Asa6G04910-Asa6G04911|intergenic_region|Asa6G04910-Asa6G04911|||n.1329937124C>T||||||	GT	0|0	0|0	0|0	1|0	0|0	0|0	0|0	1|0	0|1	1|0	0|1	0|0	0|0	0|0	0|0	1|0	0|0	0|1	0|1	1|0	1|0	0|0	1|0	0|1	0|0	0|0	0|0	0|0	0|0	0|0	1|0	1|0	0|1	0|0	0|0	0|0	0|0	0|0	0|0	0|0	0|1
chr6	1329941747	.	C	T	999	PASS	DP=4459;VDB=0;SGB=719.361;RPB=0.999911;MQB=0;BQB=0.794881;MQ0F=0;ICB=2.80485e-12;HOB=0.233611;AC=118;AN=460;DP4=3436,0,874,0;MQ=41;ANN=T|intergenic_region|MODIFIER|Asa6G04910-Asa6G04911|Asa6G04910-Asa6G04911|intergenic_region|Asa6G04910-Asa6G04911|||n.1329941747C>T||||||	GT	0|0	0|0	0|0	1|0	0|0	0|0	0|0	1|0	0|1	1|1	1|1	0|0	0|0	0|0	0|0	1|0	0|0	1|1	1|1	1|1	1|1	0|0	1|0	0|1	0|0	0|0	0|0	0|0	0|0	0|0	1|0	1|0	1|1	0|0	0|0	0|0	0|0	0|0	0|0	0|0	1|1
chr6	1329941754	.	C	T	999	PASS	DP=4479;VDB=0;SGB=442.012;RPB=0.992646;MQB=0;BQB=0.92961;MQ0F=0;ICB=0.476341;HOB=0.026276;AC=30;AN=460;DP4=4105,0,273,0;MQ=41;ANN=T|intergenic_region|MODIFIER|Asa6G04910-Asa6G04911|Asa6G04910-Asa6G04911|intergenic_region|Asa6G04910-Asa6G04911|||n.1329941754C>T||||||	GT	0|0	0|0	0|0	0|0	0|0	0|0	0|0	0|0	0|0	0|0	0|0	0|0	0|0	0|0	0|1	0|0	0|0	0|0	0|0	0|0	0|0	0|0	0|0	0|0	0|0	0|0	0|0	0|0	0|0	0|0	0|0	0|0	0|0	0|0	0|0	0|0	0|0	0|0	0|1	0|0	0|0
chr6	1329941759	.	T	G	999	PASS	DP=4479;VDB=0;SGB=14.5624;RPB=0.952979;MQB=0;BQB=0.621777;MQ0F=0;ICB=0.0128774;HOB=0.0972495;AC=263;AN=460;DP4=1923,0,2466,0;MQ=41;ANN=T|intergenic_region|MODIFIER|Asa6G04910-Asa6G04911|Asa6G04910-Asa6G04911|intergenic_region|Asa6G04910-Asa6G04911|||n.1329941759G>T||||||	GT	0|1	1|0	0|1	0|0	1|0	1|0	0|1	0|0	1|0	0|0	0|0	0|1	0|1	1|0	1|1	0|0	0|1	0|0	0|0	0|0	0|0	1|0	0|1	0|0	0|1	0|1	1|0	0|1	0|1	1|0	0|1	0|0	0|0	1|0	0|1	1|0	0|1	1|0	1|1	1|1	0|0
chr6	1329941773	.	A	G	999	PASS	DP=4503;VDB=0;SGB=438.864;RPB=0.940601;MQB=0;BQB=0.293966;MQ0F=0;ICB=0.00567368;HOB=0.105331;AC=152;AN=460;DP4=2764,0,1621,0;MQ=41;ANN=G|intergenic_region|MODIFIER|Asa6G04910-Asa6G04911|Asa6G04910-Asa6G04911|intergenic_region|Asa6G04910-Asa6G04911|||n.1329941773A>G||||||	GT	0|1	1|0	0|1	0|0	0|0	1|0	0|1	0|0	0|0	0|0	0|0	0|1	0|1	1|0	1|0	0|0	0|1	0|0	0|0	0|0	0|0	1|0	0|0	0|0	0|1	0|1	1|0	0|1	0|1	1|0	0|0	0|0	0|0	1|0	0|1	1|0	0|1	1|0	1|0	1|0	0|0
chr6	1329941822	.	C	T	999	PASS	DP=4503;VDB=0;SGB=689.501;RPB=0.721624;MQB=0;BQB=0.463935;MQ0F=0;ICB=2.80485e-12;HOB=0.233611;AC=118;AN=460;DP4=3383,0,883,0;MQ=41;ANN=T|intergenic_region|MODIFIER|Asa6G04910-Asa6G04911|Asa6G04910-Asa6G04911|intergenic_region|Asa6G04910-Asa6G04911|||n.1329941822C>T||||||	GT	0|0	0|0	0|0	1|0	0|0	0|0	0|0	1|0	0|1	1|1	1|1	0|0	0|0	0|0	0|0	1|0	0|0	1|1	1|1	1|1	1|1	0|0	1|1	0|1	0|0	0|0	0|0	0|0	0|0	0|0	1|0	1|0	1|1	0|0	0|0	0|0	0|0	0|0	0|0	0|0	1|1
chr6	1329941838	.	G	A	999	PASS	DP=4503;VDB=0;SGB=396.573;RPB=0.978243;MQB=0;BQB=0.998717;MQ0F=0;ICB=0.476341;HOB=0.026276;AC=30;AN=460;DP4=3945,0,271,0;MQ=41;ANN=A|intergenic_region|MODIFIER|Asa6G04910-Asa6G04911|Asa6G04910-Asa6G04911|intergenic_region|Asa6G04910-Asa6G04911|||n.1329941838G>A||||||	GT	0|0	0|0	0|0	0|0	0|0	0|0	0|0	0|0	0|0	0|0	0|0	0|0	0|0	0|0	0|1	0|0	0|0	0|0	0|0	0|0	0|0	0|0	0|0	0|0	0|0	0|0	0|0	0|0	0|0	0|0	0|0	0|0	0|0	0|0	0|0	0|0	0|0	0|0	0|1	0|0	0|0
chr6	1329941892	.	C	A	999	PASS	DP=4523;VDB=0;SGB=385.847;RPB=0.8729;MQB=0;BQB=0.975752;MQ0F=0;ICB=7.52008e-07;HOB=0.173195;AC=142;AN=460;DP4=0,2805,0,1569;MQ=41;ANN=A|intergenic_region|MODIFIER|Asa6G04910-Asa6G04911|Asa6G04910-Asa6G04911|intergenic_region|Asa6G04910-Asa6G04911|||n.1329941892C>A||||||	GT	1|0	0|1	1|0	0|1	0|1	0|1	1|0	0|1	0|0	0|0	0|0	1|0	1|0	0|1	0|0	0|1	1|0	0|0	0|0	0|0	0|0	0|1	0|0	1|0	1|0	1|0	0|1	1|0	1|0	0|1	0|0	0|1	0|0	0|1	1|0	0|1	1|0	0|1	0|0	0|0	0|0
chr6	1329941915	.	C	A	999	PASS	DP=4499;VDB=0;SGB=469.984;RPB=0.983299;MQB=0;BQB=0.0361553;MQ0F=0;ICB=0.0214702;HOB=0.0908885;AC=156;AN=460;DP4=0,2679,0,1669;MQ=41;ANN=A|intergenic_region|MODIFIER|Asa6G04910-Asa6G04911|Asa6G04910-Asa6G04911|intergenic_region|Asa6G04910-Asa6G04911|||n.1329941915C>A||||||	GT	0|1	1|0	0|1	0|0	1|0	1|0	0|1	0|0	0|0	0|0	0|0	0|1	0|1	1|0	1|0	0|0	0|1	0|0	0|0	0|0	0|0	1|0	0|0	0|0	0|1	0|1	1|0	0|1	0|1	1|0	0|0	0|0	0|0	1|0	0|1	1|0	0|1	1|0	1|0	1|1	0|0
chr6	1329941934	.	C	T	999	PASS	DP=4499;VDB=0;SGB=447.842;RPB=0.998504;MQB=0;BQB=0.937138;MQ0F=0;ICB=0.476341;HOB=0.026276;AC=30;AN=460;DP4=0,4070,0,276;MQ=41;ANN=T|intergenic_region|MODIFIER|Asa6G04910-Asa6G04911|Asa6G04910-Asa6G04911|intergenic_region|Asa6G04910-Asa6G04911|||n.1329941934C>T||||||	GT	0|0	0|0	0|0	0|0	0|0	0|0	0|0	0|0	0|0	0|0	0|0	0|0	0|0	0|0	0|1	0|0	0|0	0|0	0|0	0|0	0|0	0|0	0|0	0|0	0|0	0|0	0|0	0|0	0|0	0|0	0|0	0|0	0|0	0|0	0|0	0|0	0|0	0|0	0|1	0|0	0|0
chr6	1329941960	.	T	C	999	PASS	DP=4499;VDB=0;SGB=414.003;RPB=0.995342;MQB=0;BQB=0.755857;MQ0F=0;ICB=0.0214702;HOB=0.0908885;AC=156;AN=460;DP4=0,2780,0,1647;MQ=41;ANN=C|intergenic_region|MODIFIER|Asa6G04910-Asa6G04911|Asa6G04910-Asa6G04911|intergenic_region|Asa6G04910-Asa6G04911|||n.1329941960T>C||||||	GT	0|1	1|0	0|1	0|0	1|0	1|0	0|1	0|0	0|0	0|0	0|0	0|1	0|1	1|0	1|0	0|0	0|1	0|0	0|0	0|0	0|0	1|0	0|0	0|0	0|1	0|1	1|0	0|1	0|1	1|0	0|0	0|0	0|0	1|0	0|1	1|0	0|1	1|0	1|0	1|1	0|0
chr6	1329941979	.	G	A	999	PASS	DP=4498;VDB=0;SGB=774.764;RPB=0.987405;MQB=0;BQB=0.842088;MQ0F=0;ICB=2.15996e-21;HOB=0.316059;AC=131;AN=460;DP4=0,3507,0,909;MQ=41;ANN=A|intergenic_region|MODIFIER|Asa6G04910-Asa6G04911|Asa6G04910-Asa6G04911|intergenic_region|Asa6G04910-Asa6G04911|||n.1329941979G>A||||||	GT	0|0	0|0	0|0	1|0	0|0	0|0	0|0	1|0	1|1	1|1	1|1	0|0	0|0	0|0	0|0	1|0	0|0	1|1	1|1	1|1	1|1	0|0	1|1	0|1	0|0	0|0	0|0	0|0	0|0	0|0	1|1	1|0	1|1	0|0	0|0	0|0	0|0	0|0	0|0	0|0	1|1
chr6	1329942014	.	C	G	999	PASS	DP=4499;VDB=0;SGB=756.545;RPB=1;MQB=0;BQB=0.564307;MQ0F=0;ICB=2.15996e-21;HOB=0.316059;AC=131;AN=460;DP4=0,3484,0,910;MQ=41;ANN=G|intergenic_region|MODIFIER|Asa6G04910-Asa6G04911|Asa6G04910-Asa6G04911|intergenic_region|Asa6G04910-Asa6G04911|||n.1329942014C>G||||||	GT	0|0	0|0	0|0	1|0	0|0	0|0	0|0	1|0	1|1	1|1	1|1	0|0	0|0	0|0	0|0	1|0	0|0	1|1	1|1	1|1	1|1	0|0	1|1	0|1	0|0	0|0	0|0	0|0	0|0	0|0	1|1	1|0	1|1	0|0	0|0	0|0	0|0	0|0	0|0	0|0	1|1
chr6	1329996272	.	T	C	999	PASS	DP=2972;VDB=0;SGB=-397.291;RPB=0.955629;MQB=1.05967e-17;BQB=0.881504;MQ0F=0;ICB=0.00393611;HOB=0.105881;AC=104;AN=452;DP4=2416,0,430,0;MQ=25;ANN=C|intergenic_region|MODIFIER|Asa6G04910-Asa6G04911|Asa6G04910-Asa6G04911|intergenic_region|Asa6G04910-Asa6G04911|||n.1329996272T>C||||||	GT	0|1	1|0	0|1	0|0	1|0	1|0	0|1	0|0	0|0	0|0	0|0	0|0	0|1	1|0	0|0	0|0	0|1	0|0	0|0	0|0	0|0	1|0	0|0	0|0	0|1	0|1	1|0	0|1	0|1	1|0	0|0	0|0	0|0	1|0	0|1	1|0	0|1	1|0	0|0	0|1	0|0
chr6	1329996308	.	G	A	926	PASS	DP=2974;VDB=0;SGB=-535.892;RPB=0.808981;MQB=2.4152e-22;BQB=0.988286;MQ0F=0;ICB=0.842326;HOB=0.0140115;AC=38;AN=454;DP4=2684,0,146,0;MQ=25;ANN=A|intergenic_region|MODIFIER|Asa6G04910-Asa6G04911|Asa6G04910-Asa6G04911|intergenic_region|Asa6G04910-Asa6G04911|||n.1329996308G>A||||||	GT	0|0	0|0	0|0	0|0	0|0	0|1	0|0	0|0	0|0	0|0	0|0	1|0	0|0	0|0	0|0	0|0	1|0	0|0	0|0	0|0	0|0	0|0	0|0	0|0	0|0	1|0	0|0	0|0	0|0	0|0	0|0	0|0	0|0	0|0	0|0	0|0	0|0	0|1	0|0	0|0	0|0
chr6	1329996360	.	G	A	999	PASS	DP=2974;VDB=0;SGB=-470.769;RPB=0.958166;MQB=0.867748;BQB=0.257879;MQ0F=0;ICB=0.534408;HOB=0.0306993;AC=56;AN=452;DP4=2614,0,253,0;MQ=25;ANN=A|intergenic_region|MODIFIER|Asa6G04910-Asa6G04911|Asa6G04910-Asa6G04911|intergenic_region|Asa6G04910-Asa6G04911|||n.1329996360G>A||||||	GT	0|1	0|0	0|1	0|0	1|0	1|0	0|0	0|0	0|0	0|0	0|0	0|0	0|1	0|0	0|0	0|0	0|0	0|0	0|0	0|0	0|0	0|0	0|0	0|0	0|0	0|0	0|0	0|1	0|0	1|0	0|0	0|0	0|0	0|0	0|0	0|0	0|0	0|0	0|0	1|0	0|0
chr6	1329996361	.	C	T	999	PASS	DP=2974;VDB=0;SGB=-479.33;RPB=0.863115;MQB=0.967826;BQB=0.0504305;MQ0F=0;ICB=0.51414;HOB=0.0318055;AC=57;AN=452;DP4=2607,0,247,0;MQ=25;ANN=T|intergenic_region|MODIFIER|Asa6G04910-Asa6G04911|Asa6G04910-Asa6G04911|intergenic_region|Asa6G04910-Asa6G04911|||n.1329996361C>T||||||	GT	0|1	0|0	0|1	0|0	1|0	0|0	0|0	0|0	0|0	0|0	0|0	0|0	0|1	0|0	0|0	0|0	0|0	0|0	0|0	0|0	0|0	0|0	0|0	0|0	0|0	0|0	0|0	0|1	0|0	1|0	0|0	0|0	0|0	0|0	0|0	0|0	0|0	0|0	0|0	1|0	0|0
chr6	1329996362	.	G	T	999	PASS	DP=2974;VDB=0;SGB=-485.177;RPB=0.941362;MQB=0.979736;BQB=0.512758;MQ0F=0;ICB=0.477133;HOB=0.0337771;AC=59;AN=454;DP4=2628,0,253,0;MQ=25;ANN=T|intergenic_region|MODIFIER|Asa6G04910-Asa6G04911|Asa6G04910-Asa6G04911|intergenic_region|Asa6G04910-Asa6G04911|||n.1329996362G>T||||||	GT	0|1	0|0	0|1	0|0	1|0	1|0	0|1	0|0	0|0	0|0	0|0	0|0	0|1	0|0	0|0	0|0	0|0	0|0	0|0	0|0	0|0	0|0	0|0	0|0	0|0	0|0	0|0	0|1	0|0	1|0	0|0	0|0	0|0	0|0	0|0	0|0	0|0	0|0	0|0	1|0	0|0
chr6	1329996382	.	G	T	999	PASS	DP=2974;VDB=0;SGB=-412.171;RPB=0.496511;MQB=1.59725e-16;BQB=0.69203;MQ0F=0;ICB=0.00420126;HOB=0.104951;AC=104;AN=454;DP4=2413,0,433,0;MQ=25;ANN=T|intergenic_region|MODIFIER|Asa6G04910-Asa6G04911|Asa6G04910-Asa6G04911|intergenic_region|Asa6G04910-Asa6G04911|||n.1329996382G>T||||||	GT	1|0	0|1	1|0	0|0	0|1	0|1	1|0	0|0	0|0	0|0	0|0	0|0	1|0	1|0	0|0	0|0	1|0	0|0	0|0	0|0	0|0	0|1	0|0	0|0	1|0	1|0	0|1	1|0	1|0	0|1	0|0	0|0	0|0	0|1	1|0	0|1	0|1	0|1	0|0	0|1	0|0
chr6	1330194943	.	A	T	999	PASS	DP=3613;VDB=0;SGB=-231.98;RPB=0.974749;MQB=0;BQB=0.640544;MQ0F=0;ICB=8.02351e-06;HOB=0.163429;AC=297;AN=430;DP4=0,1409,0,2116;MQ=28;ANN=A|intergenic_region|MODIFIER|Asa6G04910-Asa6G04911|Asa6G04910-Asa6G04911|intergenic_region|Asa6G04910-Asa6G04911|||n.1330194943T>A||||||	GT	0|1	1|0	0|1	0|1	1|0	1|0	0|1	0|1	0|0	0|0	0|0	0|1	0|1	0|1	0|0	0|1	0|1	0|0	0|0	0|0	0|0	1|1	0|0	1|0	0|1	0|1	1|0	0|1	0|1	1|0	0|0	0|1	0|0	1|0	0|1	1|0	1|0	1|0	0|0	0|0	0|0
chr6	1330194971	.	T	C	999	PASS	DP=3613;VDB=0;SGB=-144.706;RPB=0.984068;MQB=0;BQB=0.850657;MQ0F=0;ICB=2.21389e-05;HOB=0.156506;AC=293;AN=430;DP4=0,1396,0,2077;MQ=28;ANN=T|intergenic_region|MODIFIER|Asa6G04910-Asa6G04911|Asa6G04910-Asa6G04911|intergenic_region|Asa6G04910-Asa6G04911|||n.1330194971C>T||||||	GT	0|1	1|0	0|1	1|1	1|0	1|0	0|1	1|1	0|0	0|0	0|0	0|1	0|1	0|1	0|0	1|1	0|1	0|0	0|0	0|0	0|0	1|1	0|0	1|1	0|1	0|1	1|0	0|1	0|1	1|0	0|0	1|1	0|0	1|0	0|1	1|0	1|0	1|0	0|0	0|0	0|0
chr6	1330194979	.	C	A	999	PASS	DP=3613;VDB=0;SGB=-160.466;RPB=0.969922;MQB=0;BQB=0.953622;MQ0F=0;ICB=5.49375e-05;HOB=0.15051;AC=289;AN=426;DP4=0,1421,0,2050;MQ=28;ANN=C|intergenic_region|MODIFIER|Asa6G04910-Asa6G04911|Asa6G04910-Asa6G04911|intergenic_region|Asa6G04910-Asa6G04911|||n.1330194979A>C||||||	GT	0|1	1|0	0|1	0|1	1|0	1|0	0|1	0|1	0|0	0|0	0|0	0|1	0|1	0|1	0|0	0|1	0|1	0|0	0|0	0|0	0|0	1|1	0|0	1|0	0|1	0|1	1|0	0|1	0|1	1|0	0|0	0|1	0|0	1|0	0|1	1|0	1|0	1|0	0|0	0|0	0|0
chr6	1330195002	.	A	C	999	PASS	DP=3613;VDB=0;SGB=-171.638;RPB=0.974317;MQB=0;BQB=0.787313;MQ0F=0;ICB=3.08465e-06;HOB=0.169865;AC=298;AN=430;DP4=0,1385,0,2074;MQ=28;ANN=A|intergenic_region|MODIFIER|Asa6G04910-Asa6G04911|Asa6G04910-Asa6G04911|intergenic_region|Asa6G04910-Asa6G04911|||n.1330195002C>A||||||	GT	0|1	1|0	0|1	0|1	1|0	1|0	0|1	0|1	0|0	0|0	0|0	0|1	0|1	0|1	0|0	0|1	0|1	0|0	0|0	0|0	0|0	1|1	0|0	1|0	0|1	0|1	1|0	0|1	0|1	1|0	0|0	0|1	0|0	1|0	0|1	1|0	1|0	1|0	0|0	0|0	0|0
chr6	1330293949	.	T	C	999	PASS	DP=1874;VDB=0;SGB=540.942;RPB=0.947951;MQB=0;BQB=0.860979;MQ0F=0;ICB=1.96667e-35;HOB=0.420462;AC=205;AN=452;DP4=0,893,0,897;MQ=45;ANN=C|intergenic_region|MODIFIER|Asa6G04910-Asa6G04911|Asa6G04910-Asa6G04911|intergenic_region|Asa6G04910-Asa6G04911|||n.1330293949T>C||||||	GT	0|0	0|0	0|0	1|1	0|0	0|0	0|0	1|1	1|1	1|1	1|1	0|0	0|0	0|0	1|0	1|1	0|0	1|1	1|1	1|1	1|1	0|0	1|1	1|1	0|0	0|0	0|0	0|0	0|0	0|0	1|1	1|1	1|1	0|0	0|0	0|0	0|0	0|0	1|0	1|1	1|1
chr6	1330293983	.	A	T	999	PASS	DP=1899;VDB=0;SGB=428.129;RPB=0.957407;MQB=0;MQSB=0.000844547;BQB=0.932615;MQ0F=0;ICB=2.13308e-09;HOB=0.186177;AC=73;AN=454;DP4=25,1469,0,332;MQ=46;ANN=T|intergenic_region|MODIFIER|Asa6G04910-Asa6G04911|Asa6G04910-Asa6G04911|intergenic_region|Asa6G04910-Asa6G04911|||n.1330293983A>T||||||	GT	0|0	0|0	0|0	1|1	0|0	0|0	0|0	1|1	0|0	0|0	0|0	0|0	0|0	0|0	1|0	1|1	0|0	0|0	0|0	0|0	0|0	0|0	0|0	1|1	0|0	0|0	0|0	0|0	0|0	0|0	0|0	1|1	0|0	0|0	0|0	0|0	0|0	0|0	1|0	0|0	0|0
chr6	1330294090	.	T	C	999	PASS	DP=1863;VDB=0;SGB=532.215;RPB=0.771762;MQB=0;BQB=0.0807244;MQ0F=0;ICB=1.40485e-35;HOB=0.420414;AC=205;AN=454;DP4=920,0,886,0;MQ=41;ANN=C|intergenic_region|MODIFIER|Asa6G04910-Asa6G04911|Asa6G04910-Asa6G04911|intergenic_region|Asa6G04910-Asa6G04911|||n.1330294090T>C||||||	GT	0|0	0|0	0|0	1|1	0|0	0|0	0|0	1|1	1|1	1|1	1|1	0|0	0|0	0|0	1|0	1|1	0|0	1|1	1|1	1|1	1|1	0|0	1|1	1|1	0|0	0|0	0|0	0|0	0|0	0|0	1|1	1|1	1|1	0|0	0|0	0|0	0|0	0|0	1|0	1|1	1|1
chr6	1330294092	.	G	C	999	PASS	DP=1863;VDB=0;SGB=525.418;RPB=0;MQB=0;BQB=0.817819;MQ0F=0;ICB=1.40485e-35;HOB=0.420414;AC=205;AN=454;DP4=904,0,877,0;MQ=41;ANN=C|intergenic_region|MODIFIER|Asa6G04910-Asa6G04911|Asa6G04910-Asa6G04911|intergenic_region|Asa6G04910-Asa6G04911|||n.1330294092G>C||||||	GT	0|0	0|0	0|0	1|1	0|0	0|0	0|0	1|1	1|1	1|1	1|1	0|0	0|0	0|0	1|0	1|1	0|0	1|1	1|1	1|1	1|1	0|0	1|1	1|1	0|0	0|0	0|0	0|0	0|0	0|0	1|1	1|1	1|1	0|0	0|0	0|0	0|0	0|0	1|0	1|1	1|1
chr6	1330294102	.	G	T	999	PASS	DP=1863;VDB=0;SGB=415.259;RPB=0.996512;MQB=0;BQB=0.68432;MQ0F=0;ICB=8.87499e-09;HOB=0.178773;AC=72;AN=454;DP4=1460,0,334,0;MQ=41;ANN=T|intergenic_region|MODIFIER|Asa6G04910-Asa6G04911|Asa6G04910-Asa6G04911|intergenic_region|Asa6G04910-Asa6G04911|||n.1330294102G>T||||||	GT	0|0	0|0	0|0	1|1	0|0	0|0	0|0	1|1	0|0	0|0	0|0	0|0	0|0	0|0	1|0	1|1	0|0	0|0	0|0	0|0	0|0	0|0	0|0	1|1	0|0	0|0	0|0	0|0	0|0	0|0	0|0	1|1	0|0	0|0	0|0	0|0	0|0	0|0	1|0	0|0	0|0
chr6	1330357327	.	C	T	999	PASS	DP=3771;VDB=0;SGB=-77.6709;RPB=0.772609;MQB=0;BQB=0.647806;MQ0F=0;ICB=0.683565;HOB=0.0224977;AC=49;AN=462;DP4=0,3444,0,260;MQ=20;ANN=T|intergenic_region|MODIFIER|Asa6G04910-Asa6G04911|Asa6G04910-Asa6G04911|intergenic_region|Asa6G04910-Asa6G04911|||n.1330357327C>T||||||	GT	0|0	0|0	0|0	0|0	0|0	0|0	0|0	0|0	0|0	0|1	0|0	0|0	0|0	0|0	0|0	0|0	0|0	1|0	1|0	0|1	0|1	0|0	0|1	0|0	0|0	0|0	0|0	0|0	0|0	0|0	0|1	0|0	1|0	0|0	0|0	0|0	0|0	0|0	0|0	0|0	0|0
chr6	1330357331	.	T	C	999	PASS	DP=3771;VDB=0;SGB=-1276.67;RPB=0.995485;MQB=0;BQB=0.117182;MQ0F=0;ICB=0.00369307;HOB=0.105283;AC=106;AN=462;DP4=0,2849,0,797;MQ=20;ANN=C|intergenic_region|MODIFIER|Asa6G04910-Asa6G04911|Asa6G04910-Asa6G04911|intergenic_region|Asa6G04910-Asa6G04911|||n.1330357331T>C||||||	GT	1|0	0|1	1|0	0|0	0|1	0|0	1|0	0|0	0|0	0|0	0|0	1|0	1|0	1|0	0|0	0|0	1|0	0|0	0|0	0|0	0|0	0|1	0|0	0|0	1|0	0|0	0|1	1|0	1|0	0|1	0|0	0|0	0|0	0|1	0|0	0|1	0|0	0|1	0|0	0|0	0|0
chr6	1330357344	.	G	A	395	PASS	DP=3771;VDB=0;SGB=-421.901;RPB=0.99547;MQB=0.0474881;BQB=0.981004;MQ0F=0;ICB=0.847924;HOB=0.0135305;AC=38;AN=462;DP4=0,3231,0,429;MQ=21;ANN=A|intergenic_region|MODIFIER|Asa6G04910-Asa6G04911|Asa6G04910-Asa6G04911|intergenic_region|Asa6G04910-Asa6G04911|||n.1330357344G>A||||||	GT	0|0	0|0	0|0	0|0	0|0	0|0	0|0	0|0	0|0	0|1	1|0	0|0	0|0	0|0	0|0	0|0	0|0	0|0	1|0	0|1	0|1	0|0	0|0	0|0	0|0	0|0	0|0	0|0	0|0	0|0	1|0	0|0	1|0	0|0	0|0	0|0	0|0	0|0	0|0	0|1	0|0
chr6	1330357349	.	C	T	999	PASS	DP=3771;VDB=0;SGB=-94.536;RPB=0.968826;MQB=5.99896e-42;BQB=0.542201;MQ0F=0;ICB=0.95236;HOB=0.00633421;AC=26;AN=462;DP4=0,3545,0,151;MQ=20;ANN=T|intergenic_region|MODIFIER|Asa6G04910-Asa6G04911|Asa6G04910-Asa6G04911|intergenic_region|Asa6G04910-Asa6G04911|||n.1330357349C>T||||||	GT	0|0	0|0	0|0	0|1	0|0	0|0	0|0	0|1	0|0	0|0	0|0	0|0	0|0	0|0	1|0	0|1	0|0	0|0	0|0	0|0	0|0	0|0	0|0	1|0	0|0	0|0	0|0	0|0	0|0	0|0	0|0	0|0	0|0	0|0	0|0	0|0	0|0	0|0	1|0	0|0	0|0
chr6	1330357352	.	A	T	379	PASS	DP=3771;VDB=0;SGB=-121.254;RPB=0.999996;MQB=0;BQB=0.902404;MQ0F=0;ICB=0.95236;HOB=0.00633421;AC=26;AN=462;DP4=0,3228,0,461;MQ=20;ANN=T|intergenic_region|MODIFIER|Asa6G04910-Asa6G04911|Asa6G04910-Asa6G04911|intergenic_region|Asa6G04910-Asa6G04911|||n.1330357352A>T||||||	GT	0|0	0|0	0|0	1|0	0|0	0|0	0|0	0|0	1|0	0|0	0|0	0|0	0|0	0|0	0|0	0|0	0|0	0|0	0|0	0|1	0|0	0|0	0|1	0|0	0|0	0|0	0|0	0|0	0|0	0|0	0|0	0|0	0|0	0|0	0|0	0|0	0|0	0|0	0|0	0|0	1|0
chr6	1330357370	.	G	A	999	PASS	DP=3771;VDB=0;SGB=-1131.53;RPB=0.995865;MQB=0;BQB=0.129762;MQ0F=0;ICB=9.53241e-08;HOB=0.185255;AC=140;AN=460;DP4=0,2582,0,1050;MQ=20;ANN=A|intergenic_region|MODIFIER|Asa6G04910-Asa6G04911|Asa6G04910-Asa6G04911|intergenic_region|Asa6G04910-Asa6G04911|||n.1330357370G>A||||||	GT	1|0	0|1	1|0	0|0	0|1	0|0	1|0	0|0	1|0	0|0	0|0	1|0	1|0	1|0	0|0	0|1	1|0	1|0	0|0	0|0	0|0	0|1	0|1	0|0	1|0	0|0	0|1	1|0	1|0	0|1	0|1	1|0	0|0	0|1	0|0	0|1	0|0	0|1	0|0	0|0	1|0
chr6	1330357408	.	C	T	999	PASS	DP=10021;VDB=0;SGB=-2843.79;RPB=8.21347e-06;MQB=7.0749e-13;MQSB=7.41422e-22;BQB=3.63361e-37;MQ0F=0;ICB=2.98533e-08;HOB=0.19161;AC=143;AN=462;DP4=4980,212,1139,10;MQ=22;ANN=T|intergenic_region|MODIFIER|Asa6G04910-Asa6G04911|Asa6G04910-Asa6G04911|intergenic_region|Asa6G04910-Asa6G04911|||n.1330357408C>T||||||	GT	0|1	1|0	0|1	0|0	1|0	1|0	0|1	0|0	0|0	1|0	0|1	0|1	0|1	0|1	0|0	1|0	0|0	0|0	0|0	0|0	1|0	0|0	1|0	0|1	0|0	0|1	1|0	0|1	0|0	1|0	0|0	0|0	0|1	1|0	1|0	1|0	0|1	0|0	0|0	0|0	0|1
chr6	1330357415	.	T	C	999	PASS	DP=9895;VDB=0;SGB=-3057.98;RPB=0.00024332;MQB=7.9874e-43;MQSB=1.05855e-22;BQB=0;MQ0F=0;ICB=0.000399528;HOB=0.126085;AC=116;AN=462;DP4=5350,200,814,2;MQ=22;ANN=C|intergenic_region|MODIFIER|Asa6G04910-Asa6G04911|Asa6G04910-Asa6G04911|intergenic_region|Asa6G04910-Asa6G04911|||n.1330357415T>C||||||	GT	0|1	0|0	0|0	0|0	1|0	1|0	0|1	0|0	0|0	0|0	0|1	0|1	0|1	0|1	0|0	0|0	0|0	0|0	0|0	0|0	1|0	0|0	1|0	0|0	0|0	0|1	1|0	0|1	0|0	1|0	0|0	0|0	0|1	1|0	1|0	1|0	0|1	1|0	0|0	0|0	0|0
chr6	1330357436	.	G	T	999	PASS	DP=6254;VDB=0;SGB=-1636.68;RPB=0.999972;MQB=0;BQB=0.906632;MQ0F=0;ICB=0.00130511;HOB=0.115449;AC=111;AN=462;DP4=5437,0,620,0;MQ=23;ANN=T|intergenic_region|MODIFIER|Asa6G04910-Asa6G04911|Asa6G04910-Asa6G04911|intergenic_region|Asa6G04910-Asa6G04911|||n.1330357436G>T||||||	GT	1|0	0|1	1|0	0|0	0|1	0|1	0|0	0|0	0|0	0|0	0|0	1|0	1|0	1|0	1|0	0|0	0|0	0|0	0|0	0|0	0|0	0|1	0|0	0|0	1|0	0|0	0|1	1|0	1|0	0|1	0|0	0|0	0|0	0|1	0|0	0|0	0|0	0|1	0|0	0|0	0|0
chr6	1330357444	.	C	G	320	PASS	DP=6254;VDB=0;SGB=-1675.61;RPB=0.99933;MQB=0;BQB=0.995661;MQ0F=0;ICB=0.918043;HOB=0.0090047;AC=31;AN=462;DP4=5417,0,581,0;MQ=22;ANN=G|intergenic_region|MODIFIER|Asa6G04910-Asa6G04911|Asa6G04910-Asa6G04911|intergenic_region|Asa6G04910-Asa6G04911|||n.1330357444C>G||||||	GT	0|0	0|0	0|0	0|0	1|0	0|0	1|0	0|0	0|0	0|0	0|0	0|0	0|1	0|1	0|0	0|0	0|0	0|0	0|0	0|0	0|0	0|0	0|0	0|0	0|0	0|0	0|0	0|1	0|0	0|0	0|0	0|0	0|0	0|0	0|0	0|0	0|0	1|0	0|1	0|0	0|0
chr6	1330357450	.	G	A	402	PASS	DP=6253;VDB=0;SGB=-3093.8;RPB=0.99832;MQB=0;BQB=0.815187;MQ0F=0;ICB=0.766076;HOB=0.0181406;AC=44;AN=462;DP4=5109,0,967,0;MQ=22;ANN=A|intergenic_region|MODIFIER|Asa6G04910-Asa6G04911|Asa6G04910-Asa6G04911|intergenic_region|Asa6G04910-Asa6G04911|||n.1330357450G>A||||||	GT	0|1	0|0	0|0	0|0	1|0	0|0	1|0	0|0	0|0	0|0	0|0	0|0	0|1	0|1	0|0	0|0	0|0	0|0	0|0	0|0	0|0	0|0	0|0	0|0	0|0	0|0	0|0	0|1	0|0	0|0	0|0	0|0	0|0	0|0	0|0	0|0	0|0	1|0	0|1	0|0	0|0
chr6	1330357451	.	C	T	999	PASS	DP=6254;VDB=0;SGB=-2577.95;RPB=0.999545;MQB=0;BQB=0.0187188;MQ0F=0;ICB=0.089306;HOB=0.0661157;AC=84;AN=462;DP4=4629,0,1315,0;MQ=22;ANN=T|intergenic_region|MODIFIER|Asa6G04910-Asa6G04911|Asa6G04910-Asa6G04911|intergenic_region|Asa6G04910-Asa6G04911|||n.1330357451C>T||||||	GT	0|1	1|0	0|0	0|0	0|0	0|0	1|0	0|0	1|0	0|1	0|0	0|0	0|1	0|1	0|0	0|0	0|0	1|0	1|0	0|1	0|1	1|0	0|0	0|0	0|0	0|0	0|0	0|0	0|0	0|0	0|1	0|0	1|0	0|0	0|0	0|0	0|0	1|0	0|1	0|0	1|0
chr6	1330357468	.	C	A	874	PASS	DP=6254;VDB=0;SGB=-1246.8;RPB=0.999926;MQB=0.999987;BQB=0.949639;MQ0F=0;ICB=0.967414;HOB=0.0049568;AC=23;AN=462;DP4=5599,0,417,0;MQ=22;ANN=A|intergenic_region|MODIFIER|Asa6G04910-Asa6G04911|Asa6G04910-Asa6G04911|intergenic_region|Asa6G04910-Asa6G04911|||n.1330357468C>A||||||	GT	0|0	0|0	0|0	0|1	0|0	0|0	0|0	1|0	0|0	0|0	0|0	0|0	0|0	0|0	0|0	0|0	0|0	0|0	0|0	0|0	0|0	0|0	0|0	0|0	0|0	0|0	0|0	0|0	0|0	0|0	0|0	0|1	0|0	0|0	0|0	0|0	0|0	0|0	0|0	0|0	0|0
chr6	1330357517	.	C	A	999	PASS	DP=6254;VDB=0;SGB=-1814.63;RPB=0.999769;MQB=0;BQB=0.996419;MQ0F=0;ICB=0.00917164;HOB=0.0955848;AC=101;AN=462;DP4=5510,0,574,0;MQ=22;ANN=A|intergenic_region|MODIFIER|Asa6G04910-Asa6G04911|Asa6G04910-Asa6G04911|intergenic_region|Asa6G04910-Asa6G04911|||n.1330357517C>A||||||	GT	0|1	0|1	1|0	0|0	0|0	0|1	1|0	0|0	0|0	0|0	0|0	1|0	0|0	1|0	0|0	0|0	0|0	0|0	0|0	0|0	0|0	0|1	0|0	0|0	1|0	1|0	0|1	0|0	1|0	0|0	0|0	0|0	0|0	0|1	0|1	0|1	0|1	1|0	0|1	0|0	0|0
chr6	1330357529	.	C	T	461	PASS	DP=6254;VDB=0;SGB=-2972.86;RPB=0.999953;MQB=0;BQB=0.841444;MQ0F=0;ICB=0.73451;HOB=0.0198272;AC=46;AN=462;DP4=5121,0,974,0;MQ=22;ANN=T|intergenic_region|MODIFIER|Asa6G04910-Asa6G04911|Asa6G04910-Asa6G04911|intergenic_region|Asa6G04910-Asa6G04911|||n.1330357529C>T||||||	GT	0|1	0|0	0|0	0|0	1|0	0|0	1|0	0|0	0|0	0|0	0|0	0|0	0|1	0|1	0|0	0|0	0|0	0|0	0|0	0|0	0|0	1|0	0|0	0|0	0|0	0|0	0|0	0|1	0|0	0|0	0|0	0|0	0|0	0|0	0|0	0|0	0|0	1|0	0|1	0|0	0|0
chr6	1330420912	.	G	A	999	PASS	DP=2238;VDB=0;SGB=292.858;RPB=0.998688;MQB=0;BQB=0.993434;MQ0F=0;ICB=0.541395;HOB=0.0301631;AC=56;AN=456;DP4=0,1802,0,383;MQ=34;ANN=A|intergenic_region|MODIFIER|Asa6G04910-Asa6G04911|Asa6G04910-Asa6G04911|intergenic_region|Asa6G04910-Asa6G04911|||n.1330420912G>A||||||	GT	0|0	0|0	0|0	0|0	0|0	0|0	0|0	0|0	1|0	0|1	1|0	0|0	0|0	0|0	0|0	0|0	0|0	1|0	1|0	0|1	0|1	0|0	0|1	0|0	0|0	0|0	0|0	0|0	0|0	0|0	0|1	0|0	1|0	0|0	0|0	0|0	0|0	0|0	0|0	1|0	1|0
chr6	1330420975	.	A	G	999	PASS	DP=2238;VDB=0;SGB=585.139;RPB=0.955256;MQB=1.05089e-36;BQB=0.084824;MQ0F=0;ICB=0.00162843;HOB=0.117439;AC=137;AN=454;DP4=0,1317,0,877;MQ=34;ANN=G|intergenic_region|MODIFIER|Asa6G04910-Asa6G04911|Asa6G04910-Asa6G04911|intergenic_region|Asa6G04910-Asa6G04911|||n.1330420975A>G||||||	GT	0|0	0|0	0|0	1|1	0|0	0|0	0|0	1|1	0|1	1|0	0|1	0|0	0|0	0|0	0|1	1|1	0|0	0|1	0|1	1|0	1|0	0|0	1|0	1|1	0|0	0|0	0|0	0|0	0|0	0|0	1|0	1|1	0|1	0|0	0|0	0|0	0|0	0|0	1|0	0|0	0|1
chr6	1330420978	.	G	T	999	PASS	DP=2238;VDB=0;SGB=284.997;RPB=0.990533;MQB=0;BQB=0.314273;MQ0F=0;ICB=0.480848;HOB=0.0334815;AC=59;AN=456;DP4=0,1736,0,399;MQ=34;ANN=T|intergenic_region|MODIFIER|Asa6G04910-Asa6G04911|Asa6G04910-Asa6G04911|intergenic_region|Asa6G04910-Asa6G04911|||n.1330420978G>T||||||	GT	0|0	0|0	0|0	0|0	0|0	0|0	0|0	0|0	1|0	0|1	1|0	0|0	0|0	0|0	0|0	0|0	0|0	1|0	1|0	0|1	0|1	0|0	0|0	0|0	0|0	0|0	0|0	0|0	0|0	0|0	0|1	0|0	1|0	0|0	0|0	0|0	0|0	0|0	0|0	1|0	1|0
chr6	1330420983	.	T	G	999	PASS	DP=2238;VDB=0;SGB=785.11;RPB=0.994486;MQB=0;BQB=0.387474;MQ0F=0;ICB=4.05301e-33;HOB=0.404423;AC=209;AN=456;DP4=0,813,0,1262;MQ=34;ANN=G|intergenic_region|MODIFIER|Asa6G04910-Asa6G04911|Asa6G04910-Asa6G04911|intergenic_region|Asa6G04910-Asa6G04911|||n.1330420983T>G||||||	GT	0|0	0|0	0|0	1|1	0|0	0|0	0|0	1|1	1|1	1|1	1|1	0|0	0|0	0|0	0|1	1|1	0|0	1|1	1|1	1|1	1|1	0|0	1|1	1|1	0|0	0|0	0|0	0|0	0|0	0|0	1|1	1|1	1|1	0|0	0|0	0|0	0|0	0|0	1|0	1|1	1|1
chr6	1330421012	.	C	T	999	PASS	DP=2238;VDB=0;SGB=806.608;RPB=0.993272;MQB=0;BQB=0.986902;MQ0F=0;ICB=1.40311e-32;HOB=0.401046;AC=212;AN=456;DP4=0,808,0,1341;MQ=34;ANN=C|intergenic_region|MODIFIER|Asa6G04910-Asa6G04911|Asa6G04910-Asa6G04911|intergenic_region|Asa6G04910-Asa6G04911|||n.1330421012T>C||||||	GT	1|1	1|1	1|1	0|0	1|1	1|1	1|1	0|0	0|0	0|0	0|0	1|1	1|1	1|1	1|0	0|0	1|1	0|0	0|0	0|0	0|0	1|1	0|0	0|0	1|1	1|1	1|1	1|1	1|1	1|1	0|0	0|0	0|0	1|1	1|1	1|1	1|1	1|1	0|1	0|0	0|0
chr6	1330421046	.	T	C	999	PASS	DP=5374;VDB=0;SGB=38.8869;RPB=0.968119;MQB=0;MQSB=0.0944533;BQB=0;MQ0F=0;ICB=0.000124208;HOB=0.136635;AC=124;AN=460;DP4=2284,29,817,0;MQ=41;ANN=C|intergenic_region|MODIFIER|Asa6G04910-Asa6G04911|Asa6G04910-Asa6G04911|intergenic_region|Asa6G04910-Asa6G04911|||n.1330421046T>C||||||	GT	0|1	0|1	1|0	0|0	1|0	0|1	1|0	0|0	0|0	0|0	0|0	1|0	0|1	0|1	0|0	0|0	1|0	0|0	0|0	0|0	0|0	0|1	0|0	0|0	1|0	1|0	0|1	0|1	1|0	0|0	0|0	0|0	0|0	0|1	0|1	0|1	0|1	1|0	0|0	0|0	0|0
chr6	1330421109	.	A	T	999	PASS	DP=3160;VDB=0;SGB=275.486;RPB=0.993224;MQB=2.22243e-34;BQB=0.579358;MQ0F=0;ICB=0.388212;HOB=0.0387146;AC=64;AN=460;DP4=2610,0,414,0;MQ=41;ANN=T|intergenic_region|MODIFIER|Asa6G04910-Asa6G04911|Asa6G04910-Asa6G04911|intergenic_region|Asa6G04910-Asa6G04911|||n.1330421109A>T||||||	GT	0|0	0|0	0|0	0|0	0|0	0|0	0|0	0|0	1|0	0|1	1|0	0|0	0|0	0|0	0|0	0|0	0|0	1|0	1|0	0|1	0|1	0|0	0|1	0|0	0|0	0|0	0|0	0|0	0|0	0|0	0|1	0|0	1|0	0|0	0|0	0|0	0|0	0|0	0|0	1|0	1|0
chr6	1330421137	.	G	A	999	PASS	DP=3160;VDB=0;SGB=-84.5666;RPB=0.98957;MQB=0;BQB=0.999714;MQ0F=0;ICB=0.000284978;HOB=0.131342;AC=324;AN=460;DP4=826,0,2284,0;MQ=41;ANN=G|intergenic_region|MODIFIER|Asa6G04910-Asa6G04911|Asa6G04910-Asa6G04911|intergenic_region|Asa6G04910-Asa6G04911|||n.1330421137A>G||||||	GT	1|0	1|0	0|1	0|0	0|1	1|0	0|1	0|0	0|0	0|0	0|0	0|1	1|0	1|0	1|0	0|0	0|1	0|0	0|0	0|0	0|0	1|0	0|0	0|0	0|1	0|1	1|0	1|0	0|1	1|1	0|0	0|0	0|0	1|0	1|0	1|0	1|0	0|1	0|1	0|0	0|0
chr6	1330421163	.	C	A	999	PASS	DP=3160;VDB=0;SGB=60.6261;RPB=0.986288;MQB=0;BQB=0.531227;MQ0F=0;ICB=0.00011828;HOB=0.137467;AC=128;AN=460;DP4=2255,0,838,0;MQ=41;ANN=A|intergenic_region|MODIFIER|Asa6G04910-Asa6G04911|Asa6G04910-Asa6G04911|intergenic_region|Asa6G04910-Asa6G04911|||n.1330421163C>A||||||	GT	0|1	0|1	1|0	0|0	1|0	0|1	1|0	0|0	0|0	0|0	0|0	1|0	0|1	0|1	0|0	0|0	1|0	0|0	0|0	0|0	0|0	0|1	0|0	0|0	1|0	1|0	0|1	0|1	1|0	0|0	0|0	0|0	0|0	0|1	0|1	0|1	0|1	1|0	0|0	0|0	0|0
chr6	1330869880	.	G	A	999	PASS	DP=5018;VDB=0;SGB=530.98;RPB=0.989961;MQB=0;BQB=0.544348;MQ0F=0;ICB=0.740742;HOB=0.0209452;AC=56;AN=460;DP4=0,4094,0,631;MQ=49;ANN=A|intergenic_region|MODIFIER|Asa6G04911-Asa6G04912|Asa6G04911-Asa6G04912|intergenic_region|Asa6G04911-Asa6G04912|||n.1330869880G>A||||||	GT	0|0	0|0	0|0	0|0	0|0	0|0	0|0	0|0	1|0	0|1	1|0	0|0	0|0	0|0	0|0	0|0	0|0	1|0	1|0	0|1	0|1	0|0	0|1	0|0	0|0	0|0	0|0	0|0	0|0	0|0	0|1	0|0	1|0	0|0	0|0	0|0	0|0	0|0	0|0	0|0	1|0
chr6	1330870001	.	T	C	999	PASS	DP=4867;VDB=0;SGB=653.289;RPB=0.996737;MQB=0;BQB=3.66088e-07;MQ0F=0;ICB=0.978422;HOB=0.00570888;AC=58;AN=460;DP4=3622,0,626,0;MQ=42;ANN=C|intergenic_region|MODIFIER|Asa6G04911-Asa6G04912|Asa6G04911-Asa6G04912|intergenic_region|Asa6G04911-Asa6G04912|||n.1330870001T>C||||||	GT	0|0	0|0	0|0	0|0	0|0	0|0	0|0	0|0	1|0	0|1	1|0	0|0	0|0	0|0	0|0	0|0	0|0	1|0	1|0	0|1	1|1	0|0	0|1	0|0	0|0	0|0	0|0	0|0	0|0	0|0	0|1	0|0	1|0	0|0	0|0	0|0	0|0	0|0	0|0	0|0	1|0
chr6	1330870010	.	C	T	999	PASS	DP=4867;VDB=0;SGB=181.863;RPB=0.990357;MQB=0;BQB=0.651832;MQ0F=0;ICB=0.846961;HOB=0.0184405;AC=117;AN=460;DP4=3658,0,1018,0;MQ=41;ANN=T|intergenic_region|MODIFIER|Asa6G04911-Asa6G04912|Asa6G04911-Asa6G04912|intergenic_region|Asa6G04911-Asa6G04912|||n.1330870010C>T||||||	GT	0|0	0|0	0|0	0|1	0|0	0|0	0|0	1|0	1|0	0|1	1|0	0|0	0|0	0|0	0|0	0|1	0|0	1|0	1|0	0|1	0|1	0|0	0|1	1|0	0|0	0|0	0|0	0|0	0|0	0|0	0|1	0|1	1|0	0|0	0|0	0|0	0|0	0|0	0|0	1|1	1|0
chr6	1330870019	.	G	A	999	PASS	DP=4867;VDB=0;SGB=130.506;RPB=0.99859;MQB=0;BQB=0.951208;MQ0F=0;ICB=0.846961;HOB=0.0184405;AC=117;AN=460;DP4=3685,0,1046,0;MQ=41;ANN=A|intergenic_region|MODIFIER|Asa6G04911-Asa6G04912|Asa6G04911-Asa6G04912|intergenic_region|Asa6G04911-Asa6G04912|||n.1330870019G>A||||||	GT	0|0	0|0	0|0	0|1	0|0	0|0	0|0	1|0	1|0	0|1	1|0	0|0	0|0	0|0	0|0	0|1	0|0	1|0	1|0	0|1	0|1	0|0	0|1	1|0	0|0	0|0	0|0	0|0	0|0	0|0	0|1	0|1	1|0	0|0	0|0	0|0	0|0	0|0	0|0	1|1	1|0
chr6	1330870031	.	A	T	999	PASS	DP=4867;VDB=0;SGB=151.236;RPB=0.990898;MQB=0;BQB=0.00388496;MQ0F=0;ICB=0.774411;HOB=0.0228261;AC=115;AN=460;DP4=3670,0,985,0;MQ=41;ANN=T|intergenic_region|MODIFIER|Asa6G04911-Asa6G04912|Asa6G04911-Asa6G04912|intergenic_region|Asa6G04911-Asa6G04912|||n.1330870031A>T||||||	GT	0|0	0|0	0|0	0|1	0|0	0|0	0|0	1|0	1|0	0|1	1|0	0|0	0|0	0|0	0|0	0|1	0|0	1|0	1|0	0|1	0|1	0|0	0|1	1|0	0|0	0|0	0|0	0|0	0|0	0|0	0|1	0|1	1|0	0|0	0|0	0|0	0|0	0|0	0|0	1|1	1|0
chr6	1330870044	.	T	C	999	PASS	DP=4867;VDB=0;SGB=191.156;RPB=0.988;MQB=0;BQB=0.945064;MQ0F=0;ICB=0.846961;HOB=0.0184405;AC=117;AN=460;DP4=3741,0,1036,0;MQ=41;ANN=C|intergenic_region|MODIFIER|Asa6G04911-Asa6G04912|Asa6G04911-Asa6G04912|intergenic_region|Asa6G04911-Asa6G04912|||n.1330870044T>C||||||	GT	0|0	0|0	0|0	0|1	0|0	0|0	0|0	1|0	1|0	0|1	1|0	0|0	0|0	0|0	0|0	0|1	0|0	1|0	1|0	0|1	0|1	0|0	0|1	1|0	0|0	0|0	0|0	0|0	0|0	0|0	0|1	0|1	1|0	0|0	0|0	0|0	0|0	0|0	0|0	1|1	1|0
chr6	444321382	.	A	G	999	PASS	DP=1734;VDB=0;SGB=-266.551;RPB=0.999094;MQB=0;BQB=0.0865593;MQ0F=0;ICB=2.0583e-24;HOB=0.346601;AC=218;AN=454;DP4=0,812,0,819;MQ=47;ANN=G|intergenic_region|MODIFIER|Asa6G01672-Asa6G01673|Asa6G01672-Asa6G01673|intergenic_region|Asa6G01672-Asa6G01673|||n.444321382A>G||||||	GT	1|0	0|1	1|0	0|1	1|0	0|1	1|1	1|0	1|0	0|1	1|0	0|1	1|0	0|1	1|0	1|0	0|1	1|0	0|0	0|1	1|0	0|1	1|0	1|0	0|1	1|0	0|1	1|0	0|1	0|1	1|0	0|1	1|0	0|1	1|0	0|1	1|0	0|1	0|1	0|0	0|1
chr6	444356521	.	T	A	999	PASS	DP=3280;VDB=0;SGB=52.0608;RPB=0.999415;MQB=8.44692e-18;MQSB=1;BQB=0.99114;MQ0F=0;ICB=3.97286e-18;HOB=0.308855;AC=191;AN=420;DP4=1,1524,0,1560;MQ=39;ANN=A|intergenic_region|MODIFIER|Asa6G01672-Asa6G01673|Asa6G01672-Asa6G01673|intergenic_region|Asa6G01672-Asa6G01673|||n.444356521T>A||||||	GT	1|0	0|1	1|0	0|0	1|0	0|1	1|1	0|0	1|0	0|1	1|0	0|1	1|0	0|1	1|1	0|0	0|1	1|0	0|1	0|1	1|0	0|1	1|0	0|0	0|1	1|0	0|1	1|0	0|1	0|1	1|0	0|0	1|0	0|1	1|0	0|1	1|0	0|1	1|1	0|0	0|1
chr6	444356527	.	G	C	999	PASS	DP=3280;VDB=0;SGB=370.896;RPB=0.999934;MQB=0.000610014;BQB=0.950525;MQ0F=0;ICB=0.0029587;HOB=0.114921;AC=112;AN=420;DP4=0,2471,0,678;MQ=39;ANN=C|intergenic_region|MODIFIER|Asa6G01672-Asa6G01673|Asa6G01672-Asa6G01673|intergenic_region|Asa6G01672-Asa6G01673|||n.444356527G>C||||||	GT	0|0	0|0	0|0	1|1	0|0	0|0	0|0	1|1	0|1	1|0	0|1	0|0	0|0	0|0	0|0	1|1	0|0	0|1	1|0	1|0	0|1	0|0	0|1	1|1	0|0	0|0	0|0	0|0	0|0	0|0	0|1	1|1	0|1	0|0	0|0	0|0	0|0	0|0	0|0	0|1	1|0
chr6	444356551	.	G	A	999	PASS	DP=3279;VDB=0;SGB=408.534;RPB=0.984203;MQB=0;BQB=0.0125389;MQ0F=0;ICB=0.473786;HOB=0.0355556;AC=56;AN=420;DP4=0,2684,0,440;MQ=39;ANN=A|intergenic_region|MODIFIER|Asa6G01672-Asa6G01673|Asa6G01672-Asa6G01673|intergenic_region|Asa6G01672-Asa6G01673|||n.444356551G>A||||||	GT	0|0	0|0	0|0	0|0	0|0	0|0	0|0	0|0	0|1	1|0	0|1	0|0	0|0	0|0	0|0	0|0	0|0	0|1	1|0	1|0	0|1	0|0	0|1	0|0	0|0	0|0	0|0	0|0	0|0	0|0	0|1	0|0	0|1	0|0	0|0	0|0	0|0	0|0	0|0	0|0	1|0
chr6	444356645	.	G	T	999	PASS	DP=3278;VDB=0;SGB=309.242;RPB=0.975298;MQB=0;BQB=0.99274;MQ0F=0;ICB=0.000238219;HOB=0.137823;AC=114;AN=420;DP4=2309,0,891,0;MQ=43;ANN=T|intergenic_region|MODIFIER|Asa6G01672-Asa6G01673|Asa6G01672-Asa6G01673|intergenic_region|Asa6G01672-Asa6G01673|||n.444356645G>T||||||	GT	0|1	1|0	0|1	0|0	0|1	1|0	0|0	0|0	0|0	0|0	0|0	1|0	0|1	1|0	0|0	0|0	1|0	0|0	0|0	0|0	0|0	1|0	0|0	0|0	1|0	0|1	1|0	0|1	1|0	1|0	0|0	0|0	0|0	1|0	0|1	1|0	0|1	1|0	0|0	0|0	0|0
chr6	444356658	.	T	C	999	PASS	DP=3278;VDB=0;SGB=137.159;RPB=0.996637;MQB=0;BQB=0.453393;MQ0F=0;ICB=0.0119062;HOB=0.101871;AC=285;AN=420;DP4=1148,0,2083,0;MQ=42;ANN=T|intergenic_region|MODIFIER|Asa6G01672-Asa6G01673|Asa6G01672-Asa6G01673|intergenic_region|Asa6G01672-Asa6G01673|||n.444356658C>T||||||	GT	0|1	1|0	0|1	0|0	0|1	1|0	1|0	0|0	0|0	0|0	0|0	1|0	0|1	1|0	1|1	0|0	1|0	0|0	0|0	0|0	0|0	1|0	0|0	0|0	1|0	0|1	1|0	0|1	1|0	1|0	0|0	0|0	0|0	1|0	0|1	1|0	0|1	1|0	1|1	0|0	0|0
chr6	444402071	.	T	C	999	PASS	DP=1866;VDB=0;SGB=-79.0434;RPB=1;MQB=0;BQB=0.964531;MQ0F=0;ICB=3.14286e-09;HOB=0.208121;AC=222;AN=452;DP4=0,909,0,920;MQ=42;ANN=T|intergenic_region|MODIFIER|Asa6G01672-Asa6G01673|Asa6G01672-Asa6G01673|intergenic_region|Asa6G01672-Asa6G01673|||n.444402071C>T||||||	GT	0|1	1|0	0|1	0|0	0|1	1|0	1|0	0|0	0|1	1|0	0|1	1|0	0|1	1|0	1|1	0|0	1|0	0|1	1|0	1|0	0|1	1|0	0|1	0|0	1|0	0|1	1|0	0|1	1|0	1|0	1|1	0|0	0|1	1|0	0|1	1|0	0|1	1|0	1|1	1|1	1|0
chr6	444402079	.	G	A	999	PASS	DP=1866;VDB=0;SGB=4.34506;RPB=0.999947;MQB=0;BQB=0.815144;MQ0F=0;ICB=0.0974117;HOB=0.0706496;AC=321;AN=452;DP4=0,537,0,1286;MQ=42;ANN=G|intergenic_region|MODIFIER|Asa6G01672-Asa6G01673|Asa6G01672-Asa6G01673|intergenic_region|Asa6G01672-Asa6G01673|||n.444402079A>G||||||	GT	0|1	1|0	0|1	0|0	0|1	1|0	1|0	0|0	0|0	0|0	0|0	1|0	0|1	1|0	1|1	0|0	1|0	0|0	0|0	0|0	0|0	1|0	0|0	0|0	1|0	0|1	1|0	0|1	1|0	1|0	0|0	0|0	0|0	1|0	0|1	1|0	0|1	1|0	1|1	0|0	0|0
chr6	444416327	.	T	A	999	PASS	DP=1995;VDB=0;SGB=148.162;RPB=0.986495;MQB=0;BQB=0.931742;MQ0F=0;ICB=0.622899;HOB=0.0257814;AC=52;AN=458;DP4=0,1668,0,235;MQ=49;ANN=A|intergenic_region|MODIFIER|Asa6G01672-Asa6G01673|Asa6G01672-Asa6G01673|intergenic_region|Asa6G01672-Asa6G01673|||n.444416327T>A||||||	GT	0|0	0|0	0|0	0|0	0|0	0|0	0|0	0|0	0|1	1|0	0|1	0|0	0|0	0|0	0|0	0|0	0|0	0|1	1|0	1|0	0|1	0|0	0|1	0|0	0|0	0|0	0|0	0|0	0|0	0|0	0|1	0|0	0|1	0|0	0|0	0|0	0|0	0|0	0|0	0|0	1|0
chr6	444416395	.	A	G	999	PASS	DP=2003;VDB=0;SGB=241.472;RPB=0.999735;MQB=0;BQB=0.608364;MQ0F=0;ICB=4.20327e-06;HOB=0.113233;AC=33;AN=452;DP4=1693,0,137,0;MQ=47;ANN=G|intergenic_region|MODIFIER|Asa6G01672-Asa6G01673|Asa6G01672-Asa6G01673|intergenic_region|Asa6G01672-Asa6G01673|||n.444416395A>G||||||	GT	0|0	0|0	0|0	0|0	0|0	0|0	0|0	0|0	0|0	0|0	0|0	0|0	0|0	0|0	0|0	0|0	0|0	0|0	0|0	0|0	0|0	0|0	0|0	0|0	0|0	0|0	0|0	0|0	0|0	0|0	0|0	0|0	0|0	0|0	0|0	0|0	0|0	0|0	0|0	1|1	0|0
chr6	444416492	.	C	T	999	PASS	DP=2003;VDB=0;SGB=-49.439;RPB=0.999424;MQB=0;BQB=0.905863;MQ0F=0;ICB=6.53803e-10;HOB=0.215143;AC=180;AN=456;DP4=1116,0,839,0;MQ=47;ANN=T|intergenic_region|MODIFIER|Asa6G01672-Asa6G01673|Asa6G01672-Asa6G01673|intergenic_region|Asa6G01672-Asa6G01673|||n.444416492C>T||||||	GT	0|1	1|0	0|0	0|0	0|1	1|0	1|0	0|0	0|1	1|0	0|1	1|0	0|1	1|0	1|1	0|0	0|0	0|1	1|0	1|0	0|1	1|0	0|1	0|0	1|0	0|1	1|0	0|1	1|0	1|0	0|1	0|0	0|1	1|0	0|1	1|0	0|1	1|0	1|1	0|0	1|0
chr6	444475378	.	A	C	999	PASS	DP=4077;VDB=0;SGB=-192.236;RPB=0.963593;MQB=0.599647;MQSB=0;BQB=0.963058;MQ0F=0;ICB=5.84066e-17;HOB=0.296903;AC=232;AN=424;DP4=2,1921,0,2073;MQ=39;ANN=A|intergenic_region|MODIFIER|Asa6G01672-Asa6G01673|Asa6G01672-Asa6G01673|intergenic_region|Asa6G01672-Asa6G01673|||n.444475378C>A||||||	GT	0|1	1|0	0|1	0|0	0|1	1|0	1|0	0|0	0|1	1|0	0|1	1|0	0|1	1|0	1|1	0|0	1|0	0|1	1|0	1|0	0|1	1|0	0|1	0|0	1|0	0|1	1|0	0|1	1|0	1|0	0|1	0|0	0|1	1|0	0|1	1|0	0|1	1|0	1|1	0|0	1|0
chr6	444475425	.	G	A	999	PASS	DP=4077;VDB=0;SGB=436.808;RPB=0.976211;MQB=0.999337;MQSB=0;BQB=0.914342;MQ0F=0;ICB=0.0145902;HOB=0.0989787;AC=135;AN=424;DP4=2,2615,0,1286;MQ=39;ANN=A|intergenic_region|MODIFIER|Asa6G01672-Asa6G01673|Asa6G01672-Asa6G01673|intergenic_region|Asa6G01672-Asa6G01673|||n.444475425G>A||||||	GT	0|1	1|0	0|1	0|0	0|1	1|0	1|0	0|0	0|0	0|0	0|0	1|0	0|1	1|0	1|1	0|0	1|0	0|0	0|0	0|0	0|0	1|0	0|0	0|0	1|0	0|1	1|0	0|1	1|0	1|0	0|0	0|0	0|0	1|0	0|1	1|0	0|1	1|0	1|1	0|0	0|0
chr6	444540298	.	G	A	999	PASS	DP=2267;VDB=0;SGB=330.496;RPB=0.98837;MQB=0;BQB=0.402878;MQ0F=0;ICB=0.200266;HOB=0.0546996;AC=87;AN=458;DP4=0,1626,0,570;MQ=34;ANN=A|intergenic_region|MODIFIER|Asa6G01672-Asa6G01673|Asa6G01672-Asa6G01673|intergenic_region|Asa6G01672-Asa6G01673|||n.444540298G>A||||||	GT	0|0	0|0	0|0	1|0	0|0	0|0	0|0	1|1	0|1	1|0	0|1	0|0	0|0	0|0	0|0	0|1	0|0	0|1	1|0	1|0	0|1	0|0	0|1	0|1	0|0	0|0	0|0	0|0	0|0	0|0	0|1	1|0	0|1	0|0	0|0	0|0	0|0	0|0	0|0	0|0	1|0
chr6	444540318	.	T	G	999	PASS	DP=2267;VDB=0;SGB=818.416;RPB=0.996517;MQB=0;BQB=0.981401;MQ0F=0;ICB=1.71108e-40;HOB=0.447131;AC=222;AN=458;DP4=0,871,0,1371;MQ=34;ANN=T|intergenic_region|MODIFIER|Asa6G01672-Asa6G01673|Asa6G01672-Asa6G01673|intergenic_region|Asa6G01672-Asa6G01673|||n.444540318G>T||||||	GT	1|1	1|1	1|1	0|0	1|1	1|1	1|1	0|0	0|0	0|0	0|0	1|1	1|1	1|1	1|0	0|0	1|1	0|0	0|0	0|0	0|0	1|1	0|0	0|0	1|1	1|1	1|1	1|1	1|1	1|1	0|0	0|0	0|0	1|1	1|1	1|1	1|1	1|1	0|1	0|0	0|0
chr6	444642966	.	G	A	999	PASS	DP=2325;VDB=0;SGB=204.325;RPB=0.996281;MQB=0;BQB=0.778033;MQ0F=0;ICB=0.999953;HOB=0.000240459;AC=43;AN=456;DP4=2031,0,221,0;MQ=46;ANN=A|intergenic_region|MODIFIER|Asa6G01673-Asa6G01674|Asa6G01673-Asa6G01674|intergenic_region|Asa6G01673-Asa6G01674|||n.444642966G>A||||||	GT	0|0	0|0	0|0	1|0	0|0	0|0	0|0	0|1	0|0	0|0	0|0	0|0	0|0	0|0	0|1	0|1	0|0	0|0	0|0	0|0	0|0	0|0	0|0	0|1	0|0	0|0	0|0	0|0	0|0	0|0	0|0	1|0	0|0	0|0	0|0	0|0	0|0	0|0	1|0	0|0	0|0
chr6	444643048	.	T	C	999	PASS	DP=2325;VDB=0;SGB=200.462;RPB=0.999096;MQB=0;BQB=0.842064;MQ0F=0;ICB=0.19794;HOB=0.0520484;AC=68;AN=454;DP4=1959,0,296,0;MQ=46;ANN=C|intergenic_region|MODIFIER|Asa6G01673-Asa6G01674|Asa6G01673-Asa6G01674|intergenic_region|Asa6G01673-Asa6G01674|||n.444643048T>C||||||	GT	0|0	0|0	0|0	1|0	0|0	0|0	0|0	0|0	0|0	0|0	0|0	0|0	0|0	0|0	0|1	0|1	0|0	0|0	0|0	0|0	0|0	0|0	0|0	0|1	0|0	0|0	0|0	0|0	0|0	0|0	0|0	1|0	0|0	0|0	0|0	0|0	0|0	0|0	1|0	1|1	0|0
chr6	444643053	.	C	G	999	PASS	DP=2325;VDB=0;SGB=173.247;RPB=0.932012;MQB=0;BQB=0.995328;MQ0F=0;ICB=0.136315;HOB=0.0581808;AC=70;AN=454;DP4=1928,0,301,0;MQ=46;ANN=G|intergenic_region|MODIFIER|Asa6G01673-Asa6G01674|Asa6G01673-Asa6G01674|intergenic_region|Asa6G01673-Asa6G01674|||n.444643053C>G||||||	GT	0|0	0|0	0|0	1|0	0|0	0|0	0|0	0|1	0|0	0|0	0|0	0|0	0|0	0|0	0|1	0|1	0|0	0|0	0|0	0|0	0|0	0|0	0|0	0|1	0|0	0|0	0|0	0|0	0|0	0|0	0|0	1|0	0|0	0|0	0|0	0|0	0|0	0|0	1|0	1|1	0|0
chr6	444643182	.	T	C	999	PASS	DP=2342;VDB=0;SGB=195.671;RPB=0.999728;MQB=0;BQB=0.418319;MQ0F=0;ICB=0.999216;HOB=0.000991591;AC=44;AN=458;DP4=0,2042,0,211;MQ=49;ANN=C|intergenic_region|MODIFIER|Asa6G01673-Asa6G01674|Asa6G01673-Asa6G01674|intergenic_region|Asa6G01673-Asa6G01674|||n.444643182T>C||||||	GT	0|0	0|0	0|0	1|0	0|0	0|0	0|0	0|1	0|0	0|0	0|0	0|0	0|0	0|0	0|1	0|1	0|0	0|0	0|0	0|0	0|0	0|0	0|0	0|1	0|0	0|0	0|0	0|0	0|0	0|0	0|0	1|0	0|0	0|0	0|0	0|0	0|0	0|0	1|0	0|0	0|0
chr6	444643408	.	T	G	999	PASS	DP=3164;VDB=0;SGB=220.468;RPB=0.87788;MQB=0;BQB=0.292449;MQ0F=0;ICB=0.999338;HOB=0.000907372;AC=44;AN=460;DP4=2848,0,264,0;MQ=48;ANN=G|intergenic_region|MODIFIER|Asa6G01673-Asa6G01674|Asa6G01673-Asa6G01674|intergenic_region|Asa6G01673-Asa6G01674|||n.444643408T>G||||||	GT	0|0	0|0	0|0	1|0	0|0	0|0	0|0	0|1	0|0	0|0	0|0	0|0	0|0	0|0	0|1	1|1	0|0	0|0	0|0	0|0	0|0	0|0	0|0	0|1	0|0	0|0	0|0	0|0	0|0	0|0	0|0	1|0	0|0	0|0	0|0	0|0	0|0	0|0	1|0	0|0	0|0
chr6	444643446	.	A	G	999	PASS	DP=3164;VDB=0;SGB=230.658;RPB=0.890787;MQB=0;BQB=0.906828;MQ0F=0;ICB=0.999338;HOB=0.000907372;AC=44;AN=460;DP4=2834,0,260,0;MQ=48;ANN=G|intergenic_region|MODIFIER|Asa6G01673-Asa6G01674|Asa6G01673-Asa6G01674|intergenic_region|Asa6G01673-Asa6G01674|||n.444643446A>G||||||	GT	0|0	0|0	0|0	1|0	0|0	0|0	0|0	0|1	0|0	0|0	0|0	0|0	0|0	0|0	0|1	0|1	0|0	0|0	0|0	0|0	0|0	0|0	0|0	0|1	0|0	0|0	0|0	0|0	0|0	0|0	0|0	1|0	0|0	0|0	0|0	0|0	0|0	0|0	1|0	0|0	0|0
chr6	444645328	.	G	T	999	PASS	DP=5616;VDB=0;SGB=660.788;RPB=0.998155;MQB=0;BQB=0.597924;MQ0F=0;ICB=0.782427;HOB=0.0175781;AC=42;AN=448;DP4=4808,0,565,0;MQ=48;ANN=T|intergenic_region|MODIFIER|Asa6G01673-Asa6G01674|Asa6G01673-Asa6G01674|intergenic_region|Asa6G01673-Asa6G01674|||n.444645328G>T||||||	GT	0|0	0|0	0|0	1|0	0|0	0|0	0|0	0|1	0|0	0|0	0|0	0|0	0|0	0|0	0|1	0|1	0|0	0|0	0|0	0|0	0|0	0|0	0|0	0|1	0|0	0|0	0|0	0|0	0|0	0|0	0|0	1|0	0|0	0|0	0|0	0|0	0|0	0|0	1|0	0|0	0|0
chr6	444645357	.	T	C	999	PASS	DP=5616;VDB=0;SGB=755.634;RPB=0.994218;MQB=0;BQB=0.434018;MQ0F=0;ICB=0.971311;HOB=0.00673629;AC=58;AN=448;DP4=4647,0,751,0;MQ=48;ANN=C|intergenic_region|MODIFIER|Asa6G01673-Asa6G01674|Asa6G01673-Asa6G01674|intergenic_region|Asa6G01673-Asa6G01674|||n.444645357T>C||||||	GT	0|0	0|0	0|0	1|0	0|0	0|0	0|0	0|1	0|0	0|0	0|0	0|0	0|0	0|0	0|1	0|1	0|0	0|0	0|0	0|0	0|0	0|0	0|0	0|1	0|0	0|0	0|0	0|0	0|0	0|0	0|0	1|0	0|0	0|0	0|0	0|0	0|0	0|0	1|0	0|1	0|0
chr6	444645387	.	T	C	999	PASS	DP=5416;VDB=0;SGB=653.016;RPB=0.913088;MQB=0;BQB=2.89493e-05;MQ0F=0;ICB=0.0640072;HOB=0.0685333;AC=69;AN=450;DP4=0,4530,0,700;MQ=41;ANN=C|intergenic_region|MODIFIER|Asa6G01673-Asa6G01674|Asa6G01673-Asa6G01674|intergenic_region|Asa6G01673-Asa6G01674|||n.444645387T>C||||||	GT	0|0	0|0	0|0	1|0	0|0	0|0	0|0	0|1	0|0	0|0	0|0	0|0	0|0	0|0	0|1	0|1	0|0	0|0	0|0	0|0	0|0	0|0	0|0	0|1	0|0	0|0	0|0	0|0	0|0	0|0	0|0	1|0	0|0	0|0	0|0	0|0	0|0	0|0	1|0	1|1	0|0
chr6	444645451	.	C	T	999	PASS	DP=5416;VDB=0;SGB=-615.444;RPB=0.972421;MQB=0;BQB=0.931099;MQ0F=0;ICB=1.25388e-30;HOB=0.391121;AC=251;AN=450;DP4=0,2303,0,2875;MQ=40;ANN=C|intergenic_region|MODIFIER|Asa6G01673-Asa6G01674|Asa6G01673-Asa6G01674|intergenic_region|Asa6G01673-Asa6G01674|||n.444645451T>C||||||	GT	1|0	0|1	1|0	0|1	1|0	0|1	0|1	1|0	1|0	0|1	1|0	0|1	1|0	0|1	0|0	1|0	0|1	1|0	0|1	0|1	1|0	0|1	1|0	1|0	0|1	1|0	0|1	1|0	0|1	0|1	1|0	0|1	1|0	0|1	1|0	0|1	1|0	0|1	0|0	0|0	0|1
chr6	444645490	.	G	A	999	PASS	DP=5416;VDB=0;SGB=281.118;RPB=0.997107;MQB=0;BQB=0.898548;MQ0F=0;ICB=1.43485e-05;HOB=0.154321;AC=125;AN=450;DP4=0,3663,0,1468;MQ=40;ANN=A|intergenic_region|MODIFIER|Asa6G01673-Asa6G01674|Asa6G01673-Asa6G01674|intergenic_region|Asa6G01673-Asa6G01674|||n.444645490G>A||||||	GT	0|1	1|0	0|1	0|0	0|1	1|0	1|0	0|0	0|0	0|0	0|0	1|0	0|1	1|0	1|0	0|0	1|0	0|0	0|0	0|0	0|0	1|0	0|0	0|0	1|0	0|1	1|0	0|1	1|0	1|0	0|0	0|0	0|0	1|0	0|1	1|0	0|1	1|0	0|1	0|0	0|0
chr6	444645500	.	G	A	999	PASS	DP=5416;VDB=0;SGB=661.186;RPB=0.974767;MQB=0;BQB=0.996872;MQ0F=0;ICB=0.784374;HOB=0.0174222;AC=42;AN=450;DP4=0,4669,0,548;MQ=41;ANN=A|intergenic_region|MODIFIER|Asa6G01673-Asa6G01674|Asa6G01673-Asa6G01674|intergenic_region|Asa6G01673-Asa6G01674|||n.444645500G>A||||||	GT	0|0	0|0	0|0	1|0	0|0	0|0	0|0	0|1	0|0	0|0	0|0	0|0	0|0	0|0	0|1	0|1	0|0	0|0	0|0	0|0	0|0	0|0	0|0	0|1	0|0	0|0	0|0	0|0	0|0	0|0	0|0	1|0	0|0	0|0	0|0	0|0	0|0	0|0	1|0	0|0	0|0
chr6	444645509	.	T	C	999	PASS	DP=5416;VDB=0;SGB=455.708;RPB=0.99972;MQB=0;BQB=0.237987;MQ0F=0;ICB=2.00537e-05;HOB=0.151862;AC=124;AN=450;DP4=0,3753,0,1532;MQ=41;ANN=C|intergenic_region|MODIFIER|Asa6G01673-Asa6G01674|Asa6G01673-Asa6G01674|intergenic_region|Asa6G01673-Asa6G01674|||n.444645509T>C||||||	GT	0|1	1|0	0|1	0|0	0|1	1|0	1|0	0|0	0|0	0|0	0|0	1|0	0|1	1|0	1|0	0|0	1|0	0|0	0|0	0|0	0|0	1|0	0|0	0|0	1|0	0|1	1|0	0|1	1|0	1|0	0|0	0|0	0|0	1|0	0|1	1|0	0|1	1|0	0|1	0|0	0|0
chr6	444649092	.	G	A	999	PASS	DP=6699;VDB=0;SGB=-693.705;RPB=0.998693;MQB=0;BQB=0.886403;MQ0F=0;ICB=9.51271e-20;HOB=0.308919;AC=278;AN=458;DP4=2694,0,3861,0;MQ=43;ANN=G|intergenic_region|MODIFIER|Asa6G01673-Asa6G01674|Asa6G01673-Asa6G01674|intergenic_region|Asa6G01673-Asa6G01674|||n.444649092A>G||||||	GT	0|1	1|0	0|1	0|0	0|1	1|0	1|0	0|0	0|1	1|0	0|1	1|0	0|1	1|0	1|0	0|0	1|0	0|1	1|0	1|0	0|1	1|0	0|1	0|0	1|0	0|1	1|0	0|1	1|0	1|0	0|1	0|0	0|1	1|0	0|1	1|0	0|1	1|0	0|1	0|0	1|0
chr6	444649130	.	C	A	863	PASS	DP=6699;VDB=0;SGB=552.132;RPB=0.999878;MQB=0;BQB=0.995669;MQ0F=0;ICB=0.832702;HOB=0.014502;AC=39;AN=458;DP4=5786,0,561,0;MQ=43;ANN=A|intergenic_region|MODIFIER|Asa6G01673-Asa6G01674|Asa6G01673-Asa6G01674|intergenic_region|Asa6G01673-Asa6G01674|||n.444649130C>A||||||	GT	0|0	0|0	0|0	1|0	0|0	0|0	0|0	0|1	0|0	0|0	0|0	0|0	0|0	0|0	0|1	0|1	0|0	0|0	0|0	0|0	0|0	0|0	0|0	0|1	0|0	0|0	0|0	0|0	0|0	0|0	0|0	1|0	0|0	0|0	0|0	0|0	0|0	0|0	1|0	0|0	0|0
chr6	444649131	.	C	G	999	PASS	DP=6699;VDB=0;SGB=505.673;RPB=0.986456;MQB=0;BQB=0.836689;MQ0F=0;ICB=0.00315081;HOB=0.100675;AC=77;AN=458;DP4=5638,0,820,0;MQ=43;ANN=G|intergenic_region|MODIFIER|Asa6G01673-Asa6G01674|Asa6G01673-Asa6G01674|intergenic_region|Asa6G01673-Asa6G01674|||n.444649131C>G||||||	GT	0|0	0|0	0|0	1|0	0|0	0|0	0|0	0|1	0|0	0|0	0|0	0|0	0|0	0|0	0|1	0|1	0|0	0|0	0|0	0|0	0|0	0|0	0|0	0|1	0|0	0|0	0|0	0|0	0|0	0|0	0|0	1|0	0|0	0|0	0|0	0|0	0|0	0|0	1|0	1|1	0|0
chr6	444649157	.	G	A	999	PASS	DP=6698;VDB=0;SGB=496.742;RPB=0.999725;MQB=4.10637e-13;BQB=0.480655;MQ0F=0;ICB=0.544842;HOB=0.0299003;AC=56;AN=458;DP4=5591,0,697,0;MQ=43;ANN=A|intergenic_region|MODIFIER|Asa6G01673-Asa6G01674|Asa6G01673-Asa6G01674|intergenic_region|Asa6G01673-Asa6G01674|||n.444649157G>A||||||	GT	0|0	0|0	0|0	0|0	0|0	0|0	0|0	0|0	0|1	1|0	0|1	0|0	0|0	0|0	0|0	0|0	0|0	0|1	1|0	1|0	0|1	0|0	0|1	0|0	0|0	0|0	0|0	0|0	0|0	0|0	0|1	0|0	0|1	0|0	0|0	0|0	0|0	0|0	0|0	0|0	1|0
chr6	444649179	.	T	C	999	PASS	DP=6699;VDB=0;SGB=512.23;RPB=0.999597;MQB=0;BQB=0.300302;MQ0F=0;ICB=0.630214;HOB=0.0256193;AC=53;AN=458;DP4=5806,0,642,0;MQ=43;ANN=C|intergenic_region|MODIFIER|Asa6G01673-Asa6G01674|Asa6G01673-Asa6G01674|intergenic_region|Asa6G01673-Asa6G01674|||n.444649179T>C||||||	GT	0|0	0|0	0|0	1|0	0|0	0|0	0|0	0|1	0|0	0|0	0|0	0|0	0|0	0|0	0|1	0|1	0|0	0|0	0|0	0|0	0|0	0|0	0|0	0|1	0|0	0|0	0|0	0|0	0|0	0|0	0|0	1|0	0|0	0|0	0|0	0|0	0|0	0|0	1|0	0|0	0|0
chr6	444649216	.	C	T	999	PASS	DP=6815;VDB=0;SGB=365.395;RPB=0.992316;MQB=0;MQSB=1;BQB=1.0957e-09;MQ0F=0;ICB=0.793751;HOB=0.016673;AC=42;AN=460;DP4=1,6044,0,482;MQ=46;ANN=T|intergenic_region|MODIFIER|Asa6G01673-Asa6G01674|Asa6G01673-Asa6G01674|intergenic_region|Asa6G01673-Asa6G01674|||n.444649216C>T||||||	GT	0|0	0|0	0|0	1|0	0|0	0|0	0|0	0|1	0|0	0|0	0|0	0|0	0|0	0|0	0|1	0|1	0|0	0|0	0|0	0|0	0|0	0|0	0|0	0|1	0|0	0|0	0|0	0|0	0|0	0|0	0|0	1|0	0|0	0|0	0|0	0|0	0|0	0|0	1|0	0|0	0|0
chr6	444655453	.	T	C	999	PASS	DP=1934;VDB=0;SGB=134.911;RPB=0.999925;MQB=0;BQB=0.973834;MQ0F=0;ICB=0.957198;HOB=0.00719282;AC=41;AN=460;DP4=0,1749,0,167;MQ=47;ANN=C|intergenic_region|MODIFIER|Asa6G01673-Asa6G01674|Asa6G01673-Asa6G01674|intergenic_region|Asa6G01673-Asa6G01674|||n.444655453T>C||||||	GT	0|0	0|0	0|0	1|0	0|0	0|0	0|0	1|1	0|0	0|0	0|0	0|0	0|0	0|0	0|1	0|1	0|0	0|0	0|0	0|0	0|0	0|0	0|0	0|1	0|0	0|0	0|0	0|0	0|0	0|0	0|0	1|0	0|0	0|0	0|0	0|0	0|0	0|0	1|0	0|0	0|0
chr6	444655456	.	C	A	999	PASS	DP=1934;VDB=0;SGB=133.41;RPB=0.999924;MQB=0;BQB=0.740079;MQ0F=0;ICB=0.957198;HOB=0.00719282;AC=41;AN=460;DP4=0,1728,0,166;MQ=47;ANN=A|intergenic_region|MODIFIER|Asa6G01673-Asa6G01674|Asa6G01673-Asa6G01674|intergenic_region|Asa6G01673-Asa6G01674|||n.444655456C>A||||||	GT	0|0	0|0	0|0	1|0	0|0	0|0	0|0	1|1	0|0	0|0	0|0	0|0	0|0	0|0	0|1	0|1	0|0	0|0	0|0	0|0	0|0	0|0	0|0	0|1	0|0	0|0	0|0	0|0	0|0	0|0	0|0	1|0	0|0	0|0	0|0	0|0	0|0	0|0	1|0	0|0	0|0
chr6	444659247	.	A	G	999	PASS	DP=6002;VDB=0;SGB=257.34;RPB=0.998793;MQB=0;BQB=0.476104;MQ0F=0;ICB=2.29075e-05;HOB=0.150521;AC=124;AN=452;DP4=4374,0,1533,0;MQ=43;ANN=G|intergenic_region|MODIFIER|Asa6G01673-Asa6G01674|Asa6G01673-Asa6G01674|intergenic_region|Asa6G01673-Asa6G01674|||n.444659247A>G||||||	GT	0|1	1|0	0|1	0|0	0|1	1|0	1|0	0|0	0|0	0|0	0|0	1|0	0|1	1|0	1|0	0|0	1|0	0|0	0|0	0|0	0|0	1|0	0|0	0|0	1|0	0|1	1|0	0|1	1|0	1|0	0|0	0|0	0|0	1|0	0|1	1|0	0|1	1|0	0|1	0|0	0|0
chr6	444659249	.	T	A	999	PASS	DP=6002;VDB=0;SGB=908.756;RPB=0;MQB=0;BQB=0.682784;MQ0F=0;ICB=0.0640072;HOB=0.0685333;AC=69;AN=450;DP4=4937,0,854,0;MQ=43;ANN=A|intergenic_region|MODIFIER|Asa6G01673-Asa6G01674|Asa6G01673-Asa6G01674|intergenic_region|Asa6G01673-Asa6G01674|||n.444659249T>A||||||	GT	0|0	0|0	0|0	1|0	0|0	0|0	0|0	0|1	0|0	0|0	0|0	0|0	0|0	0|0	0|1	0|1	0|0	0|0	0|0	0|0	0|0	0|0	0|0	0|1	0|0	0|0	0|0	0|0	0|0	0|0	0|0	1|0	0|0	0|0	0|0	0|0	0|0	0|0	1|0	1|1	0|0
chr6	444659255	.	A	G	999	PASS	DP=6002;VDB=0;SGB=961.516;RPB=0;MQB=0;BQB=0.562304;MQ0F=0;ICB=0.056704;HOB=0.0699936;AC=68;AN=448;DP4=5073,0,840,0;MQ=43;ANN=G|intergenic_region|MODIFIER|Asa6G01673-Asa6G01674|Asa6G01673-Asa6G01674|intergenic_region|Asa6G01673-Asa6G01674|||n.444659255A>G||||||	GT	0|0	0|0	0|0	1|0	0|0	0|0	0|0	0|1	0|0	0|0	0|0	0|0	0|0	0|0	0|1	0|1	0|0	0|0	0|0	0|0	0|0	0|0	0|0	0|1	0|0	0|0	0|0	0|0	0|0	0|0	0|0	1|0	0|0	0|0	0|0	0|0	0|0	0|0	1|0	1|1	0|0
chr6	444659292	.	T	C	999	PASS	DP=6002;VDB=0;SGB=832.358;RPB=0.999652;MQB=0;BQB=0.894431;MQ0F=0;ICB=0.993747;HOB=0.00295309;AC=49;AN=450;DP4=5125,0,659,0;MQ=43;ANN=C|intergenic_region|MODIFIER|Asa6G01673-Asa6G01674|Asa6G01673-Asa6G01674|intergenic_region|Asa6G01673-Asa6G01674|||n.444659292T>C||||||	GT	0|0	0|0	0|0	1|0	0|0	0|0	0|0	0|1	0|0	0|0	0|0	0|0	0|0	0|0	0|1	0|1	0|0	0|0	0|0	0|0	0|0	0|0	0|0	0|1	0|0	0|0	0|0	0|0	0|0	0|0	0|0	1|0	0|0	0|0	0|0	0|0	0|0	0|0	1|0	0|0	0|0
chr6	444659311	.	G	A	999	PASS	DP=6002;VDB=0;SGB=696.051;RPB=1.84082e-12;MQB=0;BQB=0.885621;MQ0F=0;ICB=0.530866;HOB=0.0309728;AC=56;AN=450;DP4=5051,0,760,0;MQ=43;ANN=A|intergenic_region|MODIFIER|Asa6G01673-Asa6G01674|Asa6G01673-Asa6G01674|intergenic_region|Asa6G01673-Asa6G01674|||n.444659311G>A||||||	GT	0|0	0|0	0|0	0|0	0|0	0|0	0|0	0|0	0|1	1|0	0|1	0|0	0|0	0|0	0|0	0|0	0|0	0|1	1|0	1|0	0|1	0|0	0|1	0|0	0|0	0|0	0|0	0|0	0|0	0|0	0|1	0|0	0|1	0|0	0|0	0|0	0|0	0|0	0|0	0|0	1|0
chr6	444659327	.	C	T	999	PASS	DP=11918;VDB=0;SGB=-418.031;RPB=4.34403e-44;MQB=0;MQSB=0.000288135;BQB=0;MQ0F=0;ICB=1.65285e-20;HOB=0.317174;AC=180;AN=452;DP4=3609,49,2223,0;MQ=43;ANN=T|intergenic_region|MODIFIER|Asa6G01673-Asa6G01674|Asa6G01673-Asa6G01674|intergenic_region|Asa6G01673-Asa6G01674|||n.444659327C>T||||||	GT	0|1	1|0	0|1	0|0	0|1	1|0	1|0	0|0	0|1	1|0	0|1	1|0	0|1	1|0	1|0	0|0	1|0	0|1	1|0	1|0	0|1	1|0	0|1	0|0	1|0	0|1	1|0	0|1	1|0	1|0	0|1	0|0	0|1	1|0	0|1	1|0	0|1	1|0	0|1	0|0	1|0
chr6	444759642	.	G	A	999	PASS	DP=5565;VDB=0;SGB=445.12;RPB=0.997334;MQB=0;BQB=0.928038;MQ0F=0;ICB=0.793751;HOB=0.016673;AC=42;AN=460;DP4=0,4924,0,473;MQ=43;ANN=A|intergenic_region|MODIFIER|Asa6G01673-Asa6G01674|Asa6G01673-Asa6G01674|intergenic_region|Asa6G01673-Asa6G01674|||n.444759642G>A||||||	GT	0|0	0|0	0|0	1|0	0|0	0|0	0|0	0|1	0|0	0|0	0|0	0|0	0|0	0|0	0|1	0|1	0|0	0|0	0|0	0|0	0|0	0|0	0|0	0|1	0|0	0|0	0|0	0|0	0|0	0|0	0|0	1|0	0|0	0|0	0|0	0|0	0|0	0|0	1|0	0|0	0|0
chr6	444759674	.	G	A	999	PASS	DP=5565;VDB=0;SGB=430.325;RPB=0.999325;MQB=0;BQB=0.988497;MQ0F=0;ICB=9.23695e-05;HOB=0.138989;AC=125;AN=460;DP4=0,3882,0,1558;MQ=43;ANN=A|intergenic_region|MODIFIER|Asa6G01673-Asa6G01674|Asa6G01673-Asa6G01674|intergenic_region|Asa6G01673-Asa6G01674|||n.444759674G>A||||||	GT	0|1	1|0	0|1	0|0	0|1	1|0	1|0	0|0	0|0	0|0	0|0	1|0	0|1	1|0	1|0	0|0	1|0	0|0	0|0	0|0	0|0	1|0	0|0	0|0	1|0	0|1	1|0	0|1	1|0	1|0	0|0	0|0	0|0	1|0	0|1	1|0	0|1	1|0	0|1	0|0	0|0
chr6	444759677	.	G	A	999	PASS	DP=5565;VDB=0;SGB=541.515;RPB=0.998629;MQB=0;BQB=0.598381;MQ0F=0;ICB=0.793751;HOB=0.016673;AC=42;AN=460;DP4=0,4880,0,489;MQ=43;ANN=A|intergenic_region|MODIFIER|Asa6G01673-Asa6G01674|Asa6G01673-Asa6G01674|intergenic_region|Asa6G01673-Asa6G01674|||n.444759677G>A||||||	GT	0|0	0|0	0|0	1|0	0|0	0|0	0|0	0|1	0|0	0|0	0|0	0|0	0|0	0|0	0|1	0|1	0|0	0|0	0|0	0|0	0|0	0|0	0|0	0|1	0|0	0|0	0|0	0|0	0|0	0|0	0|0	1|0	0|0	0|0	0|0	0|0	0|0	0|0	1|0	0|0	0|0
chr6	444759720	.	G	T	999	PASS	DP=10629;VDB=0.358863;SGB=-789.313;RPB=3.74272e-17;MQB=0;MQSB=0;BQB=1.07292e-30;MQ0F=0;ICB=2.73002e-29;HOB=0.378072;AC=260;AN=460;DP4=2500,100,2487,450;MQ=47;ANN=G|intergenic_region|MODIFIER|Asa6G01673-Asa6G01674|Asa6G01673-Asa6G01674|intergenic_region|Asa6G01673-Asa6G01674|||n.444759720T>G||||||	GT	1|0	0|1	1|0	0|1	1|0	0|1	0|1	1|0	1|0	0|1	1|0	0|1	1|0	0|1	0|0	1|0	0|1	1|0	0|1	0|1	1|0	0|1	1|0	1|0	0|1	1|0	0|1	1|0	0|1	0|1	1|0	0|1	1|0	0|1	1|0	0|1	1|0	0|1	0|0	0|0	0|1
chr6	444759760	.	A	G	999	PASS	DP=5463;VDB=0;SGB=231.738;RPB=0.000416218;MQB=0;BQB=1.22135e-05;MQ0F=0;ICB=0.0507518;HOB=0.0714613;AC=73;AN=458;DP4=4556,0,504,0;MQ=47;ANN=G|intergenic_region|MODIFIER|Asa6G01673-Asa6G01674|Asa6G01673-Asa6G01674|intergenic_region|Asa6G01673-Asa6G01674|||n.444759760A>G||||||	GT	0|0	0|0	0|0	1|0	0|0	0|0	0|0	0|1	0|0	0|0	0|0	0|0	0|0	0|0	0|1	0|1	0|0	0|0	0|0	0|0	0|0	0|0	0|0	0|1	0|0	0|0	0|0	0|0	0|0	0|0	0|0	1|0	0|0	0|0	0|0	0|0	0|0	0|0	1|0	1|1	0|0
chr6	444773697	.	G	C	583	PASS	DP=2685;VDB=0;SGB=-722.39;RPB=0.97176;MQB=2.3943e-05;MQSB=0.012132;BQB=0.999948;MQ0F=0;ICB=0.881294;HOB=0.0114784;AC=35;AN=462;DP4=14,2479,0,130;MQ=34;ANN=C|intergenic_region|MODIFIER|Asa6G01673-Asa6G01674|Asa6G01673-Asa6G01674|intergenic_region|Asa6G01673-Asa6G01674|||n.444773697G>C||||||	GT	0|0	0|0	0|0	0|0	0|0	0|0	0|0	0|0	1|0	0|0	0|0	0|0	0|0	0|0	0|0	0|0	0|0	0|0	0|0	0|0	0|0	0|0	0|0	0|0	0|0	0|0	0|0	0|1	0|0	0|0	0|0	0|0	0|0	1|0	0|0	0|0	0|1	1|0	0|0	0|0	0|0
chr6	444773701	.	C	G	543	PASS	DP=2689;VDB=1.96182e-43;SGB=-357.693;RPB=0.922808;MQB=0.787991;MQSB=0.0115842;BQB=0.914738;MQ0F=0;ICB=0.962819;HOB=0.0053972;AC=24;AN=462;DP4=14,2551,0,72;MQ=34;ANN=G|intergenic_region|MODIFIER|Asa6G01673-Asa6G01674|Asa6G01673-Asa6G01674|intergenic_region|Asa6G01673-Asa6G01674|||n.444773701C>G||||||	GT	0|0	0|0	0|0	0|0	0|0	0|0	0|0	0|0	0|0	0|0	0|0	0|0	1|0	0|0	0|1	0|0	0|0	0|0	0|0	0|0	0|0	0|0	0|0	0|0	0|0	0|0	0|0	0|0	0|0	0|0	0|0	0|0	0|0	0|0	0|0	0|0	0|0	0|0	0|0	0|0	0|0
chr6	444773739	.	C	T	999	PASS	DP=2714;VDB=0;SGB=-1082.35;RPB=0.0195042;MQB=0.316594;MQSB=0.829786;BQB=0.44148;MQ0F=0;ICB=7.92051e-12;HOB=0.234225;AC=161;AN=462;DP4=26,2111,0,494;MQ=34;ANN=T|intergenic_region|MODIFIER|Asa6G01673-Asa6G01674|Asa6G01673-Asa6G01674|intergenic_region|Asa6G01673-Asa6G01674|||n.444773739C>T||||||	GT	0|1	1|0	0|1	1|0	0|0	1|0	1|0	0|1	0|1	1|0	0|1	1|0	1|0	1|0	1|0	0|0	1|0	0|1	0|0	0|0	0|1	1|0	0|1	0|1	1|0	0|1	1|0	0|1	1|0	1|0	0|1	0|0	0|0	0|0	0|1	0|0	0|1	1|0	0|1	0|0	0|0
chr6	444773755	.	C	A	445	PASS	DP=2717;VDB=4.2039e-44;SGB=-377.208;RPB=0.423218;MQB=3.99257e-10;MQSB=0.840837;BQB=0.248821;MQ0F=0;ICB=0.957807;HOB=0.00585634;AC=25;AN=462;DP4=26,2540,0,95;MQ=34;ANN=A|intergenic_region|MODIFIER|Asa6G01673-Asa6G01674|Asa6G01673-Asa6G01674|intergenic_region|Asa6G01673-Asa6G01674|||n.444773755C>A||||||	GT	1|0	0|0	1|0	0|0	1|0	0|0	0|0	0|0	0|0	0|0	0|0	0|0	0|0	0|1	0|0	0|0	0|0	0|0	0|0	0|0	0|0	0|0	0|0	0|0	0|0	0|0	0|0	0|0	0|1	0|0	0|0	0|0	0|0	0|0	0|0	0|0	0|0	0|0	0|0	0|0	0|0
chr6	444773790	.	C	A	703	PASS	DP=5697;VDB=0;SGB=-1005.32;RPB=0.0201452;MQB=0.17852;MQSB=3.91943e-42;BQB=0;MQ0F=0;ICB=0.835673;HOB=0.014252;AC=39;AN=462;DP4=2766,242,175,2;MQ=31;ANN=A|intergenic_region|MODIFIER|Asa6G01673-Asa6G01674|Asa6G01673-Asa6G01674|intergenic_region|Asa6G01673-Asa6G01674|||n.444773790C>A||||||	GT	0|0	0|0	0|1	0|0	0|0	0|0	0|1	0|0	0|0	0|0	0|0	0|0	0|1	0|0	0|0	0|0	0|0	0|0	0|1	1|0	1|0	0|0	0|0	0|0	0|1	0|0	0|0	0|0	0|0	0|0	0|0	0|0	0|0	0|0	0|0	0|0	0|0	0|0	0|0	0|0	0|0
chr6	444773820	.	G	A	999	PASS	DP=5684;VDB=0;SGB=-1294.65;RPB=0.301256;MQB=0.0379215;MQSB=1.4013e-44;BQB=0.103091;MQ0F=0;ICB=0.00772162;HOB=0.0974869;AC=102;AN=462;DP4=2643,204,321,12;MQ=31;ANN=A|intergenic_region|MODIFIER|Asa6G01673-Asa6G01674|Asa6G01673-Asa6G01674|intergenic_region|Asa6G01673-Asa6G01674|||n.444773820G>A||||||	GT	1|0	0|0	1|0	0|0	1|0	0|0	0|0	1|0	0|0	0|0	1|0	0|0	0|0	0|1	0|0	1|0	0|0	0|0	0|0	0|1	0|0	0|0	1|0	0|0	0|0	0|0	0|0	0|0	0|1	0|1	0|0	0|1	0|0	0|0	0|0	0|0	0|0	0|0	0|0	0|0	0|1
chr6	444773823	.	G	T	999	PASS	DP=5684;VDB=0;SGB=-863.625;RPB=0.385315;MQB=3.99567e-09;MQSB=0;BQB=0.958116;MQ0F=0;ICB=0.809485;HOB=0.0157512;AC=41;AN=462;DP4=2818,211,157,0;MQ=31;ANN=T|intergenic_region|MODIFIER|Asa6G01673-Asa6G01674|Asa6G01673-Asa6G01674|intergenic_region|Asa6G01673-Asa6G01674|||n.444773823G>T||||||	GT	1|0	0|0	1|0	0|0	0|0	0|0	0|0	0|0	0|0	0|0	0|0	0|0	0|0	0|1	0|0	0|0	0|0	0|0	0|0	0|0	0|0	0|0	0|0	0|0	0|0	0|0	0|0	0|0	0|0	0|1	0|0	0|0	0|0	0|0	0|0	0|0	0|0	0|0	0|0	0|0	0|0
chr6	444773867	.	C	T	999	PASS	DP=3000;VDB=0;SGB=-1123.25;RPB=0.695106;MQB=0;MQSB=1;BQB=0.94283;MQ0F=0;ICB=0.158945;HOB=0.0565175;AC=78;AN=464;DP4=2500,1,406,0;MQ=32;ANN=T|intergenic_region|MODIFIER|Asa6G01673-Asa6G01674|Asa6G01673-Asa6G01674|intergenic_region|Asa6G01673-Asa6G01674|||n.444773867C>T||||||	GT	0|0	1|0	0|0	0|0	0|0	1|0	0|0	0|0	0|0	0|0	0|0	1|0	1|0	0|0	0|1	0|0	0|0	0|0	0|0	0|0	0|0	0|0	0|0	0|0	0|0	0|0	1|0	0|1	0|0	0|1	0|0	1|0	0|0	0|0	0|1	1|0	0|0	0|0	0|0	1|0	0|0
chr6	444773875	.	C	T	496	PASS	DP=2988;VDB=0;SGB=-665.277;RPB=0.94146;MQB=6.08692e-17;MQSB=1;BQB=0.710823;MQ0F=0;ICB=0.89228;HOB=0.0107387;AC=34;AN=464;DP4=2805,1,113,0;MQ=32;ANN=T|intergenic_region|MODIFIER|Asa6G01673-Asa6G01674|Asa6G01673-Asa6G01674|intergenic_region|Asa6G01673-Asa6G01674|||n.444773875C>T||||||	GT	0|0	0|0	0|0	0|0	0|0	0|0	0|0	0|0	0|0	0|0	0|0	0|0	0|0	0|0	0|0	0|0	0|0	0|0	0|0	0|0	0|0	0|0	0|0	0|0	1|0	0|0	0|0	1|0	0|0	0|0	1|0	0|0	0|0	0|1	1|0	0|0	0|0	0|0	0|0	0|0	0|1
chr6	444789866	.	G	A	999	PASS	DP=7611;VDB=0;SGB=493.004;RPB=0.99621;MQB=0;BQB=0.130037;MQ0F=0;ICB=0.793751;HOB=0.016673;AC=42;AN=460;DP4=0,6426,0,671;MQ=49;ANN=A|intergenic_region|MODIFIER|Asa6G01673-Asa6G01674|Asa6G01673-Asa6G01674|intergenic_region|Asa6G01673-Asa6G01674|||n.444789866G>A||||||	GT	0|0	0|0	0|0	1|0	0|0	0|0	0|0	0|1	0|0	0|0	0|0	0|0	0|0	0|0	0|1	0|1	0|0	0|0	0|0	0|0	0|0	0|0	0|0	0|1	0|0	0|0	0|0	0|0	0|0	0|0	0|0	1|0	0|0	0|0	0|0	0|0	0|0	0|0	1|0	0|0	0|0
chr6	444789957	.	G	A	999	PASS	DP=7424;VDB=0;SGB=689.782;RPB=0.993515;MQB=0;BQB=0.276092;MQ0F=0;ICB=0.548257;HOB=0.0296408;AC=56;AN=460;DP4=6163,0,922,0;MQ=37;ANN=A|intergenic_region|MODIFIER|Asa6G01673-Asa6G01674|Asa6G01673-Asa6G01674|intergenic_region|Asa6G01673-Asa6G01674|||n.444789957G>A||||||	GT	0|0	0|0	0|0	0|0	0|0	0|0	0|0	0|0	0|1	1|0	1|0	0|0	0|0	0|0	0|0	0|0	0|0	0|1	1|0	0|1	0|1	0|0	1|0	0|0	0|0	0|0	0|0	0|0	0|0	0|0	1|0	0|0	0|1	0|0	0|0	0|0	0|0	0|0	0|0	0|0	0|1
chr6	444789971	.	G	T	999	PASS	DP=7424;VDB=0;SGB=-323.39;RPB=0.999216;MQB=0;BQB=0.0917922;MQ0F=0;ICB=3.81226e-05;HOB=0.145331;AC=336;AN=460;DP4=2001,0,5066,0;MQ=37;ANN=G|intergenic_region|MODIFIER|Asa6G01673-Asa6G01674|Asa6G01673-Asa6G01674|intergenic_region|Asa6G01673-Asa6G01674|||n.444789971T>G||||||	GT	0|1	1|0	1|0	0|0	1|0	1|0	0|1	0|0	0|0	0|0	0|0	1|0	1|0	1|0	1|0	0|0	0|1	0|0	0|0	0|0	0|0	1|0	0|0	0|0	0|1	0|1	1|0	0|1	0|1	0|1	0|0	0|0	0|0	1|0	0|1	1|0	0|1	1|0	0|1	0|0	0|0
chr6	444789978	.	A	C	999	PASS	DP=7424;VDB=0;SGB=-323.897;RPB=0.99746;MQB=0;BQB=0.801369;MQ0F=0;ICB=3.81226e-05;HOB=0.145331;AC=336;AN=460;DP4=2005,0,5045,0;MQ=37;ANN=A|intergenic_region|MODIFIER|Asa6G01673-Asa6G01674|Asa6G01673-Asa6G01674|intergenic_region|Asa6G01673-Asa6G01674|||n.444789978C>A||||||	GT	0|1	1|0	1|0	0|0	1|0	1|0	0|1	0|0	0|0	0|0	0|0	1|0	1|0	1|0	1|0	0|0	0|1	0|0	0|0	0|0	0|0	1|0	0|0	0|0	0|1	0|1	1|0	0|1	0|1	0|1	0|0	0|0	0|0	1|0	0|1	1|0	0|1	1|0	0|1	0|0	0|0
chr6	444790062	.	C	T	999	PASS	DP=7424;VDB=0;SGB=-541.631;RPB=0.99875;MQB=0;BQB=0.0423013;MQ0F=0;ICB=2.73002e-29;HOB=0.378072;AC=200;AN=460;DP4=3998,0,3182,0;MQ=37;ANN=T|intergenic_region|MODIFIER|Asa6G01673-Asa6G01674|Asa6G01673-Asa6G01674|intergenic_region|Asa6G01673-Asa6G01674|||n.444790062C>T||||||	GT	1|0	0|1	0|1	0|1	0|1	0|1	1|0	1|0	1|0	0|1	0|1	0|1	0|1	0|1	0|0	1|0	1|0	1|0	0|1	1|0	1|0	0|1	0|1	1|0	1|0	1|0	0|1	1|0	1|0	1|0	0|1	0|1	1|0	0|1	1|0	0|1	1|0	0|1	0|0	0|0	1|0
chr6	444790995	.	T	G	999	PASS	DP=5161;VDB=0;SGB=460.318;RPB=0.988561;MQB=0;BQB=0.951636;MQ0F=0;ICB=0.00807454;HOB=0.0917864;AC=77;AN=460;DP4=0,4325,0,644;MQ=46;ANN=G|intergenic_region|MODIFIER|Asa6G01673-Asa6G01674|Asa6G01673-Asa6G01674|intergenic_region|Asa6G01673-Asa6G01674|||n.444790995T>G||||||	GT	0|0	0|0	0|0	1|0	0|0	0|0	0|0	0|1	0|0	0|0	0|0	0|0	0|0	0|0	0|1	0|1	0|0	0|0	0|0	0|0	0|0	0|0	0|0	0|1	0|0	0|0	0|0	0|0	0|0	0|0	0|0	1|0	0|0	0|0	0|0	0|0	0|0	0|0	1|0	1|1	0|0
chr6	444790996	.	A	G	999	PASS	DP=5166;VDB=0;SGB=539.883;RPB=0.985505;MQB=0;BQB=0.906558;MQ0F=0;ICB=0.00807454;HOB=0.0917864;AC=77;AN=460;DP4=0,4359,0,657;MQ=46;ANN=G|intergenic_region|MODIFIER|Asa6G01673-Asa6G01674|Asa6G01673-Asa6G01674|intergenic_region|Asa6G01673-Asa6G01674|||n.444790996A>G||||||	GT	0|0	0|0	0|0	1|0	0|0	0|0	0|0	0|1	0|0	0|0	0|0	0|0	0|0	0|0	0|1	0|1	0|0	0|0	0|0	0|0	0|0	0|0	0|0	0|1	0|0	0|0	0|0	0|0	0|0	0|0	0|0	1|0	0|0	0|0	0|0	0|0	0|0	0|0	1|0	1|1	0|0
chr6	444790998	.	G	T	999	PASS	DP=5173;VDB=0;SGB=517.689;RPB=0.996363;MQB=0;BQB=0.286863;MQ0F=0;ICB=0.00807454;HOB=0.0917864;AC=77;AN=460;DP4=0,4214,0,661;MQ=46;ANN=T|intergenic_region|MODIFIER|Asa6G01673-Asa6G01674|Asa6G01673-Asa6G01674|intergenic_region|Asa6G01673-Asa6G01674|||n.444790998G>T||||||	GT	0|0	0|0	0|0	1|0	0|0	0|0	0|0	0|1	0|0	0|0	0|0	0|0	0|0	0|0	0|1	0|1	0|0	0|0	0|0	0|0	0|0	0|0	0|0	0|1	0|0	0|0	0|0	0|0	0|0	0|0	0|0	1|0	0|0	0|0	0|0	0|0	0|0	0|0	1|0	1|1	0|0
chr6	444791058	.	A	G	999	PASS	DP=5069;VDB=0;SGB=401.933;RPB=0.999298;MQB=0;BQB=0;MQ0F=0;ICB=0.0314278;HOB=0.0772684;AC=75;AN=460;DP4=4201,0,589,0;MQ=44;ANN=G|intergenic_region|MODIFIER|Asa6G01673-Asa6G01674|Asa6G01673-Asa6G01674|intergenic_region|Asa6G01673-Asa6G01674|||n.444791058A>G||||||	GT	0|0	0|0	0|0	1|0	0|0	0|0	0|0	0|1	0|0	0|0	0|0	0|0	0|0	0|0	0|1	0|1	0|0	0|0	0|0	0|0	0|0	0|0	0|0	0|1	0|0	0|0	0|0	0|0	0|0	0|0	0|0	1|0	0|0	0|0	0|0	0|0	0|0	0|0	1|0	1|1	0|0
chr6	444791074	.	G	T	999	PASS	DP=5089;VDB=0;SGB=325.198;RPB=0.993417;MQB=0;BQB=0.0869776;MQ0F=0;ICB=0.0314278;HOB=0.0772684;AC=75;AN=460;DP4=4243,0,599,0;MQ=44;ANN=T|intergenic_region|MODIFIER|Asa6G01673-Asa6G01674|Asa6G01673-Asa6G01674|intergenic_region|Asa6G01673-Asa6G01674|||n.444791074G>T||||||	GT	0|0	0|0	0|0	1|0	0|0	0|0	0|0	0|1	0|0	0|0	0|0	0|0	0|0	0|0	0|1	0|1	0|0	0|0	0|0	0|0	0|0	0|0	0|0	0|1	0|0	0|0	0|0	0|0	0|0	0|0	0|0	1|0	0|0	0|0	0|0	0|0	0|0	0|0	1|0	1|1	0|0
chr6	444791077	.	T	C	999	PASS	DP=5089;VDB=0;SGB=321.116;RPB=0.997072;MQB=0;BQB=0.651511;MQ0F=0;ICB=0.05741;HOB=0.0699811;AC=74;AN=460;DP4=4144,0,594,0;MQ=44;ANN=C|intergenic_region|MODIFIER|Asa6G01673-Asa6G01674|Asa6G01673-Asa6G01674|intergenic_region|Asa6G01673-Asa6G01674|||n.444791077T>C||||||	GT	0|0	0|0	0|0	1|0	0|0	0|0	0|0	0|1	0|0	0|0	0|0	0|0	0|0	0|0	0|1	0|1	0|0	0|0	0|0	0|0	0|0	0|0	0|0	0|1	0|0	0|0	0|0	0|0	0|0	0|0	0|0	1|0	0|0	0|0	0|0	0|0	0|0	0|0	1|0	1|1	0|0
chr6	444791119	.	G	T	999	PASS	DP=5089;VDB=0;SGB=-273.771;RPB=0.999881;MQB=0;BQB=0.0016958;MQ0F=0;ICB=9.35533e-05;HOB=0.138384;AC=339;AN=460;DP4=1369,0,3552,0;MQ=44;ANN=G|intergenic_region|MODIFIER|Asa6G01673-Asa6G01674|Asa6G01673-Asa6G01674|intergenic_region|Asa6G01673-Asa6G01674|||n.444791119T>G||||||	GT	0|1	1|0	1|0	0|0	1|0	1|0	0|1	0|0	0|0	0|0	0|0	1|0	1|0	1|0	1|0	0|0	0|1	0|0	0|0	0|0	0|0	1|0	0|0	0|0	0|1	0|1	1|0	0|1	0|1	0|1	0|0	0|0	0|0	1|0	0|1	1|0	0|1	1|0	0|1	0|0	0|0
chr6	444796062	.	C	A	999	PASS	DP=1790;VDB=0;SGB=-181.738;RPB=0.991653;MQB=0;BQB=0.242199;MQ0F=0;ICB=4.41192e-16;HOB=0.278432;AC=202;AN=456;DP4=0,968,0,777;MQ=46;ANN=A|intergenic_region|MODIFIER|Asa6G01673-Asa6G01674|Asa6G01673-Asa6G01674|intergenic_region|Asa6G01673-Asa6G01674|||n.444796062C>A||||||	GT	1|0	0|1	0|1	0|1	0|1	0|1	1|0	1|0	0|0	0|1	0|1	0|1	0|1	0|1	0|0	1|0	1|0	1|0	0|1	1|0	1|0	0|1	0|1	1|0	1|0	1|0	0|1	1|0	1|0	1|0	0|1	0|1	1|0	0|1	1|0	0|1	1|0	0|0	0|0	0|0	1|0
chr6	444796069	.	G	A	999	PASS	DP=1790;VDB=0;SGB=1.36825;RPB=0.999942;MQB=0;BQB=0.998578;MQ0F=0;ICB=0.988303;HOB=0.00365497;AC=38;AN=456;DP4=0,1604,0,107;MQ=46;ANN=A|intergenic_region|MODIFIER|Asa6G01673-Asa6G01674|Asa6G01673-Asa6G01674|intergenic_region|Asa6G01673-Asa6G01674|||n.444796069G>A||||||	GT	0|0	0|0	0|0	1|0	0|0	0|0	0|0	0|1	0|0	0|0	0|0	0|0	0|0	0|0	0|1	0|1	0|0	0|0	0|0	0|0	0|0	0|0	0|0	0|1	0|0	0|0	0|0	0|0	0|0	0|0	0|0	1|0	0|0	0|0	0|0	0|0	0|0	0|0	1|0	0|0	0|0
chr6	444796111	.	T	C	999	PASS	DP=1790;VDB=0;SGB=62.5098;RPB=0.0830296;MQB=0;BQB=0.947143;MQ0F=0;ICB=0.0451304;HOB=0.0673957;AC=55;AN=456;DP4=0,1551,0,158;MQ=46;ANN=C|intergenic_region|MODIFIER|Asa6G01673-Asa6G01674|Asa6G01673-Asa6G01674|intergenic_region|Asa6G01673-Asa6G01674|||n.444796111T>C||||||	GT	0|0	0|0	0|0	1|0	0|0	0|0	0|0	0|1	0|0	0|0	0|0	0|0	0|0	0|0	0|1	0|1	0|0	0|0	0|0	0|0	0|0	0|0	0|0	0|1	0|0	0|0	0|0	0|0	0|0	0|0	0|0	1|0	0|0	0|0	0|0	0|0	0|0	0|0	1|0	1|1	0|0
chr6	444796183	.	A	G	644	PASS	DP=1794;VDB=0;SGB=-34.7915;RPB=5.3936e-42;MQB=5.54288e-37;MQSB=5.54288e-37;BQB=4.23565e-23;MQ0F=0;ICB=0.950563;HOB=0.00655941;AC=26;AN=454;DP4=1601,0,0,66;MQ=47;ANN=G|intergenic_region|MODIFIER|Asa6G01673-Asa6G01674|Asa6G01673-Asa6G01674|intergenic_region|Asa6G01673-Asa6G01674|||n.444796183A>G||||||	GT	0|0	0|0	0|0	1|0	0|0	0|0	0|0	0|1	0|0	0|0	0|0	0|0	0|0	0|0	0|1	0|1	0|0	0|0	0|0	0|0	0|0	0|0	0|0	0|1	0|0	0|0	0|0	0|0	0|0	0|0	0|0	1|0	0|0	0|0	0|0	0|0	0|0	0|0	0|0	0|0	0|0
chr6	444797327	.	C	T	999	PASS	DP=4257;VDB=0;SGB=326.686;RPB=0.997852;MQB=0;BQB=0.0268824;MQ0F=0;ICB=0.340666;HOB=0.0420826;AC=62;AN=444;DP4=0,3652,0,437;MQ=39;ANN=T|intergenic_region|MODIFIER|Asa6G01673-Asa6G01674|Asa6G01673-Asa6G01674|intergenic_region|Asa6G01673-Asa6G01674|||n.444797327C>T||||||	GT	0|0	0|0	0|0	1|0	0|0	0|0	0|0	0|1	0|0	0|0	0|0	0|0	0|0	0|0	0|1	0|1	0|0	0|0	0|0	0|0	0|0	0|0	0|0	0|1	0|0	0|0	0|0	0|0	0|0	0|0	0|0	1|0	0|0	0|0	0|0	0|0	0|0	0|0	1|0	1|1	0|0
chr6	444797330	.	C	T	999	PASS	DP=4257;VDB=0;SGB=318.133;RPB=0.995197;MQB=0;BQB=0.258622;MQ0F=0;ICB=0.390618;HOB=0.0395343;AC=64;AN=446;DP4=0,3678,0,447;MQ=39;ANN=T|intergenic_region|MODIFIER|Asa6G01673-Asa6G01674|Asa6G01673-Asa6G01674|intergenic_region|Asa6G01673-Asa6G01674|||n.444797330C>T||||||	GT	0|0	0|0	0|0	1|0	0|0	0|0	0|0	0|1	0|0	0|0	0|0	0|0	0|0	0|0	0|1	0|1	0|0	0|0	0|0	0|0	0|0	0|0	0|0	0|1	0|0	0|0	0|0	0|0	0|0	0|0	0|0	1|0	0|0	0|0	0|0	0|0	0|0	0|0	1|0	1|1	0|0
chr6	444797365	.	A	C	999	PASS	DP=4257;VDB=0;SGB=368.936;RPB=0.991363;MQB=0;BQB=0.872246;MQ0F=0;ICB=0.793441;HOB=0.0170542;AC=41;AN=444;DP4=0,3758,0,362;MQ=39;ANN=C|intergenic_region|MODIFIER|Asa6G01673-Asa6G01674|Asa6G01673-Asa6G01674|intergenic_region|Asa6G01673-Asa6G01674|||n.444797365A>C||||||	GT	0|0	0|0	0|0	1|0	0|0	0|0	0|0	0|1	0|0	0|0	0|0	0|0	0|0	0|0	0|1	0|1	0|0	0|0	0|0	0|0	0|0	0|0	0|0	0|1	0|0	0|0	0|0	0|0	0|0	0|0	0|0	1|0	0|0	0|0	0|0	0|0	0|0	0|0	1|0	0|0	0|0
chr6	444797374	.	C	G	999	PASS	DP=4257;VDB=0;SGB=-159.467;RPB=0.99442;MQB=0;BQB=0.836106;MQ0F=0;ICB=2.13427e-05;HOB=0.152114;AC=323;AN=446;DP4=0,1192,0,2842;MQ=39;ANN=C|intergenic_region|MODIFIER|Asa6G01673-Asa6G01674|Asa6G01673-Asa6G01674|intergenic_region|Asa6G01673-Asa6G01674|||n.444797374G>C||||||	GT	0|1	1|0	1|0	0|0	1|0	1|0	0|1	0|0	0|0	0|0	0|0	1|0	1|0	1|0	1|0	0|0	0|1	0|0	0|0	0|0	0|0	1|0	0|0	0|0	0|1	0|1	1|0	0|1	0|1	0|1	0|0	0|0	0|0	1|0	0|1	1|0	0|0	1|0	0|1	0|0	0|0
chr6	444797385	.	G	A	999	PASS	DP=4257;VDB=0;SGB=131.261;RPB=0.990319;MQB=0;BQB=0.42712;MQ0F=0;ICB=0.0563594;HOB=0.074363;AC=86;AN=446;DP4=0,3432,0,649;MQ=39;ANN=A|intergenic_region|MODIFIER|Asa6G01673-Asa6G01674|Asa6G01673-Asa6G01674|intergenic_region|Asa6G01673-Asa6G01674|||n.444797385G>A||||||	GT	0|0	0|0	0|0	1|0	0|0	0|0	0|0	0|1	0|1	1|0	1|0	0|0	0|0	0|0	0|0	0|1	0|0	0|1	1|0	0|1	0|1	0|0	1|0	0|1	0|0	0|0	0|0	0|0	0|0	0|0	1|0	1|0	0|1	0|0	0|0	0|0	0|0	0|0	0|0	0|0	0|1
chr6	444797431	.	G	T	999	PASS	DP=8640;VDB=0;SGB=-392.388;RPB=1.06231e-38;MQB=0;MQSB=0.00609101;BQB=2.87431e-10;MQ0F=0;ICB=1.49145e-28;HOB=0.373166;AC=201;AN=460;DP4=2383,38,1953,27;MQ=47;ANN=T|intergenic_region|MODIFIER|Asa6G01673-Asa6G01674|Asa6G01673-Asa6G01674|intergenic_region|Asa6G01673-Asa6G01674|||n.444797431G>T||||||	GT	1|0	0|1	0|1	1|0	0|1	0|1	1|0	0|1	0|1	1|0	1|0	0|1	0|1	0|1	0|0	0|1	1|0	0|1	1|0	0|1	0|1	0|1	1|0	0|1	1|0	1|0	0|1	1|0	1|0	1|0	1|0	1|0	0|1	0|1	1|0	0|1	1|1	0|1	0|0	0|0	0|1
chr6	444806866	.	G	T	999	PASS	DP=1850;VDB=0;SGB=27.3026;RPB=0.992249;MQB=0;BQB=0.0948916;MQ0F=0;ICB=0.0233057;HOB=0.0888831;AC=125;AN=456;DP4=0,1290,0,473;MQ=48;ANN=T|intergenic_region|MODIFIER|Asa6G01673-Asa6G01674|Asa6G01673-Asa6G01674|intergenic_region|Asa6G01673-Asa6G01674|||n.444806866G>T||||||	GT	0|1	1|0	1|0	0|0	1|0	1|0	1|1	0|0	0|0	0|0	0|0	1|0	1|0	0|0	1|0	0|0	0|1	0|0	0|0	0|0	0|0	1|0	0|0	0|0	0|1	0|1	1|0	0|1	0|1	0|1	0|0	0|0	0|0	1|0	0|1	1|0	0|1	1|0	0|1	0|0	0|0
chr6	444806956	.	C	T	999	PASS	DP=1851;VDB=0;SGB=101.893;RPB=0.956133;MQB=3.60917e-27;BQB=0.74906;MQ0F=0;ICB=0.832702;HOB=0.014502;AC=39;AN=458;DP4=0,1606,0,145;MQ=48;ANN=T|intergenic_region|MODIFIER|Asa6G01673-Asa6G01674|Asa6G01673-Asa6G01674|intergenic_region|Asa6G01673-Asa6G01674|||n.444806956C>T||||||	GT	0|0	0|0	0|0	0|1	0|0	0|0	0|0	1|0	0|0	0|0	0|0	0|0	0|0	0|0	0|1	1|0	0|0	0|0	0|0	0|0	0|0	0|0	0|0	1|0	0|0	0|0	0|0	0|0	0|0	0|0	0|0	0|1	0|0	0|0	0|0	0|0	0|0	0|0	1|0	0|0	0|0
chr6	444807020	.	G	T	999	PASS	DP=1842;VDB=0;SGB=176.985;RPB=0.99926;MQB=0;BQB=0.998399;MQ0F=0;ICB=0.717196;HOB=0.022244;AC=57;AN=458;DP4=1537,0,243,0;MQ=48;ANN=T|intergenic_region|MODIFIER|Asa6G01673-Asa6G01674|Asa6G01673-Asa6G01674|intergenic_region|Asa6G01673-Asa6G01674|||n.444807020G>T||||||	GT	0|0	0|0	0|0	0|0	0|0	0|0	0|0	0|0	1|0	0|1	0|1	0|0	0|0	0|0	0|0	0|0	0|0	1|0	0|1	1|0	1|0	0|0	0|1	0|0	0|0	0|0	0|0	0|0	0|0	0|0	0|1	0|0	1|0	0|0	0|0	0|0	0|0	0|0	0|0	0|0	1|0
chr6	444828644	.	T	C	999	PASS	DP=2144;VDB=0;SGB=388.351;RPB=0.43257;MQB=8.8681e-26;MQSB=0.12127;BQB=0.975022;MQ0F=0;ICB=1.01674e-24;HOB=0.34618;AC=294;AN=458;DP4=2,750,0,1328;MQ=21;ANN=T|intergenic_region|MODIFIER|Asa6G01673-Asa6G01674|Asa6G01673-Asa6G01674|intergenic_region|Asa6G01673-Asa6G01674|||n.444828644C>T||||||	GT	0|0	0|0	0|0	1|0	0|0	0|0	0|0	0|1	1|1	1|1	1|1	0|0	0|0	0|0	0|0	0|1	0|0	1|1	1|1	1|1	1|1	0|0	1|1	0|1	0|0	0|0	0|0	0|0	0|0	0|0	1|1	1|0	1|1	0|0	0|0	0|0	0|0	0|0	0|1	1|1	1|1
chr6	444828789	.	A	G	999	PASS	DP=2183;VDB=0;SGB=378.919;RPB=0.989217;MQB=1.164e-13;BQB=0.651393;MQ0F=0;ICB=5.79199e-23;HOB=0.333518;AC=290;AN=458;DP4=794,0,1336,0;MQ=21;ANN=A|intergenic_region|MODIFIER|Asa6G01673-Asa6G01674|Asa6G01673-Asa6G01674|intergenic_region|Asa6G01673-Asa6G01674|||n.444828789G>A||||||	GT	0|0	0|0	0|0	1|0	0|0	0|0	0|0	0|1	1|1	1|1	1|1	0|0	0|0	0|0	0|0	0|1	0|0	1|1	1|1	1|1	1|1	0|0	1|1	0|1	0|0	0|0	0|0	0|0	0|0	0|0	1|1	1|0	1|1	0|0	0|0	0|0	0|0	0|0	0|1	1|1	1|1
chr6	444856517	.	T	A	999	PASS	DP=2630;VDB=0;SGB=253.675;RPB=0.714946;MQB=0;BQB=0.918582;MQ0F=0;ICB=0.0106448;HOB=0.0972247;AC=112;AN=450;DP4=1827,0,702,0;MQ=47;ANN=A|intergenic_region|MODIFIER|Asa6G01673-Asa6G01674|Asa6G01673-Asa6G01674|intergenic_region|Asa6G01673-Asa6G01674|||n.444856517T>A||||||	GT	1|0	0|1	0|1	0|0	0|1	0|1	1|0	0|0	0|0	0|0	0|0	0|1	0|1	0|1	0|0	0|0	1|0	0|0	0|0	0|0	0|0	0|1	0|0	0|0	1|0	1|0	0|1	1|0	1|0	1|0	0|0	0|0	0|0	0|1	1|0	0|1	1|0	0|1	0|0	0|0	0|0
chr6	444856557	.	T	A	999	PASS	DP=2598;VDB=0;SGB=-328.644;RPB=0.997365;MQB=0;BQB=0;MQ0F=0;ICB=1.6464e-27;HOB=0.371024;AC=231;AN=448;DP4=1170,0,1241,0;MQ=48;ANN=T|intergenic_region|MODIFIER|Asa6G01673-Asa6G01674|Asa6G01673-Asa6G01674|intergenic_region|Asa6G01673-Asa6G01674|||n.444856557A>T||||||	GT	0|1	1|0	1|0	0|1	1|0	1|0	0|1	1|0	1|0	0|1	0|1	1|0	1|0	1|0	1|0	1|1	0|1	1|0	0|1	1|0	1|0	1|0	0|1	1|0	0|1	0|1	1|0	0|1	0|1	0|1	0|1	0|1	1|0	1|0	0|1	1|0	0|1	1|0	1|0	0|0	1|0
chr6	444856666	.	C	A	999	PASS	DP=2646;VDB=0;SGB=180.537;RPB=0.992515;MQB=0;BQB=0.96532;MQ0F=0;ICB=0.0908359;HOB=0.0670041;AC=82;AN=448;DP4=0,2007,0,462;MQ=49;ANN=A|intergenic_region|MODIFIER|Asa6G01673-Asa6G01674|Asa6G01673-Asa6G01674|intergenic_region|Asa6G01673-Asa6G01674|||n.444856666C>A||||||	GT	0|0	0|0	0|0	1|0	0|0	0|0	0|0	0|1	0|1	1|0	1|0	0|0	0|0	0|0	0|1	0|0	0|0	0|1	1|0	0|1	0|1	0|0	1|0	0|1	0|0	0|0	0|0	0|0	0|0	0|0	1|0	1|0	0|1	0|0	0|0	0|0	0|0	0|0	0|1	0|0	0|1
chr6	444863818	.	C	T	999	PASS	DP=1932;VDB=0;SGB=183.801;RPB=0.992943;MQB=0;BQB=0.991029;MQ0F=0;ICB=0.128096;HOB=0.0610952;AC=79;AN=452;DP4=1498,0,385,0;MQ=48;ANN=T|intergenic_region|MODIFIER|Asa6G01673-Asa6G01674|Asa6G01673-Asa6G01674|intergenic_region|Asa6G01673-Asa6G01674|||n.444863818C>T||||||	GT	0|0	0|0	0|0	0|1	0|0	0|0	0|0	1|0	0|0	1|0	1|0	0|0	0|0	0|0	0|0	1|0	0|0	0|1	1|0	0|1	0|0	0|0	1|0	1|0	0|0	0|0	0|0	0|0	0|0	0|0	1|0	0|1	0|1	0|0	0|0	0|0	0|0	0|0	0|0	0|0	0|1
chr6	444863940	.	G	A	752	PASS	DP=3866;VDB=2.13665e-20;SGB=-196.485;RPB=0.923237;MQB=0.0264702;MQSB=3.66844e-08;BQB=1.74233e-38;MQ0F=0;ICB=0.93008;HOB=0.00823283;AC=29;AN=452;DP4=1842,51,67,4;MQ=48;ANN=A|intergenic_region|MODIFIER|Asa6G01673-Asa6G01674|Asa6G01673-Asa6G01674|intergenic_region|Asa6G01673-Asa6G01674|||n.444863940G>A||||||	GT	0|0	0|0	0|0	0|0	0|0	0|0	1|0	0|0	0|0	0|0	0|0	0|0	0|0	0|1	0|0	0|0	0|0	0|0	0|0	0|0	0|0	0|0	0|0	0|0	0|0	1|0	0|0	0|0	1|0	1|0	0|0	0|0	0|0	0|1	0|0	0|0	0|0	0|0	0|0	0|0	0|0
chr6	444864012	.	G	A	999	PASS	DP=1947;VDB=0;SGB=94.2527;RPB=0.989813;MQB=0;BQB=0.280427;MQ0F=0;ICB=0.0412589;HOB=0.0809088;AC=109;AN=452;DP4=0,1408,0,445;MQ=48;ANN=A|intergenic_region|MODIFIER|Asa6G01673-Asa6G01674|Asa6G01673-Asa6G01674|intergenic_region|Asa6G01673-Asa6G01674|||n.444864012G>A||||||	GT	1|0	0|1	0|1	0|0	1|1	0|1	0|1	0|0	0|0	0|0	0|0	0|1	1|1	1|0	0|0	0|0	1|0	0|0	0|0	0|0	0|0	0|1	0|0	0|0	1|0	0|1	0|1	1|0	0|1	0|1	0|0	0|0	0|0	1|0	1|0	0|1	1|0	0|1	0|0	0|0	0|0
chr6	444954549	.	T	A	999	PASS	DP=2009;VDB=0;SGB=44.945;RPB=0.969016;MQB=0;BQB=0.568114;MQ0F=0;ICB=0.44692;HOB=0.039743;AC=98;AN=456;DP4=1587,0,375,0;MQ=48;ANN=A|intergenic_region|MODIFIER|Asa6G01673-Asa6G01674|Asa6G01673-Asa6G01674|intergenic_region|Asa6G01673-Asa6G01674|||n.444954549T>A||||||	GT	0|0	0|0	0|0	1|0	0|0	0|0	0|0	0|1	0|0	1|0	1|0	0|0	0|0	0|0	0|1	0|1	0|0	0|1	1|0	0|1	0|0	0|0	1|0	0|1	0|0	0|0	0|0	0|0	0|0	0|0	1|0	1|0	0|1	0|0	0|0	0|0	0|0	0|0	0|1	1|1	0|1
chr6	444954643	.	C	T	999	PASS	DP=2003;VDB=0;SGB=-2.79578;RPB=4.74322e-19;MQB=0;BQB=0.00429937;MQ0F=0;ICB=0.25173;HOB=0.0517178;AC=95;AN=456;DP4=0,1575,0,343;MQ=49;ANN=T|intergenic_region|MODIFIER|Asa6G01673-Asa6G01674|Asa6G01673-Asa6G01674|intergenic_region|Asa6G01673-Asa6G01674|||n.444954643C>T||||||	GT	0|0	0|0	0|0	1|0	0|0	0|0	0|0	0|1	0|0	1|0	1|0	0|0	0|0	0|0	0|1	0|1	0|0	0|1	1|0	0|1	0|0	0|0	1|0	0|1	0|0	0|0	0|0	0|0	0|0	0|0	1|0	1|0	0|1	0|0	0|0	0|0	0|0	0|0	0|1	1|1	0|1
chr6	444955755	.	G	A	999	PASS	DP=3324;VDB=0;SGB=317.752;RPB=0.997051;MQB=0;BQB=0.201423;MQ0F=0;ICB=0.0822714;HOB=0.067867;AC=84;AN=456;DP4=2534,0,631,0;MQ=47;ANN=A|intergenic_region|MODIFIER|Asa6G01673-Asa6G01674|Asa6G01673-Asa6G01674|intergenic_region|Asa6G01673-Asa6G01674|||n.444955755G>A||||||	GT	0|0	0|0	0|0	0|1	0|0	0|0	0|0	1|0	0|1	1|0	1|0	0|0	0|0	0|0	0|0	1|0	0|0	0|1	1|0	0|1	0|1	0|0	1|0	1|0	0|0	0|0	0|0	0|0	0|0	0|0	1|0	0|1	0|1	0|0	0|0	0|0	0|0	0|0	0|0	0|0	0|1
chr6	444955762	.	C	T	999	PASS	DP=3324;VDB=0;SGB=294.647;RPB=0.999877;MQB=0;BQB=0.0676143;MQ0F=0;ICB=0.799025;HOB=0.0211219;AC=102;AN=456;DP4=2546,0,672,0;MQ=47;ANN=T|intergenic_region|MODIFIER|Asa6G01673-Asa6G01674|Asa6G01673-Asa6G01674|intergenic_region|Asa6G01673-Asa6G01674|||n.444955762C>T||||||	GT	0|0	0|0	0|0	1|0	0|0	0|0	0|0	0|1	1|0	0|1	0|1	0|0	0|0	0|0	0|1	0|1	0|0	1|0	0|1	1|0	1|0	0|0	0|1	0|1	0|0	0|0	0|0	0|0	0|0	0|0	0|1	1|0	1|0	0|0	0|0	0|0	0|0	0|0	0|1	1|1	1|0
chr6	444992930	.	C	T	999	PASS	DP=3262;VDB=0;SGB=262.964;RPB=0.99873;MQB=0;BQB=0.999968;MQ0F=0;ICB=0.000366715;HOB=0.129545;AC=113;AN=444;DP4=2324,0,858,0;MQ=45;ANN=T|intergenic_region|MODIFIER|Asa6G01673-Asa6G01674|Asa6G01673-Asa6G01674|intergenic_region|Asa6G01673-Asa6G01674|||n.444992930C>T||||||	GT	1|0	0|1	0|1	0|0	0|1	0|1	0|1	0|0	0|0	0|0	0|0	0|1	0|1	1|0	0|0	0|0	1|0	0|0	0|0	0|0	0|0	0|1	0|0	0|0	1|0	0|1	0|1	1|0	0|1	0|1	0|0	0|0	0|0	1|0	1|0	0|1	1|0	0|1	0|0	0|0	0|0
chr6	444992972	.	T	C	999	PASS	DP=3262;VDB=0;SGB=-136.041;RPB=0.998092;MQB=0;BQB=0.53796;MQ0F=0;ICB=1.86306e-05;HOB=0.153488;AC=321;AN=444;DP4=969,0,2175,0;MQ=45;ANN=T|intergenic_region|MODIFIER|Asa6G01673-Asa6G01674|Asa6G01673-Asa6G01674|intergenic_region|Asa6G01673-Asa6G01674|||n.444992972C>T||||||	GT	1|0	0|1	0|1	0|0	0|1	0|1	0|1	0|0	0|0	0|0	0|0	0|1	0|1	1|0	1|0	0|0	1|0	0|0	0|0	0|0	0|0	0|1	0|0	0|0	1|0	0|1	0|1	1|0	0|1	0|1	0|0	0|0	0|0	1|0	1|0	0|1	1|0	0|1	1|0	0|0	0|0
chr6	444993101	.	G	A	999	PASS	DP=3294;VDB=0;SGB=220.609;RPB=0.999981;MQB=0;BQB=0.995469;MQ0F=0;ICB=0.000214154;HOB=0.134171;AC=115;AN=444;DP4=0,2288,0,859;MQ=47;ANN=A|intergenic_region|MODIFIER|Asa6G01673-Asa6G01674|Asa6G01673-Asa6G01674|intergenic_region|Asa6G01673-Asa6G01674|||n.444993101G>A||||||	GT	1|0	0|1	0|1	0|0	0|1	0|1	0|1	0|0	0|0	0|0	0|0	0|1	0|1	1|0	0|0	0|0	1|0	0|0	0|0	0|0	0|0	0|1	0|0	0|0	1|0	0|1	0|1	1|0	0|1	0|1	0|0	0|0	0|0	1|0	1|0	0|1	1|0	0|1	0|0	0|0	0|0
chr6	444993161	.	G	A	999	PASS	DP=3294;VDB=0;SGB=230.95;RPB=0.999999;MQB=0;BQB=0.698649;MQ0F=0;ICB=0.672962;HOB=0.0286503;AC=104;AN=444;DP4=0,2569,0,656;MQ=47;ANN=A|intergenic_region|MODIFIER|Asa6G01673-Asa6G01674|Asa6G01673-Asa6G01674|intergenic_region|Asa6G01673-Asa6G01674|||n.444993161G>A||||||	GT	0|0	0|0	0|0	1|0	0|0	0|0	0|0	0|1	1|0	0|1	0|1	0|0	0|0	0|0	0|1	0|1	0|0	1|0	0|1	1|0	1|0	0|0	0|1	0|1	0|0	0|0	0|0	0|0	0|0	0|0	0|1	1|0	1|0	0|0	0|0	0|0	0|0	0|0	0|1	1|1	1|0
chr6	445006258	.	T	G	999	PASS	DP=3077;VDB=0;SGB=647.731;RPB=0.922662;MQB=0;BQB=0.816923;MQ0F=0;ICB=0.763127;HOB=0.023884;AC=131;AN=458;DP4=1853,0,1150,0;MQ=44;ANN=G|intergenic_region|MODIFIER|Asa6G01673-Asa6G01674|Asa6G01673-Asa6G01674|intergenic_region|Asa6G01673-Asa6G01674|||n.445006258T>G||||||	GT	0|0	0|0	0|0	1|0	0|0	0|0	0|0	0|1	1|0	0|1	0|1	0|0	0|0	0|0	0|0	0|1	0|0	1|0	0|1	1|0	1|0	0|0	0|1	0|1	0|0	0|0	0|0	0|0	0|0	0|0	0|1	1|0	1|0	0|0	0|0	0|0	0|0	0|0	0|1	1|1	1|0
chr6	445006326	.	A	G	999	PASS	DP=3077;VDB=0;SGB=559.921;RPB=0;MQB=0;BQB=0.523711;MQ0F=0;ICB=0.763127;HOB=0.023884;AC=131;AN=458;DP4=1819,0,1085,0;MQ=44;ANN=G|intergenic_region|MODIFIER|Asa6G01673-Asa6G01674|Asa6G01673-Asa6G01674|intergenic_region|Asa6G01673-Asa6G01674|||n.445006326A>G||||||	GT	0|0	0|0	0|0	1|0	0|0	0|0	0|0	0|1	1|0	0|1	0|1	0|0	0|0	0|0	0|0	0|1	0|0	1|0	0|1	1|0	1|0	0|0	0|1	0|1	0|0	0|0	0|0	0|0	0|0	0|0	0|1	1|0	1|0	0|0	0|0	0|0	0|0	0|0	0|1	1|1	1|0
chr6	445006376	.	G	T	999	PASS	DP=6237;VDB=8.27251e-22;SGB=-595.415;RPB=0.916789;MQB=0.987063;MQSB=3.81929e-08;BQB=5.81672e-06;MQ0F=0;ICB=0.468055;HOB=0.0340265;AC=60;AN=460;DP4=2888,126,141,11;MQ=45;ANN=T|intergenic_region|MODIFIER|Asa6G01673-Asa6G01674|Asa6G01673-Asa6G01674|intergenic_region|Asa6G01673-Asa6G01674|||n.445006376G>T||||||	GT	1|0	0|1	0|0	0|0	0|1	0|1	0|1	0|0	0|0	0|0	0|0	0|1	0|1	0|0	0|0	0|0	0|0	0|0	0|0	0|0	0|0	0|0	0|0	0|0	1|0	0|1	0|0	1|0	0|1	0|1	0|0	0|0	0|0	1|0	1|0	0|1	0|0	0|1	0|0	0|0	0|0
chr6	445123666	.	G	A	999	PASS	DP=2789;VDB=0;SGB=-175.136;RPB=0.244941;MQB=0;BQB=0.990599;MQ0F=0;ICB=8.09544e-07;HOB=0.174376;AC=283;AN=460;DP4=1085,0,1616,0;MQ=42;ANN=G|intergenic_region|MODIFIER|Asa6G01673-Asa6G01674|Asa6G01673-Asa6G01674|intergenic_region|Asa6G01673-Asa6G01674|||n.445123666A>G||||||	GT	1|0	0|1	0|1	0|1	1|1	0|1	0|1	1|0	0|0	0|0	0|0	0|1	0|1	1|0	1|1	1|0	1|0	0|0	0|0	0|0	0|0	0|1	0|0	1|0	1|0	0|1	0|1	1|0	0|1	0|1	0|0	0|1	0|0	1|0	1|0	0|1	1|0	0|1	1|1	0|1	0|0
chr6	445123737	.	G	T	999	PASS	DP=2789;VDB=0;SGB=138.425;RPB=0.867914;MQB=0;BQB=0.000832162;MQ0F=0;ICB=0.662966;HOB=0.0236295;AC=50;AN=460;DP4=2380,0,275,0;MQ=42;ANN=T|intergenic_region|MODIFIER|Asa6G01673-Asa6G01674|Asa6G01673-Asa6G01674|intergenic_region|Asa6G01673-Asa6G01674|||n.445123737G>T||||||	GT	0|0	0|0	0|0	0|0	0|0	0|0	0|0	0|0	1|0	0|1	0|1	0|0	0|0	0|0	0|0	0|0	0|0	1|0	0|1	1|0	1|0	0|0	0|1	0|0	0|0	0|0	0|0	0|0	0|0	0|0	0|1	0|0	1|0	0|0	0|0	0|0	0|0	0|0	0|0	0|0	1|0
chr6	445123781	.	G	A	999	PASS	DP=4553;VDB=0;SGB=-99.1273;RPB=0.526237;MQB=0;MQSB=9.34786e-17;BQB=0;MQ0F=0;ICB=0.000447501;HOB=0.128922;AC=300;AN=460;DP4=966,15,1688,69;MQ=42;ANN=G|intergenic_region|MODIFIER|Asa6G01673-Asa6G01674|Asa6G01673-Asa6G01674|intergenic_region|Asa6G01673-Asa6G01674|||n.445123781A>G||||||	GT	1|0	0|1	0|1	0|1	0|1	0|1	0|1	1|0	0|0	0|0	0|0	0|1	0|1	1|0	1|1	1|0	1|0	0|0	0|0	0|0	0|0	0|1	0|0	1|0	1|0	0|1	0|1	1|0	0|1	0|1	0|0	0|1	0|0	1|0	1|0	0|1	1|0	0|1	1|1	0|0	0|0
chr6	445125522	.	C	A	999	PASS	DP=2802;VDB=0;SGB=-198.434;RPB=0.999973;MQB=7.02076e-27;BQB=0.885663;MQ0F=0;ICB=0.826963;HOB=0.0153327;AC=38;AN=434;DP4=2613,0,128,0;MQ=48;ANN=A|intergenic_region|MODIFIER|Asa6G01673-Asa6G01674|Asa6G01673-Asa6G01674|intergenic_region|Asa6G01673-Asa6G01674|||n.445125522C>A||||||	GT	0|0	0|0	0|0	0|0	0|0	0|0	0|0	0|0	0|0	0|1	0|1	0|0	0|0	0|0	0|0	0|0	0|0	0|0	0|1	0|0	1|0	0|0	0|1	0|0	0|0	0|0	0|0	0|0	0|0	0|0	0|1	0|0	1|0	0|0	0|0	0|0	0|0	0|0	0|0	0|0	1|0
chr6	445125599	.	G	A	999	PASS	DP=2926;VDB=0;SGB=877.918;RPB=0.999508;MQB=0;MQSB=0.448972;BQB=0.00838442;MQ0F=0;ICB=2.41323e-07;HOB=0.184321;AC=125;AN=434;DP4=1673,3,1044,0;MQ=48;ANN=A|intergenic_region|MODIFIER|Asa6G01673-Asa6G01674|Asa6G01673-Asa6G01674|intergenic_region|Asa6G01673-Asa6G01674|||n.445125599G>A||||||	GT	0|0	0|0	0|0	1|1	0|0	0|0	0|0	1|1	0|1	1|0	1|0	0|0	0|0	0|0	1|0	1|1	0|0	1|1	1|0	0|1	0|1	0|0	1|0	1|1	0|0	0|0	0|0	0|0	0|0	0|0	1|0	1|1	0|1	0|0	0|0	0|0	0|0	0|0	1|0	0|0	0|1
chr6	445125755	.	T	C	999	PASS	DP=2692;VDB=0;SGB=797.037;RPB=0.999912;MQB=0;BQB=0.374848;MQ0F=0;ICB=9.94922e-44;HOB=0.478738;AC=200;AN=432;DP4=0,1409,0,1230;MQ=47;ANN=C|intergenic_region|MODIFIER|Asa6G01673-Asa6G01674|Asa6G01673-Asa6G01674|intergenic_region|Asa6G01673-Asa6G01674|||n.445125755T>C||||||	GT	0|0	0|0	0|0	1|1	0|0	0|0	0|0	1|1	1|1	1|1	1|1	0|0	0|0	0|0	1|0	1|1	0|0	1|1	1|1	1|1	1|1	0|0	1|1	1|1	0|0	0|0	0|0	0|0	0|0	0|0	1|1	1|1	1|1	0|0	0|0	0|0	0|0	0|0	1|0	1|1	1|1
chr6	445321093	.	C	T	999	PASS	DP=2768;VDB=0;SGB=-55.5278;RPB=0.729416;MQB=0;BQB=0.371059;MQ0F=0;ICB=0.117354;HOB=0.0702606;AC=235;AN=434;DP4=1460,0,1212,0;MQ=40;ANN=C|intergenic_region|MODIFIER|Asa6G01673-Asa6G01674|Asa6G01673-Asa6G01674|intergenic_region|Asa6G01673-Asa6G01674|||n.445321093T>C||||||	GT	0|1	1|0	1|0	1|1	1|0	1|0	0|1	1|1	0|0	0|0	0|0	1|0	1|0	1|0	1|1	1|1	1|1	0|0	0|0	0|0	0|0	1|0	0|0	1|1	0|1	0|1	1|0	0|1	0|1	0|1	0|0	1|1	0|0	1|0	0|1	1|0	0|1	1|0	1|1	1|0	0|0
chr6	445321099	.	G	A	999	PASS	DP=2768;VDB=0;SGB=265.823;RPB=0.998747;MQB=0;BQB=0.6013;MQ0F=0;ICB=2.28988e-18;HOB=0.292244;AC=99;AN=434;DP4=2373,0,336,0;MQ=40;ANN=A|intergenic_region|MODIFIER|Asa6G01673-Asa6G01674|Asa6G01673-Asa6G01674|intergenic_region|Asa6G01673-Asa6G01674|||n.445321099G>A||||||	GT	0|0	0|0	0|0	0|0	0|0	0|0	0|0	0|0	1|1	1|1	1|1	0|0	0|0	0|0	0|0	0|0	0|0	1|1	1|1	1|1	1|1	0|0	1|1	0|0	0|0	0|0	0|0	0|0	0|0	0|0	1|1	0|0	1|1	0|0	0|0	0|0	0|0	0|0	0|0	0|0	1|1
chr6	445321171	.	T	G	999	PASS	DP=2768;VDB=0;SGB=-10.866;RPB=0.901477;MQB=0;BQB=0.000158517;MQ0F=0;ICB=0.383856;HOB=0.046943;AC=257;AN=434;DP4=1295,0,1246,0;MQ=40;ANN=T|intergenic_region|MODIFIER|Asa6G01673-Asa6G01674|Asa6G01673-Asa6G01674|intergenic_region|Asa6G01673-Asa6G01674|||n.445321171G>T||||||	GT	0|1	1|0	1|0	1|1	1|0	1|0	0|1	1|1	0|0	0|0	0|0	1|0	1|0	1|0	1|1	1|1	1|1	0|0	0|0	0|0	0|0	1|0	0|0	1|1	0|1	0|1	1|0	0|1	0|1	0|1	0|1	1|1	0|0	1|0	0|1	1|0	0|1	1|0	1|1	0|0	0|0
chr6	445321209	.	G	A	999	PASS	DP=2768;VDB=0;SGB=214.974;RPB=0.955005;MQB=0;BQB=0.825384;MQ0F=0;ICB=3.55627e-19;HOB=0.299348;AC=100;AN=434;DP4=2345,0,335,0;MQ=40;ANN=A|intergenic_region|MODIFIER|Asa6G01673-Asa6G01674|Asa6G01673-Asa6G01674|intergenic_region|Asa6G01673-Asa6G01674|||n.445321209G>A||||||	GT	0|0	0|0	0|0	0|0	0|0	0|0	0|0	0|0	1|1	1|1	1|1	0|0	0|0	0|0	0|0	0|0	0|0	1|1	1|1	1|1	1|1	0|0	1|1	0|0	0|0	0|0	0|0	0|0	0|0	0|0	1|1	0|0	1|1	0|0	0|0	0|0	0|0	0|0	0|0	0|0	1|1
chr6	445494864	.	T	A	999	PASS	DP=3901;VDB=0;SGB=1570.07;RPB=0.999566;MQB=0;BQB=2.22541e-05;MQ0F=0;ICB=1.13505e-43;HOB=0.481474;AC=172;AN=426;DP4=1701,0,1706,0;MQ=47;ANN=A|intergenic_region|MODIFIER|Asa6G01673-Asa6G01674|Asa6G01673-Asa6G01674|intergenic_region|Asa6G01673-Asa6G01674|||n.445494864T>A||||||	GT	0|0	0|0	0|0	1|1	0|0	0|0	0|0	1|1	1|1	1|1	1|1	0|0	0|0	0|0	1|0	1|1	0|0	1|1	1|1	1|1	1|1	0|0	1|1	1|1	0|0	0|0	0|0	0|0	0|0	0|0	1|1	1|1	1|1	0|0	0|0	0|0	0|0	0|0	1|0	0|0	1|1
chr6	445495074	.	C	T	999	PASS	DP=3905;VDB=0;SGB=999.323;RPB=0.982908;MQB=0;BQB=0.842574;MQ0F=0;ICB=0.000751565;HOB=0.126638;AC=115;AN=428;DP4=0,2564,0,1223;MQ=43;ANN=T|intergenic_region|MODIFIER|Asa6G01673-Asa6G01674|Asa6G01673-Asa6G01674|intergenic_region|Asa6G01673-Asa6G01674|||n.445495074C>T||||||	GT	0|0	0|0	0|0	1|1	0|0	0|0	0|0	0|1	1|0	0|1	0|1	0|0	0|0	0|0	1|0	1|1	0|0	1|0	0|1	1|0	1|0	0|0	0|1	1|1	0|0	0|0	0|0	0|0	0|0	0|0	0|1	1|1	1|0	0|0	0|0	0|0	0|0	0|0	1|0	0|0	1|0
chr6	445495108	.	A	G	999	PASS	DP=3900;VDB=0;SGB=1685.38;RPB=0.999194;MQB=0;BQB=0.140377;MQ0F=0;ICB=5.60519e-45;HOB=0.487859;AC=198;AN=428;DP4=0,1637,0,2162;MQ=43;ANN=G|intergenic_region|MODIFIER|Asa6G01673-Asa6G01674|Asa6G01673-Asa6G01674|intergenic_region|Asa6G01673-Asa6G01674|||n.445495108A>G||||||	GT	0|0	0|0	0|0	1|1	0|0	0|0	0|0	0|1	1|1	1|1	1|1	0|0	0|0	0|0	1|0	1|1	0|0	1|1	1|1	1|1	1|1	0|0	1|1	1|1	0|0	0|0	0|0	0|0	0|0	0|0	1|1	1|1	1|1	0|0	0|0	0|0	0|0	0|0	1|0	1|1	1|1
chr6	445585227	.	G	A	999	PASS	DP=3603;VDB=0;SGB=1058.11;RPB=0.999764;MQB=0;BQB=0.997051;MQ0F=0;ICB=9.83215e-05;HOB=0.148597;AC=124;AN=408;DP4=0,2275,0,1267;MQ=45;ANN=A|intergenic_region|MODIFIER|Asa6G01673-Asa6G01674|Asa6G01673-Asa6G01674|intergenic_region|Asa6G01673-Asa6G01674|||n.445585227G>A||||||	GT	0|0	0|0	0|0	1|1	0|0	0|0	0|0	1|1	1|0	0|1	0|1	0|0	0|0	0|0	1|0	1|1	0|0	1|0	0|1	1|0	1|0	0|0	0|1	1|1	0|0	0|0	0|0	0|0	0|0	0|0	0|1	1|1	1|0	0|0	0|0	0|0	0|0	0|0	1|0	1|1	1|0
chr6	445585229	.	T	C	999	PASS	DP=3604;VDB=0;SGB=1032.75;RPB=0.863165;MQB=0;BQB=0.634343;MQ0F=0;ICB=0.448815;HOB=0.0376778;AC=56;AN=408;DP4=0,2732,0,804;MQ=45;ANN=C|intergenic_region|MODIFIER|Asa6G01673-Asa6G01674|Asa6G01673-Asa6G01674|intergenic_region|Asa6G01673-Asa6G01674|||n.445585229T>C||||||	GT	0|0	0|0	0|0	0|0	0|0	0|0	0|0	0|0	0|1	1|0	1|0	0|0	0|0	0|0	0|0	0|0	0|0	0|1	1|0	0|1	0|1	0|0	1|0	0|0	0|0	0|0	0|0	0|0	0|0	0|0	1|0	0|0	0|1	0|0	0|0	0|0	0|0	0|0	0|0	0|0	0|1
chr6	445585360	.	G	A	999	PASS	DP=7209;VDB=0;SGB=962.137;RPB=0;MQB=0;MQSB=0.949868;BQB=0.551534;MQ0F=0;ICB=0.448815;HOB=0.0376778;AC=56;AN=408;DP4=2721,70,824,10;MQ=47;ANN=A|intergenic_region|MODIFIER|Asa6G01673-Asa6G01674|Asa6G01673-Asa6G01674|intergenic_region|Asa6G01673-Asa6G01674|||n.445585360G>A||||||	GT	0|0	0|0	0|0	0|0	0|0	0|0	0|0	0|0	0|1	1|0	1|0	0|0	0|0	0|0	0|0	0|0	0|0	0|1	1|0	0|1	0|1	0|0	1|0	0|0	0|0	0|0	0|0	0|0	0|0	0|0	1|0	0|0	0|1	0|0	0|0	0|0	0|0	0|0	0|0	0|0	0|1
chr6	445585432	.	T	A	999	PASS	DP=3622;VDB=0;SGB=1035.28;RPB=0;MQB=0;BQB=0.88862;MQ0F=0;ICB=0.448815;HOB=0.0376778;AC=56;AN=408;DP4=2749,0,809,0;MQ=47;ANN=A|intergenic_region|MODIFIER|Asa6G01673-Asa6G01674|Asa6G01673-Asa6G01674|intergenic_region|Asa6G01673-Asa6G01674|||n.445585432T>A||||||	GT	0|0	0|0	0|0	0|0	0|0	0|0	0|0	0|0	0|1	1|0	1|0	0|0	0|0	0|0	0|0	0|0	0|0	0|1	1|0	0|1	0|1	0|0	1|0	0|0	0|0	0|0	0|0	0|0	0|0	0|0	1|0	0|0	0|1	0|0	0|0	0|0	0|0	0|0	0|0	0|0	0|1
chr6	445624310	.	A	G	999	PASS	DP=3128;VDB=0;SGB=-570.879;RPB=0.925468;MQB=0;BQB=0.564664;MQ0F=0;ICB=3.80008e-20;HOB=0.312465;AC=234;AN=458;DP4=0,1780,0,1214;MQ=45;ANN=G|intergenic_region|MODIFIER|Asa6G01673-Asa6G01674|Asa6G01673-Asa6G01674|intergenic_region|Asa6G01673-Asa6G01674|||n.445624310A>G||||||	GT	1|0	0|1	0|1	0|1	0|1	0|1	1|0	1|1	1|1	1|0	1|0	0|1	0|1	0|1	0|0	1|1	0|0	0|1	1|0	0|1	0|1	0|0	1|0	1|1	1|0	0|0	0|1	1|0	0|0	1|0	1|0	1|1	0|1	0|1	1|0	0|1	1|0	0|1	0|0	1|1	0|1
chr6	445624335	.	A	G	999	PASS	DP=3128;VDB=0;SGB=-652.571;RPB=0.986759;MQB=0;BQB=0.797478;MQ0F=0;ICB=6.2683e-24;HOB=0.340728;AC=197;AN=460;DP4=0,1999,0,1047;MQ=45;ANN=G|intergenic_region|MODIFIER|Asa6G01673-Asa6G01674|Asa6G01673-Asa6G01674|intergenic_region|Asa6G01673-Asa6G01674|||n.445624335A>G||||||	GT	1|0	0|1	0|1	0|1	0|1	0|1	1|0	0|1	1|1	1|0	1|0	0|1	0|1	0|1	0|0	1|0	0|0	0|1	1|0	0|1	0|1	0|0	1|0	0|1	1|0	0|0	0|1	1|0	0|0	1|0	1|0	0|1	0|1	0|1	1|0	0|1	1|0	0|1	0|0	0|0	0|1
chr6	445624398	.	C	A	999	PASS	DP=6253;VDB=0;SGB=-1000.66;RPB=0.998243;MQB=0;MQSB=0.624373;BQB=0;MQ0F=0;ICB=8.13867e-13;HOB=0.245;AC=161;AN=460;DP4=2392,20,733,5;MQ=40;ANN=A|intergenic_region|MODIFIER|Asa6G01673-Asa6G01674|Asa6G01673-Asa6G01674|intergenic_region|Asa6G01673-Asa6G01674|||n.445624398C>A||||||	GT	0|1	1|0	0|0	1|0	1|0	1|0	0|1	1|0	0|0	1|0	1|0	1|0	1|0	1|0	0|0	0|0	1|0	0|1	0|0	0|1	0|1	1|0	1|0	0|0	0|0	0|1	0|0	0|1	1|0	0|1	1|0	0|0	0|1	1|0	0|1	0|0	0|0	0|0	0|0	0|0	0|1
chr6	445624422	.	T	G	999	PASS	DP=3149;VDB=0;SGB=-97.1556;RPB=0.998732;MQB=0;BQB=0.373825;MQ0F=0;ICB=1.00479e-18;HOB=0.300151;AC=226;AN=460;DP4=1219,0,1845,0;MQ=40;ANN=T|intergenic_region|MODIFIER|Asa6G01673-Asa6G01674|Asa6G01673-Asa6G01674|intergenic_region|Asa6G01673-Asa6G01674|||n.445624422G>T||||||	GT	1|0	0|1	0|1	0|1	0|1	0|1	1|0	0|1	1|1	0|1	0|1	0|1	0|1	0|1	0|0	1|1	0|0	1|0	1|1	1|0	1|0	0|0	0|1	1|1	1|0	0|0	0|1	1|0	0|0	1|0	0|1	1|1	1|0	0|1	1|0	0|1	1|0	0|1	0|0	1|1	1|0
chr6	445624428	.	G	T	999	PASS	DP=3149;VDB=0;SGB=-90.7425;RPB=0.995981;MQB=0;BQB=0.720604;MQ0F=0;ICB=9.53654e-19;HOB=0.30034;AC=224;AN=460;DP4=1230,0,1863,0;MQ=40;ANN=T|intergenic_region|MODIFIER|Asa6G01673-Asa6G01674|Asa6G01673-Asa6G01674|intergenic_region|Asa6G01673-Asa6G01674|||n.445624428G>T||||||	GT	0|1	1|0	1|0	1|0	1|0	1|0	0|1	1|0	0|0	1|0	1|0	1|0	1|0	1|0	1|1	0|0	1|1	0|1	0|0	0|1	0|1	1|1	1|0	0|0	0|1	1|1	1|0	0|1	1|1	0|1	1|0	0|0	0|1	1|0	0|1	1|0	0|1	1|0	1|1	0|0	0|1
chr6	445658277	.	T	A	999	PASS	DP=3337;VDB=0;SGB=208.345;RPB=0.671089;MQB=0;BQB=0;MQ0F=0;ICB=1.9817e-05;HOB=0.15376;AC=122;AN=440;DP4=2254,0,948,0;MQ=48;ANN=A|intergenic_region|MODIFIER|Asa6G01673-Asa6G01674|Asa6G01673-Asa6G01674|intergenic_region|Asa6G01673-Asa6G01674|||n.445658277T>A||||||	GT	1|0	0|1	0|1	0|0	0|1	0|1	1|0	1|0	0|0	0|0	0|0	0|1	0|1	0|1	0|1	0|0	0|1	0|0	0|0	0|0	0|0	0|1	0|0	0|0	1|0	1|0	0|1	1|0	0|1	1|0	0|0	0|0	0|0	0|1	1|0	0|1	1|0	0|1	0|1	0|0	0|0
chr6	445658408	.	A	G	999	PASS	DP=7403;VDB=0;SGB=-1499.58;RPB=0.00599812;MQB=0.996558;MQSB=1.53922e-19;BQB=0.00222116;MQ0F=0;ICB=1.05794e-15;HOB=0.273157;AC=170;AN=460;DP4=29,4658,0,2509;MQ=26;ANN=G|intergenic_region|MODIFIER|Asa6G01673-Asa6G01674|Asa6G01673-Asa6G01674|intergenic_region|Asa6G01673-Asa6G01674|||n.445658408A>G||||||	GT	1|0	0|1	0|1	1|0	0|1	0|1	1|0	0|0	0|0	0|0	1|0	0|1	0|1	0|1	0|1	0|1	0|1	0|0	1|0	0|1	0|1	0|1	1|0	0|0	1|0	1|0	0|1	1|0	0|1	1|0	1|0	0|0	0|1	0|1	1|0	0|1	1|0	0|1	0|1	0|0	0|0
chr6	445658424	.	T	C	999	PASS	DP=7403;VDB=0;SGB=-834.196;RPB=0.96377;MQB=0.996376;MQSB=1.58171e-19;BQB=0.890805;MQ0F=0;ICB=0.795557;HOB=0.0165289;AC=42;AN=462;DP4=29,6560,0,502;MQ=27;ANN=C|intergenic_region|MODIFIER|Asa6G01673-Asa6G01674|Asa6G01673-Asa6G01674|intergenic_region|Asa6G01673-Asa6G01674|||n.445658424T>C||||||	GT	0|0	0|0	0|0	0|0	0|0	0|0	0|0	0|0	0|0	1|0	0|0	0|0	0|0	0|0	0|0	0|0	0|0	0|1	0|1	1|0	1|0	0|0	1|0	0|0	0|0	0|0	0|0	0|0	0|0	0|0	0|0	0|0	0|0	0|0	0|0	0|0	0|0	0|0	0|0	0|0	0|0
chr6	445658436	.	T	G	999	PASS	DP=7437;VDB=0;SGB=-3362.35;RPB=0.516318;MQB=0.638347;MQSB=1.57879e-19;BQB=0.00719836;MQ0F=0;ICB=2.30051e-05;HOB=0.14876;AC=126;AN=462;DP4=13,6049,16,1076;MQ=26;ANN=G|intergenic_region|MODIFIER|Asa6G01673-Asa6G01674|Asa6G01673-Asa6G01674|intergenic_region|Asa6G01673-Asa6G01674|||n.445658436T>G||||||	GT	0|1	1|0	0|1	0|1	0|0	0|0	0|1	0|1	0|0	1|0	0|0	0|0	0|1	0|0	0|0	1|0	0|1	0|0	0|1	0|0	1|0	1|0	1|0	0|1	0|1	0|1	0|0	0|0	1|0	1|0	0|0	0|0	0|0	1|0	0|1	1|0	0|1	0|0	0|0	0|0	0|1
chr6	445658448	.	T	C	999	PASS	DP=7437;VDB=0;SGB=-3209.28;RPB=0.572536;MQB=0.606777;MQSB=1.58283e-19;BQB=0.770663;MQ0F=0;ICB=6.25039e-07;HOB=0.17331;AC=136;AN=462;DP4=13,5955,16,1083;MQ=26;ANN=C|intergenic_region|MODIFIER|Asa6G01673-Asa6G01674|Asa6G01673-Asa6G01674|intergenic_region|Asa6G01673-Asa6G01674|||n.445658448T>C||||||	GT	0|1	1|0	0|1	0|1	0|0	0|0	0|1	0|1	0|0	1|0	0|0	1|0	0|0	0|0	0|0	1|0	0|1	0|0	0|1	1|0	1|0	1|0	1|0	0|1	0|1	0|1	1|0	0|0	1|0	1|0	0|0	0|0	0|0	1|0	0|1	1|0	0|1	0|0	0|0	0|0	0|1
chr6	445658507	.	C	T	999	PASS	DP=7510;VDB=0;SGB=-1837.92;RPB=0.000711462;MQB=0.762957;BQB=0.391135;MQ0F=0;ICB=0.0486937;HOB=0.0746007;AC=90;AN=466;DP4=6352,0,692,0;MQ=26;ANN=T|intergenic_region|MODIFIER|Asa6G01673-Asa6G01674|Asa6G01673-Asa6G01674|intergenic_region|Asa6G01673-Asa6G01674|||n.445658507C>T||||||	GT	1|0	0|0	1|0	0|0	0|1	0|1	1|0	0|0	0|0	0|0	0|0	0|1	1|0	0|1	0|1	0|0	0|0	0|0	0|0	0|0	0|0	0|0	0|0	0|0	1|0	1|0	0|1	0|0	0|1	0|1	0|0	0|0	0|0	0|1	1|0	0|1	1|0	1|0	0|0	0|0	0|0
chr6	445658597	.	A	G	999	PASS	DP=7452;VDB=0;SGB=1795.81;RPB=0.999501;MQB=0.00488478;BQB=0.949771;MQ0F=0;ICB=0.524556;HOB=0.0359649;AC=115;AN=466;DP4=4551,0,2724,0;MQ=26;ANN=G|intergenic_region|MODIFIER|Asa6G01673-Asa6G01674|Asa6G01673-Asa6G01674|intergenic_region|Asa6G01673-Asa6G01674|||n.445658597A>G||||||	GT	0|0	0|0	0|0	1|0	0|0	0|0	0|0	1|0	1|0	0|1	1|0	0|0	0|0	0|0	1|0	0|1	0|0	1|0	1|0	0|1	0|1	0|0	0|1	1|0	0|0	0|0	0|0	0|0	0|0	0|0	0|1	1|1	1|0	0|0	0|0	0|0	0|0	0|0	1|0	1|0	1|0
chr6	445658602	.	T	C	999	PASS	DP=7452;VDB=0;SGB=-648.63;RPB=0.998019;MQB=0.457888;BQB=0.957371;MQ0F=0;ICB=0.849278;HOB=0.0134141;AC=38;AN=464;DP4=6856,0,497,0;MQ=26;ANN=C|intergenic_region|MODIFIER|Asa6G01673-Asa6G01674|Asa6G01673-Asa6G01674|intergenic_region|Asa6G01673-Asa6G01674|||n.445658602T>C||||||	GT	0|0	0|0	0|0	0|0	0|0	0|0	0|0	0|0	0|0	1|0	0|0	0|0	0|0	0|0	0|0	0|0	0|0	0|1	0|1	1|0	1|0	0|0	1|0	0|0	0|0	0|0	0|0	0|0	0|0	0|0	0|0	0|0	0|0	0|0	0|0	0|0	0|0	0|0	0|0	0|0	0|0
chr6	445658606	.	A	G	999	PASS	DP=7452;VDB=0;SGB=236.242;RPB=0.99968;MQB=0.983623;BQB=0.813058;MQ0F=0;ICB=0.0101973;HOB=0.0939509;AC=101;AN=466;DP4=5924,0,1362,0;MQ=26;ANN=G|intergenic_region|MODIFIER|Asa6G01673-Asa6G01674|Asa6G01673-Asa6G01674|intergenic_region|Asa6G01673-Asa6G01674|||n.445658606A>G||||||	GT	0|0	0|0	0|0	1|0	0|0	0|0	0|0	1|0	1|0	0|1	1|0	0|0	0|0	0|0	1|0	0|1	0|0	1|0	1|0	0|1	0|1	0|0	0|1	1|0	0|0	0|0	0|0	0|0	0|0	0|0	0|1	1|0	1|0	0|0	0|0	0|0	0|0	0|0	1|0	1|0	1|0
chr6	445741381	.	A	C	999	PASS	DP=2368;VDB=0;SGB=98.1618;RPB=0.988497;MQB=4.40592e-09;BQB=0.917292;MQ0F=0;ICB=0.923822;HOB=0.00865651;AC=30;AN=456;DP4=2079,0,139,0;MQ=38;ANN=C|intergenic_region|MODIFIER|Asa6G01673-Asa6G01674|Asa6G01673-Asa6G01674|intergenic_region|Asa6G01673-Asa6G01674|||n.445741381A>C||||||	GT	0|0	0|0	0|0	1|0	0|0	0|0	0|0	1|0	0|0	0|0	0|0	0|0	0|0	0|0	1|0	0|1	0|0	0|0	0|0	0|0	0|0	0|0	0|0	1|0	0|0	0|0	0|0	0|0	0|0	0|0	0|0	1|0	0|0	0|0	0|0	0|0	0|0	0|0	1|0	0|0	0|0
chr6	445741419	.	A	T	999	PASS	DP=2369;VDB=0;SGB=-116.537;RPB=0.993024;MQB=0;BQB=0.114133;MQ0F=0;ICB=0.0152868;HOB=0.0947311;AC=315;AN=456;DP4=741,0,1423,0;MQ=38;ANN=A|intergenic_region|MODIFIER|Asa6G01673-Asa6G01674|Asa6G01673-Asa6G01674|intergenic_region|Asa6G01673-Asa6G01674|||n.445741419T>A||||||	GT	1|0	0|1	1|0	0|0	0|1	0|1	1|0	0|0	0|0	0|0	0|0	0|1	1|1	0|1	0|1	0|0	1|0	0|0	0|0	0|0	0|0	0|1	0|0	0|0	1|0	1|0	0|1	1|0	0|1	0|1	0|0	0|0	0|0	0|1	1|0	0|1	1|0	0|1	0|0	0|0	0|0
chr6	445741476	.	A	C	999	PASS	DP=2368;VDB=0;SGB=-297.002;RPB=0.976891;MQB=0;BQB=0.0667494;MQ0F=0;ICB=3.97804e-21;HOB=0.320955;AC=237;AN=456;DP4=1128,0,1105,0;MQ=38;ANN=A|intergenic_region|MODIFIER|Asa6G01673-Asa6G01674|Asa6G01673-Asa6G01674|intergenic_region|Asa6G01673-Asa6G01674|||n.445741476C>A||||||	GT	0|1	1|0	0|1	0|1	1|0	1|0	0|1	0|1	0|1	1|0	0|1	1|0	0|0	1|0	1|0	1|0	0|1	0|1	0|1	1|0	1|0	1|0	1|0	0|1	0|1	0|1	1|0	0|1	1|0	1|0	1|0	0|1	1|1	1|0	0|1	1|0	0|1	1|0	1|1	0|0	0|1
chr6	445773517	.	G	A	999	PASS	DP=7797;VDB=0;SGB=-440.051;RPB=0;MQB=0;MQSB=3.68948e-13;BQB=0.393397;MQ0F=0;ICB=1.22054e-30;HOB=0.386957;AC=230;AN=460;DP4=1900,34,1942,65;MQ=42;ANN=A|intergenic_region|MODIFIER|Asa6G01673-Asa6G01674|Asa6G01673-Asa6G01674|intergenic_region|Asa6G01673-Asa6G01674|||n.445773517G>A||||||	GT	1|0	0|1	1|0	1|0	0|1	0|1	1|0	1|0	0|1	1|0	0|1	0|1	1|0	0|1	0|1	0|1	1|0	0|1	0|1	1|0	1|0	0|1	1|0	1|0	1|0	1|0	0|1	1|0	0|1	0|1	1|0	1|0	0|1	0|1	1|0	0|1	1|0	0|1	0|1	1|0	0|1
chr6	445773566	.	T	A	999	PASS	DP=3897;VDB=0;SGB=-423.497;RPB=0;MQB=0;BQB=0.485019;MQ0F=0;ICB=5.66947e-30;HOB=0.382618;AC=229;AN=460;DP4=1890,0,1833,0;MQ=42;ANN=A|intergenic_region|MODIFIER|Asa6G01673-Asa6G01674|Asa6G01673-Asa6G01674|intergenic_region|Asa6G01673-Asa6G01674|||n.445773566T>A||||||	GT	0|1	1|0	0|1	0|1	1|0	1|0	0|1	0|1	1|0	0|1	1|0	1|0	0|1	1|0	1|0	1|0	0|1	1|0	1|0	0|1	0|1	1|0	0|1	0|1	0|1	0|1	1|0	0|1	1|0	1|0	0|1	0|1	1|0	1|0	0|1	1|0	0|1	1|0	1|0	0|1	1|0
chr6	445822835	.	G	A	999	PASS	DP=2760;VDB=0;SGB=227.207;RPB=0.999563;MQB=0;BQB=0.998478;MQ0F=0;ICB=0.173736;HOB=0.0560527;AC=75;AN=448;DP4=2262,0,447,0;MQ=44;ANN=A|intergenic_region|MODIFIER|Asa6G01673-Asa6G01674|Asa6G01673-Asa6G01674|intergenic_region|Asa6G01673-Asa6G01674|||n.445822835G>A||||||	GT	0|0	0|0	0|0	1|0	0|0	0|0	0|0	1|0	1|0	0|1	1|0	0|0	0|0	0|0	0|0	0|0	0|0	1|0	1|0	0|1	0|1	0|0	0|1	1|0	0|0	0|0	0|0	0|0	0|0	0|0	0|1	1|0	1|0	0|0	0|0	0|0	0|0	0|0	0|0	0|0	1|0
chr6	445822848	.	G	A	999	PASS	DP=2760;VDB=0;SGB=170.532;RPB=0.995444;MQB=1.5164e-22;BQB=0.0268865;MQ0F=0;ICB=0.527292;HOB=0.03125;AC=56;AN=448;DP4=2380,0,292,0;MQ=44;ANN=A|intergenic_region|MODIFIER|Asa6G01673-Asa6G01674|Asa6G01673-Asa6G01674|intergenic_region|Asa6G01673-Asa6G01674|||n.445822848G>A||||||	GT	0|0	0|0	0|0	0|0	0|0	0|0	0|0	0|0	1|0	0|1	1|0	0|0	0|0	0|0	0|0	0|0	0|0	1|0	1|0	0|1	0|1	0|0	0|1	0|0	0|0	0|0	0|0	0|0	0|0	0|0	0|1	0|0	1|0	0|0	0|0	0|0	0|0	0|0	0|0	0|0	1|0
chr6	445822890	.	T	C	999	PASS	DP=2760;VDB=0;SGB=187.997;RPB=0.993295;MQB=0;BQB=0.85482;MQ0F=0;ICB=0.997408;HOB=0.00232183;AC=109;AN=448;DP4=2116,0,578,0;MQ=44;ANN=C|intergenic_region|MODIFIER|Asa6G01673-Asa6G01674|Asa6G01673-Asa6G01674|intergenic_region|Asa6G01673-Asa6G01674|||n.445822890T>C||||||	GT	0|0	0|0	0|0	1|0	0|0	0|0	0|0	1|0	1|0	0|1	1|0	0|0	0|0	0|0	0|1	0|0	0|0	1|0	1|0	0|1	0|1	0|0	0|1	1|0	0|0	0|0	0|0	0|0	0|0	0|0	0|1	1|0	1|0	0|0	0|0	0|0	0|0	0|0	1|1	1|1	1|0
chr6	445822916	.	A	C	999	PASS	DP=2760;VDB=0;SGB=188.847;RPB=0.991013;MQB=0;BQB=0.952179;MQ0F=0;ICB=0.997408;HOB=0.00232183;AC=109;AN=448;DP4=2081,0,576,0;MQ=44;ANN=C|intergenic_region|MODIFIER|Asa6G01673-Asa6G01674|Asa6G01673-Asa6G01674|intergenic_region|Asa6G01673-Asa6G01674|||n.445822916A>C||||||	GT	0|0	0|0	0|0	1|0	0|0	0|0	0|0	1|0	1|0	0|1	1|0	0|0	0|0	0|0	0|1	0|0	0|0	1|0	1|0	0|1	0|1	0|0	0|1	1|0	0|0	0|0	0|0	0|0	0|0	0|0	0|1	1|0	1|0	0|0	0|0	0|0	0|0	0|0	1|1	1|1	1|0
chr6	445823047	.	A	G	999	PASS	DP=2754;VDB=0;SGB=187.526;RPB=0.993102;MQB=0;BQB=0.998841;MQ0F=0;ICB=0.997408;HOB=0.00232183;AC=109;AN=448;DP4=0,2126,0,574;MQ=46;ANN=G|intergenic_region|MODIFIER|Asa6G01673-Asa6G01674|Asa6G01673-Asa6G01674|intergenic_region|Asa6G01673-Asa6G01674|||n.445823047A>G||||||	GT	0|0	0|0	0|0	1|0	0|0	0|0	0|0	1|0	1|0	0|1	1|0	0|0	0|0	0|0	0|1	0|0	0|0	1|0	1|0	0|1	0|1	0|0	0|1	1|0	0|0	0|0	0|0	0|0	0|0	0|0	0|1	1|0	1|0	0|0	0|0	0|0	0|0	0|0	1|1	1|1	1|0
chr6	445823051	.	T	G	999	PASS	DP=2754;VDB=0;SGB=655.828;RPB=0.999782;MQB=0;BQB=0.891253;MQ0F=0;ICB=9.29862e-30;HOB=0.385802;AC=174;AN=448;DP4=0,1761,0,947;MQ=46;ANN=G|intergenic_region|MODIFIER|Asa6G01673-Asa6G01674|Asa6G01673-Asa6G01674|intergenic_region|Asa6G01673-Asa6G01674|||n.445823051T>G||||||	GT	0|0	0|0	0|0	1|0	0|0	0|0	0|0	1|0	1|1	1|1	1|1	0|0	0|0	0|0	1|1	0|0	0|0	1|1	1|1	1|1	1|1	0|0	1|1	1|0	0|0	0|0	0|0	0|0	0|0	0|0	1|1	1|0	1|1	0|0	0|0	0|0	0|0	0|0	1|1	1|1	1|1
chr6	445906040	.	T	C	999	PASS	DP=4777;VDB=0;SGB=1289.3;RPB=0.996826;MQB=0;BQB=0.881526;MQ0F=0;ICB=0.999323;HOB=0.00104915;AC=67;AN=460;DP4=3550,0,1072,0;MQ=41;ANN=C|intergenic_region|MODIFIER|Asa6G01673-Asa6G01674|Asa6G01673-Asa6G01674|intergenic_region|Asa6G01673-Asa6G01674|||n.445906040T>C||||||	GT	0|0	0|0	0|0	0|0	0|0	0|0	0|0	0|0	1|0	0|1	1|0	0|0	0|0	0|0	0|0	0|0	0|0	1|0	1|0	0|1	0|1	0|0	0|1	0|0	0|0	0|0	0|0	0|0	0|0	0|0	0|1	0|0	1|0	0|0	0|0	0|0	0|0	0|0	0|0	0|0	1|0
chr6	445906044	.	C	T	999	PASS	DP=4777;VDB=0;SGB=1344.2;RPB=0.996334;MQB=0;BQB=0.995409;MQ0F=0;ICB=0.999323;HOB=0.00104915;AC=67;AN=460;DP4=3533,0,1078,0;MQ=41;ANN=T|intergenic_region|MODIFIER|Asa6G01673-Asa6G01674|Asa6G01673-Asa6G01674|intergenic_region|Asa6G01673-Asa6G01674|||n.445906044C>T||||||	GT	0|0	0|0	0|0	0|0	0|0	0|0	0|0	0|0	1|0	0|1	1|0	0|0	0|0	0|0	0|0	0|0	0|0	1|0	1|0	0|1	0|1	0|0	0|1	0|0	0|0	0|0	0|0	0|0	0|0	0|0	0|1	0|0	1|0	0|0	0|0	0|0	0|0	0|0	0|0	0|0	1|0
chr6	445906068	.	T	C	999	PASS	DP=4777;VDB=0;SGB=1233.68;RPB=0.999705;MQB=0;BQB=0.718666;MQ0F=0;ICB=0.999323;HOB=0.00104915;AC=67;AN=460;DP4=3271,0,1027,0;MQ=41;ANN=C|intergenic_region|MODIFIER|Asa6G01673-Asa6G01674|Asa6G01673-Asa6G01674|intergenic_region|Asa6G01673-Asa6G01674|||n.445906068T>C||||||	GT	0|0	0|0	0|0	0|0	0|0	0|0	0|0	0|0	1|0	0|1	1|0	0|0	0|0	0|0	0|0	0|0	0|0	1|0	1|0	0|1	0|1	0|0	0|1	0|0	0|0	0|0	0|0	0|0	0|0	0|0	0|1	0|0	1|0	0|0	0|0	0|0	0|0	0|0	0|0	0|0	1|0
chr6	445906097	.	G	A	999	PASS	DP=4777;VDB=0;SGB=1269.34;RPB=0.999451;MQB=0;BQB=0.398918;MQ0F=0;ICB=0.999323;HOB=0.00104915;AC=67;AN=460;DP4=3459,0,1096,0;MQ=41;ANN=A|intergenic_region|MODIFIER|Asa6G01673-Asa6G01674|Asa6G01673-Asa6G01674|intergenic_region|Asa6G01673-Asa6G01674|||n.445906097G>A||||||	GT	0|0	0|0	0|0	0|0	0|0	0|0	0|0	0|0	1|0	0|1	1|0	0|0	0|0	0|0	0|0	0|0	0|0	1|0	1|0	0|1	0|1	0|0	0|1	0|0	0|0	0|0	0|0	0|0	0|0	0|0	0|1	0|0	1|0	0|0	0|0	0|0	0|0	0|0	0|0	0|0	1|0
chr6	445906195	.	A	C	999	PASS	DP=4822;VDB=0;SGB=1394.07;RPB=0.999211;MQB=0;BQB=0.763699;MQ0F=0;ICB=0.957181;HOB=0.00846881;AC=68;AN=460;DP4=0,3512,0,1124;MQ=45;ANN=C|intergenic_region|MODIFIER|Asa6G01673-Asa6G01674|Asa6G01673-Asa6G01674|intergenic_region|Asa6G01673-Asa6G01674|||n.445906195A>C||||||	GT	0|0	0|0	0|0	0|0	0|0	0|0	0|0	0|0	1|0	0|1	1|0	0|0	0|0	0|0	0|0	0|0	0|0	1|0	1|0	0|1	0|1	0|0	0|1	0|0	0|0	0|0	0|0	0|0	0|0	0|0	0|1	0|0	1|0	0|0	0|0	0|0	0|0	0|0	0|0	0|0	1|0
chr6	445906230	.	T	C	999	PASS	DP=4822;VDB=0;SGB=1664.65;RPB=0.996325;MQB=0;BQB=0.229286;MQ0F=0;ICB=9.53146e-30;HOB=0.38086;AC=185;AN=460;DP4=0,2613,0,2051;MQ=45;ANN=C|intergenic_region|MODIFIER|Asa6G01673-Asa6G01674|Asa6G01673-Asa6G01674|intergenic_region|Asa6G01673-Asa6G01674|||n.445906230T>C||||||	GT	0|0	0|0	0|0	1|0	0|0	0|0	0|0	1|0	1|1	1|1	1|1	0|0	0|0	0|0	1|1	0|1	0|0	1|1	1|1	1|1	1|1	0|0	1|1	1|0	0|0	0|0	0|0	0|0	0|0	0|0	1|1	1|0	1|1	0|0	0|0	0|0	0|0	0|0	1|1	1|1	1|1
chr6	445906248	.	A	G	999	PASS	DP=4822;VDB=0;SGB=559.894;RPB=0.999904;MQB=1.22846e-10;BQB=0.917642;MQ0F=0;ICB=0.0352032;HOB=0.0586389;AC=34;AN=460;DP4=0,4334,0,341;MQ=45;ANN=G|intergenic_region|MODIFIER|Asa6G01673-Asa6G01674|Asa6G01673-Asa6G01674|intergenic_region|Asa6G01673-Asa6G01674|||n.445906248A>G||||||	GT	0|0	0|0	0|0	1|0	0|0	0|0	0|0	1|0	0|0	0|0	0|0	0|0	0|0	0|0	0|0	0|1	0|0	0|0	0|0	0|0	0|0	0|0	0|0	1|0	0|0	0|0	0|0	0|0	0|0	0|0	0|0	1|0	0|0	0|0	0|0	0|0	0|0	0|0	0|0	0|0	0|0
chr6	445906470	.	G	A	999	PASS	DP=2173;VDB=0;SGB=83.7434;RPB=0.999932;MQB=4.3057e-11;BQB=8.09561e-05;MQ0F=0;ICB=0.286753;HOB=0.0467984;AC=67;AN=438;DP4=1796,0,312,0;MQ=44;ANN=A|intergenic_region|MODIFIER|Asa6G01673-Asa6G01674|Asa6G01673-Asa6G01674|intergenic_region|Asa6G01673-Asa6G01674|||n.445906470G>A||||||	GT	0|0	0|0	0|0	1|0	0|0	0|0	0|0	1|0	0|0	0|1	0|0	0|0	0|0	0|0	0|0	0|1	0|0	1|0	1|0	0|1	0|1	0|0	0|1	1|0	0|0	0|0	0|0	0|0	0|0	0|0	0|1	1|0	1|0	0|0	0|0	0|0	0|0	0|0	0|0	0|0	1|0
chr6	445906527	.	T	A	999	PASS	DP=2173;VDB=0;SGB=604.863;RPB=0.980488;MQB=0;BQB=0.810441;MQ0F=0;ICB=0.93962;HOB=0.0101332;AC=60;AN=438;DP4=1584,0,522,0;MQ=44;ANN=A|intergenic_region|MODIFIER|Asa6G01673-Asa6G01674|Asa6G01673-Asa6G01674|intergenic_region|Asa6G01673-Asa6G01674|||n.445906527T>A||||||	GT	0|0	0|0	0|0	0|0	0|0	0|0	0|0	0|0	1|1	0|1	1|0	0|0	0|0	0|0	0|1	0|0	0|0	1|0	1|0	0|1	0|1	0|0	0|1	0|0	0|0	0|0	0|0	0|0	0|0	0|0	0|1	0|0	1|0	0|0	0|0	0|0	0|0	0|0	1|1	0|0	1|0
chr6	445906555	.	A	T	999	PASS	DP=2177;VDB=0;SGB=556.352;RPB=0.998212;MQB=0;BQB=0.0404772;MQ0F=0;ICB=0.945649;HOB=0.00949598;AC=60;AN=444;DP4=1609,0,496,0;MQ=44;ANN=T|intergenic_region|MODIFIER|Asa6G01673-Asa6G01674|Asa6G01673-Asa6G01674|intergenic_region|Asa6G01673-Asa6G01674|||n.445906555A>T||||||	GT	0|0	0|0	0|0	0|0	0|0	0|0	0|0	0|0	1|1	0|1	1|0	0|0	0|0	0|0	0|1	0|0	0|0	1|0	1|0	0|1	0|1	0|0	0|1	0|0	0|0	0|0	0|0	0|0	0|0	0|0	0|1	0|0	1|0	0|0	0|0	0|0	0|0	0|0	1|1	0|0	1|0
chr6	445906571	.	T	G	999	PASS	DP=2177;VDB=0;SGB=543.693;RPB=0.933619;MQB=0;BQB=0.514606;MQ0F=0;ICB=0.945649;HOB=0.00949598;AC=60;AN=444;DP4=1576,0,492,0;MQ=44;ANN=G|intergenic_region|MODIFIER|Asa6G01673-Asa6G01674|Asa6G01673-Asa6G01674|intergenic_region|Asa6G01673-Asa6G01674|||n.445906571T>G||||||	GT	0|0	0|0	0|0	0|0	0|0	0|0	0|0	0|0	1|1	0|1	1|0	0|0	0|0	0|0	0|1	0|0	0|0	1|0	1|0	0|1	0|1	0|0	0|1	0|0	0|0	0|0	0|0	0|0	0|0	0|0	0|1	0|0	1|0	0|0	0|0	0|0	0|0	0|0	1|1	0|0	1|0
chr6	445906617	.	G	A	999	PASS	DP=2186;VDB=0;SGB=36.1326;RPB=0.960297;MQB=0.000199425;MQSB=0.062197;BQB=0.437722;MQ0F=0;ICB=0.0107986;HOB=0.0986223;AC=119;AN=444;DP4=4,1575,0,514;MQ=43;ANN=A|intergenic_region|MODIFIER|Asa6G01673-Asa6G01674|Asa6G01673-Asa6G01674|intergenic_region|Asa6G01673-Asa6G01674|||n.445906617G>A||||||	GT	0|1	1|0	0|1	0|0	0|0	1|0	0|1	0|0	0|0	0|0	0|0	1|0	0|1	1|0	0|0	0|0	1|1	0|0	0|0	0|0	0|0	1|0	0|0	0|0	0|1	0|1	1|0	0|1	0|0	1|1	0|0	0|0	0|0	1|0	0|1	1|0	0|1	1|0	0|0	0|0	0|0
chr6	445906651	.	T	C	999	PASS	DP=2186;VDB=0;SGB=802.871;RPB=0.99787;MQB=0;MQSB=0.126922;BQB=0.946303;MQ0F=0;ICB=1.76565e-24;HOB=0.347851;AC=141;AN=444;DP4=3,1193,0,878;MQ=43;ANN=C|intergenic_region|MODIFIER|Asa6G01673-Asa6G01674|Asa6G01673-Asa6G01674|intergenic_region|Asa6G01673-Asa6G01674|||n.445906651T>C||||||	GT	0|0	0|0	0|0	1|0	0|0	0|0	0|0	1|0	1|1	1|1	1|1	0|0	0|0	0|0	1|1	0|1	0|0	1|1	1|1	1|1	1|1	0|0	1|1	1|0	0|0	0|0	0|0	0|0	0|0	0|0	1|1	1|0	1|1	0|0	0|0	0|0	0|0	0|0	1|1	0|0	1|1
chr6	445906713	.	G	T	999	PASS	DP=2182;VDB=0;SGB=169.876;RPB=0.990136;MQB=0;BQB=0.769057;MQ0F=0;ICB=0.600947;HOB=0.0274328;AC=52;AN=444;DP4=0,1860,0,273;MQ=43;ANN=T|intergenic_region|MODIFIER|Asa6G01673-Asa6G01674|Asa6G01673-Asa6G01674|intergenic_region|Asa6G01673-Asa6G01674|||n.445906713G>T||||||	GT	0|0	0|0	0|0	0|0	0|0	0|0	0|0	0|0	1|0	0|1	1|0	0|0	0|0	0|0	0|0	0|0	0|0	1|0	1|0	0|1	0|1	0|0	0|1	0|0	0|0	0|0	0|0	0|0	0|0	0|0	0|1	0|0	1|0	0|0	0|0	0|0	0|0	0|0	0|0	0|0	0|0
chr6	445906722	.	T	A	999	PASS	DP=2182;VDB=0;SGB=729.08;RPB=0.999829;MQB=0;BQB=0.929395;MQ0F=0;ICB=4.22268e-27;HOB=0.369085;AC=166;AN=444;DP4=0,1206,0,943;MQ=43;ANN=A|intergenic_region|MODIFIER|Asa6G01673-Asa6G01674|Asa6G01673-Asa6G01674|intergenic_region|Asa6G01673-Asa6G01674|||n.445906722T>A||||||	GT	0|0	0|0	0|0	1|0	0|0	0|0	0|0	1|0	1|1	1|1	1|1	0|0	0|0	0|0	1|1	0|1	0|0	1|1	1|1	1|1	1|1	0|0	1|1	1|0	0|0	0|0	0|0	0|0	0|0	0|0	1|1	1|0	1|1	0|0	0|0	0|0	0|0	0|0	1|1	1|1	1|1
chr6	445911612	.	C	G	999	PASS	DP=3414;VDB=0;SGB=-66.0716;RPB=0.996997;MQB=0;BQB=0.908757;MQ0F=0;ICB=0.00421832;HOB=0.105444;AC=346;AN=460;DP4=789,0,2473,0;MQ=38;ANN=C|intergenic_region|MODIFIER|Asa6G01673-Asa6G01674|Asa6G01673-Asa6G01674|intergenic_region|Asa6G01673-Asa6G01674|||n.445911612G>C||||||	GT	0|1	1|0	0|1	0|0	1|0	1|0	0|1	0|0	0|0	0|0	0|0	1|0	0|1	1|0	0|0	0|0	0|1	0|0	0|0	0|0	0|0	1|0	0|0	0|0	0|1	0|1	1|0	0|1	1|0	1|0	0|0	0|0	0|0	1|0	0|1	1|0	0|1	1|0	0|0	0|0	0|0
chr6	445911641	.	A	T	999	PASS	DP=3421;VDB=0;SGB=1096.67;RPB=0.93661;MQB=0;BQB=0.892967;MQ0F=0;ICB=1.72017e-29;HOB=0.379121;AC=183;AN=460;DP4=1911,0,1433,0;MQ=38;ANN=T|intergenic_region|MODIFIER|Asa6G01673-Asa6G01674|Asa6G01673-Asa6G01674|intergenic_region|Asa6G01673-Asa6G01674|||n.445911641A>T||||||	GT	0|0	0|0	0|0	1|0	0|0	0|0	0|0	1|0	1|1	1|1	1|1	0|0	0|0	0|0	1|1	0|1	0|0	1|1	1|1	1|1	1|1	0|0	1|1	1|0	0|0	0|0	0|0	0|0	0|0	0|0	1|1	1|0	1|1	0|0	0|0	0|0	0|0	0|0	1|1	1|1	1|1
chr6	445911669	.	A	T	999	PASS	DP=3421;VDB=0;SGB=920.571;RPB=0;MQB=0;BQB=0.316507;MQ0F=0;ICB=0.870331;HOB=0.0144045;AC=58;AN=460;DP4=2601,0,730,0;MQ=38;ANN=T|intergenic_region|MODIFIER|Asa6G01673-Asa6G01674|Asa6G01673-Asa6G01674|intergenic_region|Asa6G01673-Asa6G01674|||n.445911669A>T||||||	GT	0|0	0|0	0|0	0|0	0|0	0|0	0|0	0|0	1|0	0|1	1|0	0|0	0|0	0|0	0|0	0|0	0|0	1|0	1|0	0|1	0|1	0|0	1|1	0|0	0|0	0|0	0|0	0|0	0|0	0|0	0|1	0|0	1|0	0|0	0|0	0|0	0|0	0|0	0|0	0|0	1|0
chr6	445911693	.	A	C	999	PASS	DP=3421;VDB=0;SGB=692.381;RPB=0.991724;MQB=0;BQB=8.27434e-13;MQ0F=0;ICB=0.957181;HOB=0.00846881;AC=68;AN=460;DP4=2478,0,641,0;MQ=39;ANN=C|intergenic_region|MODIFIER|Asa6G01673-Asa6G01674|Asa6G01673-Asa6G01674|intergenic_region|Asa6G01673-Asa6G01674|||n.445911693A>C||||||	GT	0|0	0|0	0|0	0|0	0|0	0|0	0|0	0|0	1|0	0|1	1|0	0|0	0|0	0|0	0|0	0|0	0|0	1|0	1|0	0|1	0|1	0|0	1|1	0|0	0|0	0|0	0|0	0|0	0|0	0|0	0|1	0|0	1|0	0|0	0|0	0|0	0|0	0|0	0|0	0|0	1|0
chr6	445911797	.	C	G	999	PASS	DP=3507;VDB=0;SGB=894.225;RPB=0.997804;MQB=0;BQB=0.839679;MQ0F=0;ICB=0.750954;HOB=0.0219187;AC=71;AN=460;DP4=0,2600,0,813;MQ=47;ANN=G|intergenic_region|MODIFIER|Asa6G01673-Asa6G01674|Asa6G01673-Asa6G01674|intergenic_region|Asa6G01673-Asa6G01674|||n.445911797C>G||||||	GT	0|0	0|0	0|0	0|0	0|0	0|0	0|0	0|0	1|0	0|1	1|0	0|1	0|0	0|0	0|0	0|0	0|0	1|0	1|0	0|1	0|1	0|0	1|1	0|0	0|0	0|0	0|0	0|0	0|0	0|0	0|1	0|0	1|0	0|0	0|0	0|0	0|0	0|0	0|0	0|0	1|0
chr6	445911827	.	G	T	999	PASS	DP=3508;VDB=0;SGB=925.445;RPB=0.9998;MQB=0;BQB=0.952332;MQ0F=0;ICB=0.722715;HOB=0.0232514;AC=70;AN=460;DP4=0,2617,0,814;MQ=47;ANN=T|intergenic_region|MODIFIER|Asa6G01673-Asa6G01674|Asa6G01673-Asa6G01674|intergenic_region|Asa6G01673-Asa6G01674|||n.445911827G>T||||||	GT	0|0	0|0	0|0	0|0	0|0	0|0	0|0	0|0	1|0	0|1	1|0	0|0	0|0	0|0	0|0	0|0	0|0	1|0	1|0	0|1	0|1	0|0	1|1	0|0	0|0	0|0	0|0	0|0	0|0	0|0	0|1	0|0	1|0	0|0	0|0	0|0	0|0	0|0	0|0	0|0	1|0
chr6	445943542	.	G	A	983	PASS	DP=3618;VDB=0;SGB=119.664;RPB=0;MQB=0;BQB=0.965253;MQ0F=0;ICB=0.764038;HOB=0.0182987;AC=44;AN=460;DP4=3148,0,359,0;MQ=28;ANN=A|intergenic_region|MODIFIER|Asa6G01673-Asa6G01674|Asa6G01673-Asa6G01674|intergenic_region|Asa6G01673-Asa6G01674|||n.445943542G>A||||||	GT	0|0	0|0	0|0	0|0	0|0	0|0	0|0	0|0	0|0	0|0	0|1	0|0	0|0	0|0	0|0	0|0	0|0	0|1	0|1	1|0	1|0	0|0	0|0	0|0	0|0	0|0	0|0	0|0	0|0	0|0	1|0	0|0	0|1	0|0	0|0	0|0	0|0	0|0	0|0	0|0	0|0
chr6	445943741	.	T	C	185	PASS	DP=3935;VDB=0;SGB=4.06537;RPB=0.986187;MQB=2.8026e-45;BQB=0.13284;MQ0F=0;ICB=0.939541;HOB=0.00741021;AC=28;AN=460;DP4=0,3247,0,296;MQ=31;ANN=C|intergenic_region|MODIFIER|Asa6G01673-Asa6G01674|Asa6G01673-Asa6G01674|intergenic_region|Asa6G01673-Asa6G01674|||n.445943741T>C||||||	GT	0|0	0|0	0|0	0|0	0|0	0|0	0|0	0|0	0|0	0|0	0|0	0|0	0|0	0|0	0|0	0|0	0|0	0|1	0|1	0|0	1|0	0|0	0|0	0|0	0|0	0|0	0|0	0|0	0|0	0|0	1|0	0|0	0|1	0|0	0|0	0|0	0|0	0|0	0|0	0|0	0|0
chr6	445943782	.	C	T	999	PASS	DP=3935;VDB=0;SGB=370.6;RPB=0.985825;MQB=0.0164522;BQB=0.937628;MQ0F=0;ICB=0.190081;HOB=0.0370888;AC=26;AN=460;DP4=0,3534,0,264;MQ=31;ANN=T|intergenic_region|MODIFIER|Asa6G01673-Asa6G01674|Asa6G01673-Asa6G01674|intergenic_region|Asa6G01673-Asa6G01674|||n.445943782C>T||||||	GT	0|0	0|0	0|0	0|0	0|0	0|0	0|0	0|0	0|0	0|0	0|0	0|0	0|0	0|0	0|0	0|0	0|0	0|0	0|0	0|0	0|0	0|0	0|0	0|0	0|0	0|0	0|0	0|0	0|0	0|0	0|0	0|0	0|0	0|0	0|0	0|0	0|0	0|0	0|0	0|0	0|0
chr6	445968494	.	G	A	999	PASS	DP=1882;VDB=0;SGB=109.757;RPB=0.996158;MQB=0;BQB=0.991738;MQ0F=0;ICB=0.224416;HOB=0.0516062;AC=71;AN=442;DP4=1522,0,282,0;MQ=45;ANN=A|intergenic_region|MODIFIER|Asa6G01673-Asa6G01674|Asa6G01673-Asa6G01674|intergenic_region|Asa6G01673-Asa6G01674|||n.445968494G>A||||||	GT	0|0	0|0	0|0	1|0	0|0	0|0	0|0	1|0	0|0	1|0	0|1	0|0	0|0	0|0	0|0	0|1	0|0	0|1	0|1	1|0	1|0	0|0	1|0	1|0	0|0	0|0	0|0	0|0	0|0	0|0	1|0	0|0	0|1	0|0	0|0	0|0	0|0	0|0	0|0	0|0	0|1
chr6	445968497	.	T	G	999	PASS	DP=1882;VDB=0;SGB=285.718;RPB=1;MQB=0;BQB=0.399318;MQ0F=0;ICB=0.969505;HOB=0.00728306;AC=65;AN=440;DP4=1451,0,364,0;MQ=45;ANN=G|intergenic_region|MODIFIER|Asa6G01673-Asa6G01674|Asa6G01673-Asa6G01674|intergenic_region|Asa6G01673-Asa6G01674|||n.445968497T>G||||||	GT	0|0	0|0	0|0	0|0	0|0	0|0	0|0	0|0	1|1	1|0	0|1	0|0	0|0	0|0	0|1	0|0	0|0	0|1	0|1	1|0	1|0	0|0	1|0	0|0	0|0	0|0	0|0	0|0	0|0	0|0	1|0	0|0	0|1	0|0	0|0	0|0	0|0	0|0	1|1	0|0	0|1
chr6	445968506	.	G	A	999	PASS	DP=1882;VDB=0;SGB=107.628;RPB=0.99461;MQB=0;BQB=0.0490756;MQ0F=0;ICB=0.228194;HOB=0.0511424;AC=71;AN=444;DP4=1538,0,280,0;MQ=45;ANN=A|intergenic_region|MODIFIER|Asa6G01673-Asa6G01674|Asa6G01673-Asa6G01674|intergenic_region|Asa6G01673-Asa6G01674|||n.445968506G>A||||||	GT	0|0	0|0	0|0	1|0	0|0	0|0	0|0	1|0	0|0	1|0	0|1	0|0	0|0	0|0	0|0	0|1	0|0	0|1	0|1	1|0	1|0	0|0	1|0	1|0	0|0	0|0	0|0	0|0	0|0	0|0	1|0	0|0	0|1	0|0	0|0	0|0	0|0	0|0	0|0	0|0	0|1
chr6	445968524	.	G	T	999	PASS	DP=1882;VDB=0;SGB=226.953;RPB=0.994371;MQB=0;BQB=0.0855835;MQ0F=0;ICB=0.520048;HOB=0.0318156;AC=56;AN=444;DP4=1524,0,289,0;MQ=45;ANN=T|intergenic_region|MODIFIER|Asa6G01673-Asa6G01674|Asa6G01673-Asa6G01674|intergenic_region|Asa6G01673-Asa6G01674|||n.445968524G>T||||||	GT	0|0	0|0	0|0	0|0	0|0	0|0	0|0	0|0	0|1	1|0	0|1	0|0	0|0	0|0	0|0	0|0	0|0	0|1	0|1	1|0	1|0	0|0	1|0	0|0	0|0	0|0	0|0	0|0	0|0	0|0	1|0	0|0	0|1	0|0	0|0	0|0	0|0	0|0	0|0	0|0	0|1
chr6	445968623	.	A	G	999	PASS	DP=1845;VDB=0;SGB=269.087;RPB=0.99996;MQB=0;BQB=0.882522;MQ0F=0;ICB=0.951278;HOB=0.00938648;AC=66;AN=434;DP4=0,1459,0,327;MQ=42;ANN=G|intergenic_region|MODIFIER|Asa6G01673-Asa6G01674|Asa6G01673-Asa6G01674|intergenic_region|Asa6G01673-Asa6G01674|||n.445968623A>G||||||	GT	0|0	0|0	0|0	0|0	0|0	0|0	0|0	0|0	0|1	1|0	0|1	0|0	0|0	0|0	0|0	0|0	0|0	0|1	0|1	1|0	1|0	0|0	1|0	0|0	0|0	0|0	0|0	0|0	0|0	0|0	1|0	0|0	0|1	0|0	0|0	0|0	0|0	0|0	0|0	0|0	0|1
chr6	445968627	.	A	G	999	PASS	DP=1845;VDB=0;SGB=259.393;RPB=0.998861;MQB=0;BQB=0.767854;MQ0F=0;ICB=0.84792;HOB=0.0169283;AC=65;AN=436;DP4=0,1472,0,326;MQ=42;ANN=G|intergenic_region|MODIFIER|Asa6G01673-Asa6G01674|Asa6G01673-Asa6G01674|intergenic_region|Asa6G01673-Asa6G01674|||n.445968627A>G||||||	GT	0|0	0|0	0|0	0|0	0|0	0|0	0|0	0|0	0|1	1|0	0|1	0|0	0|0	0|0	0|0	0|0	0|0	0|1	0|1	1|0	1|0	0|0	1|0	0|0	0|0	0|0	0|0	0|0	0|0	0|0	1|0	0|0	0|1	0|0	0|0	0|0	0|0	0|0	0|0	0|0	0|1
chr6	445968629	.	A	G	999	PASS	DP=1845;VDB=0;SGB=99.8652;RPB=0.985387;MQB=0;BQB=0.991375;MQ0F=0;ICB=0.181942;HOB=0.0560664;AC=73;AN=436;DP4=0,1494,0,281;MQ=42;ANN=G|intergenic_region|MODIFIER|Asa6G01673-Asa6G01674|Asa6G01673-Asa6G01674|intergenic_region|Asa6G01673-Asa6G01674|||n.445968629A>G||||||	GT	0|0	0|0	0|0	1|0	0|0	0|0	0|0	1|0	0|1	1|0	0|1	0|0	0|0	0|0	0|0	0|1	0|0	0|1	0|1	1|0	1|0	0|0	1|0	1|0	0|0	0|0	0|0	0|0	0|0	0|0	1|0	1|0	0|1	0|0	0|0	0|0	0|0	0|0	0|0	0|0	0|1
chr6	445968665	.	C	A	999	PASS	DP=1845;VDB=0;SGB=108.564;RPB=0.999372;MQB=0;BQB=0.916037;MQ0F=0;ICB=0.241195;HOB=0.0501628;AC=70;AN=442;DP4=0,1503,0,281;MQ=42;ANN=A|intergenic_region|MODIFIER|Asa6G01673-Asa6G01674|Asa6G01673-Asa6G01674|intergenic_region|Asa6G01673-Asa6G01674|||n.445968665C>A||||||	GT	0|0	0|0	0|0	1|0	0|0	0|0	0|0	1|0	0|0	1|0	0|1	0|0	0|0	0|0	0|0	0|1	0|0	0|1	0|1	1|0	1|0	0|0	1|0	1|0	0|0	0|0	0|0	0|0	0|0	0|0	1|0	1|0	0|1	0|0	0|0	0|0	0|0	0|0	0|0	0|0	0|1
chr6	446029380	.	C	T	999	PASS	DP=3362;VDB=0;SGB=-269.092;RPB=0.909002;MQB=1.2765e-05;BQB=1.33688e-13;MQ0F=0;ICB=0.000112179;HOB=0.139389;AC=326;AN=448;DP4=1043,0,1760,0;MQ=38;ANN=C|intergenic_region|MODIFIER|Asa6G01673-Asa6G01674|Asa6G01673-Asa6G01674|intergenic_region|Asa6G01673-Asa6G01674|||n.446029380T>C||||||	GT	0|1	1|0	0|1	0|0	1|0	1|0	0|1	0|0	0|0	0|0	0|0	0|1	0|1	1|0	0|0	0|0	0|1	0|0	0|0	0|0	0|0	1|0	0|0	0|0	0|1	0|1	1|0	0|1	1|0	1|0	0|0	0|0	0|1	1|0	0|1	1|0	0|1	1|0	0|0	0|0	0|0
chr6	446029448	.	A	T	999	PASS	DP=3369;VDB=0;SGB=485.87;RPB=0.958877;MQB=0;BQB=0.00859666;MQ0F=0;ICB=3.12346e-18;HOB=0.294633;AC=127;AN=448;DP4=0,2402,0,649;MQ=47;ANN=T|intergenic_region|MODIFIER|Asa6G01673-Asa6G01674|Asa6G01673-Asa6G01674|intergenic_region|Asa6G01673-Asa6G01674|||n.446029448A>T||||||	GT	0|0	0|0	0|0	1|0	0|0	0|0	0|0	1|0	1|1	1|1	1|1	0|0	0|0	0|0	0|0	0|1	0|0	1|1	1|1	1|1	1|1	0|0	1|1	1|0	0|0	0|0	0|0	0|0	0|0	0|0	1|1	1|0	1|1	0|0	0|0	0|0	0|0	0|0	0|0	0|0	1|1
chr6	446029500	.	G	T	999	PASS	DP=3369;VDB=0;SGB=435.714;RPB=0.995693;MQB=7.45931e-37;BQB=0.812377;MQ0F=0;ICB=0.0356718;HOB=0.0599091;AC=34;AN=448;DP4=0,3027,0,265;MQ=47;ANN=T|intergenic_region|MODIFIER|Asa6G01673-Asa6G01674|Asa6G01673-Asa6G01674|intergenic_region|Asa6G01673-Asa6G01674|||n.446029500G>T||||||	GT	0|0	0|0	0|0	1|0	0|0	0|0	0|0	1|0	0|0	0|0	0|0	0|0	0|0	0|0	0|0	0|1	0|0	0|0	0|0	0|0	0|0	0|0	0|0	1|0	0|0	0|0	0|0	0|0	0|0	0|0	0|0	1|0	0|0	0|0	0|0	0|0	0|0	0|0	0|0	0|0	0|0
chr6	446029510	.	T	C	999	PASS	DP=3369;VDB=0;SGB=425.755;RPB=0.999752;MQB=0;BQB=0.973127;MQ0F=0;ICB=9.3658e-15;HOB=0.265585;AC=138;AN=448;DP4=0,2610,0,727;MQ=47;ANN=C|intergenic_region|MODIFIER|Asa6G01673-Asa6G01674|Asa6G01673-Asa6G01674|intergenic_region|Asa6G01673-Asa6G01674|||n.446029510T>C||||||	GT	0|0	0|0	0|0	1|0	0|0	0|0	0|0	1|0	1|1	1|1	1|1	0|0	0|0	0|0	1|0	0|1	0|0	1|1	1|1	1|1	1|1	0|0	1|1	1|0	0|0	0|0	0|0	0|0	0|0	0|0	1|1	1|0	1|1	0|0	0|0	0|0	0|0	0|0	0|1	0|0	1|1
chr6	446058932	.	G	A	999	PASS	DP=2487;VDB=0;SGB=61.8203;RPB=0.994668;MQB=0;MQSB=0.223292;BQB=0.730321;MQ0F=0;ICB=0.281935;HOB=0.0461973;AC=69;AN=454;DP4=5,1952,0,325;MQ=46;ANN=A|intergenic_region|MODIFIER|Asa6G01673-Asa6G01674|Asa6G01673-Asa6G01674|intergenic_region|Asa6G01673-Asa6G01674|||n.446058932G>A||||||	GT	0|0	0|0	0|0	0|0	0|0	0|0	0|0	1|0	0|1	1|0	0|1	0|0	0|0	0|0	0|0	0|1	0|0	0|1	0|1	1|0	1|0	0|0	1|0	1|0	0|0	0|0	0|0	0|0	0|0	0|0	1|0	1|0	0|1	0|0	0|0	0|0	0|0	0|0	0|0	0|0	0|1
chr6	446059046	.	C	T	999	PASS	DP=2482;VDB=0;SGB=634.13;RPB=0.944457;MQB=0;BQB=0.852588;MQ0F=0;ICB=1.12678e-26;HOB=0.361804;AC=188;AN=456;DP4=0,1392,0,1003;MQ=46;ANN=T|intergenic_region|MODIFIER|Asa6G01673-Asa6G01674|Asa6G01673-Asa6G01674|intergenic_region|Asa6G01673-Asa6G01674|||n.446059046C>T||||||	GT	0|0	0|0	0|0	1|0	0|0	0|0	0|0	1|0	1|1	1|1	1|1	0|0	0|0	0|0	1|1	0|1	0|0	1|1	1|1	1|1	1|1	0|0	1|1	1|0	0|0	0|0	0|0	0|0	0|0	0|0	1|1	1|0	1|1	0|0	0|0	0|0	0|0	0|0	1|1	1|1	1|1
chr6	446305995	.	T	A	999	PASS	DP=2088;VDB=0;SGB=-222.038;RPB=0.999705;MQB=0;BQB=0.302674;MQ0F=0;ICB=0.0385249;HOB=0.0820509;AC=114;AN=454;DP4=0,1439,0,569;MQ=40;ANN=A|intergenic_region|MODIFIER|Asa6G01673-Asa6G01674|Asa6G01673-Asa6G01674|intergenic_region|Asa6G01673-Asa6G01674|||n.446305995T>A||||||	GT	0|1	1|0	0|0	0|0	1|0	1|0	0|1	0|0	0|1	1|0	0|1	0|0	0|1	1|0	1|1	0|0	0|1	0|1	0|1	1|0	1|0	0|0	1|0	0|0	0|0	0|0	0|0	0|0	1|0	1|0	1|0	0|0	0|1	1|0	0|1	0|0	0|1	1|0	0|1	0|0	0|0
chr6	446306004	.	G	A	999	PASS	DP=2088;VDB=0;SGB=-222.287;RPB=0.998535;MQB=0;BQB=0.969402;MQ0F=0;ICB=0.726014;HOB=0.0263254;AC=151;AN=456;DP4=0,1337,0,677;MQ=40;ANN=A|intergenic_region|MODIFIER|Asa6G01673-Asa6G01674|Asa6G01673-Asa6G01674|intergenic_region|Asa6G01673-Asa6G01674|||n.446306004G>A||||||	GT	0|1	1|0	0|0	0|0	1|0	1|0	0|1	0|0	0|1	1|0	0|1	0|0	0|1	1|0	1|1	0|0	0|1	0|1	0|1	1|0	1|0	0|0	1|0	0|0	0|0	0|0	0|0	0|0	1|0	1|0	1|0	0|0	0|1	1|0	0|1	0|0	0|1	1|0	1|1	1|1	0|0
chr6	446306056	.	C	T	497	PASS	DP=2088;VDB=0;SGB=-265.397;RPB=1;MQB=0;BQB=0.791367;MQ0F=0;ICB=0.759888;HOB=0.0186211;AC=44;AN=456;DP4=0,1819,0,218;MQ=39;ANN=T|intergenic_region|MODIFIER|Asa6G01673-Asa6G01674|Asa6G01673-Asa6G01674|intergenic_region|Asa6G01673-Asa6G01674|||n.446306056C>T||||||	GT	0|1	1|0	0|0	0|0	0|0	1|0	0|1	0|0	0|0	0|0	0|0	0|0	0|1	1|0	0|0	0|0	0|1	0|0	0|0	0|0	0|0	0|0	0|0	0|0	0|0	0|0	0|0	0|0	1|0	1|0	0|0	0|0	0|0	1|0	0|1	0|0	0|1	1|0	0|0	0|0	0|0
chr6	446306109	.	C	T	464	PASS	DP=2089;VDB=0;SGB=-305.981;RPB=0.998598;MQB=0;BQB=0.3201;MQ0F=0;ICB=0.80434;HOB=0.0161684;AC=41;AN=456;DP4=0,1793,0,210;MQ=40;ANN=T|intergenic_region|MODIFIER|Asa6G01673-Asa6G01674|Asa6G01673-Asa6G01674|intergenic_region|Asa6G01673-Asa6G01674|||n.446306109C>T||||||	GT	0|1	1|0	0|0	0|0	0|0	1|0	0|1	0|0	0|0	0|0	0|0	0|0	0|1	1|0	0|0	0|0	0|1	0|0	0|0	0|0	0|0	0|0	0|0	0|0	0|0	0|0	0|0	0|0	1|0	1|0	0|0	0|0	0|0	1|0	0|1	0|0	0|1	1|0	0|0	0|0	0|0
chr6	446306144	.	C	T	688	PASS	DP=2397;VDB=0;SGB=-264.183;RPB=0.989665;MQB=0.882957;BQB=0.000475245;MQ0F=0;ICB=0.950098;HOB=0.00661759;AC=26;AN=452;DP4=2198,0,87,0;MQ=35;ANN=T|intergenic_region|MODIFIER|Asa6G01673-Asa6G01674|Asa6G01673-Asa6G01674|intergenic_region|Asa6G01673-Asa6G01674|||n.446306144C>T||||||	GT	0|0	0|0	0|0	0|0	0|0	0|0	1|0	0|0	0|0	0|0	0|0	0|0	0|0	0|0	0|0	0|0	1|0	0|0	0|0	0|0	0|0	0|0	0|0	0|0	1|0	0|0	0|0	1|0	0|0	0|0	0|0	0|0	0|0	0|0	0|0	0|0	0|0	0|0	0|0	0|0	0|0
chr6	446306153	.	T	G	999	PASS	DP=2400;VDB=0;SGB=-196.214;RPB=0.905089;MQB=0;BQB=0.427961;MQ0F=0;ICB=1.05195e-06;HOB=0.173698;AC=167;AN=454;DP4=1346,0,906,0;MQ=35;ANN=G|intergenic_region|MODIFIER|Asa6G01673-Asa6G01674|Asa6G01673-Asa6G01674|intergenic_region|Asa6G01673-Asa6G01674|||n.446306153T>G||||||	GT	0|1	1|0	0|1	0|0	1|0	1|0	0|1	0|0	0|1	1|0	0|1	0|0	0|1	1|0	1|1	0|0	0|1	0|1	0|1	1|0	1|0	1|0	1|0	0|0	0|1	0|1	1|0	0|1	1|0	1|0	1|0	0|0	0|1	1|0	0|1	1|0	0|1	1|0	1|1	0|0	0|1
chr6	446306233	.	T	C	999	PASS	DP=2400;VDB=0;SGB=-8.24798;RPB=0.988355;MQB=0;BQB=0.962786;MQ0F=0;ICB=0.20921;HOB=0.0532904;AC=80;AN=454;DP4=1818,0,515,0;MQ=35;ANN=C|intergenic_region|MODIFIER|Asa6G01673-Asa6G01674|Asa6G01673-Asa6G01674|intergenic_region|Asa6G01673-Asa6G01674|||n.446306233T>C||||||	GT	0|1	1|0	0|1	0|0	1|0	1|0	0|1	0|0	0|0	0|0	0|0	0|0	0|1	1|0	0|0	0|0	0|1	0|0	0|0	0|0	0|0	1|0	0|0	0|0	0|0	0|1	0|0	0|1	1|0	1|0	0|0	0|0	0|0	1|0	0|1	1|0	0|1	1|0	0|0	0|0	0|0
chr6	446306235	.	A	G	999	PASS	DP=2400;VDB=0;SGB=-150.248;RPB=0.92452;MQB=0;BQB=0.134945;MQ0F=0;ICB=2.07434e-05;HOB=0.153787;AC=169;AN=454;DP4=1360,0,924,0;MQ=35;ANN=G|intergenic_region|MODIFIER|Asa6G01673-Asa6G01674|Asa6G01673-Asa6G01674|intergenic_region|Asa6G01673-Asa6G01674|||n.446306235A>G||||||	GT	0|1	1|0	0|1	0|0	1|0	1|0	0|1	0|0	0|1	1|0	0|1	0|0	0|1	1|0	1|1	0|0	0|1	0|1	0|1	1|0	1|0	1|0	1|0	0|0	0|0	0|1	0|0	0|1	1|0	1|0	1|0	0|0	0|1	1|0	0|1	1|0	0|1	1|0	1|1	0|0	0|1
chr6	446306258	.	C	T	999	PASS	DP=2399;VDB=0;SGB=366.488;RPB=0.998997;MQB=0.374008;BQB=0.90354;MQ0F=0;ICB=0.0354332;HOB=0.0592676;AC=34;AN=454;DP4=2123,0,207,0;MQ=35;ANN=T|intergenic_region|MODIFIER|Asa6G01673-Asa6G01674|Asa6G01673-Asa6G01674|intergenic_region|Asa6G01673-Asa6G01674|||n.446306258C>T||||||	GT	0|0	0|0	0|0	1|0	0|0	0|0	0|0	1|0	0|0	0|0	0|0	0|0	0|0	0|0	0|0	0|1	0|0	0|0	0|0	0|0	0|0	0|0	0|0	1|0	0|0	0|0	0|0	0|0	0|0	0|0	0|0	1|0	0|0	0|0	0|0	0|0	0|0	0|0	0|0	0|0	0|0
chr6	446306265	.	C	T	999	PASS	DP=2399;VDB=0;SGB=-180.813;RPB=0.998615;MQB=0;BQB=0.601383;MQ0F=0;ICB=4.4617e-06;HOB=0.16318;AC=143;AN=454;DP4=1521,0,824,0;MQ=35;ANN=T|intergenic_region|MODIFIER|Asa6G01673-Asa6G01674|Asa6G01673-Asa6G01674|intergenic_region|Asa6G01673-Asa6G01674|||n.446306265C>T||||||	GT	0|1	1|0	0|1	0|0	1|0	1|0	0|1	0|0	0|1	1|0	0|1	0|0	0|1	1|0	0|0	0|0	0|1	0|1	0|1	1|0	1|0	1|0	1|0	0|0	0|0	0|1	0|0	0|1	1|0	1|0	1|0	0|0	0|1	1|0	0|1	1|0	0|1	1|0	0|0	0|0	0|0
chr6	446321874	.	T	G	999	PASS	DP=2599;VDB=0;SGB=213.412;RPB=0.995711;MQB=0;BQB=0.97888;MQ0F=0;ICB=0.00294851;HOB=0.108741;AC=111;AN=458;DP4=1840,0,677,0;MQ=43;ANN=G|intergenic_region|MODIFIER|Asa6G01673-Asa6G01674|Asa6G01673-Asa6G01674|intergenic_region|Asa6G01673-Asa6G01674|||n.446321874T>G||||||	GT	0|1	1|0	0|1	0|0	1|0	1|0	0|1	0|0	0|0	0|0	0|0	0|1	0|1	1|0	0|0	0|0	0|1	0|0	0|0	0|0	0|0	1|0	0|0	0|0	0|1	0|1	1|0	0|1	1|0	1|0	0|0	0|0	0|0	1|0	0|1	1|0	0|1	1|0	0|0	0|0	0|0
chr6	446321875	.	G	T	999	PASS	DP=2599;VDB=0;SGB=215.342;RPB=0.997518;MQB=0;BQB=0.999961;MQ0F=0;ICB=0.00237871;HOB=0.110867;AC=112;AN=458;DP4=1840,0,687,0;MQ=43;ANN=T|intergenic_region|MODIFIER|Asa6G01673-Asa6G01674|Asa6G01673-Asa6G01674|intergenic_region|Asa6G01673-Asa6G01674|||n.446321875G>T||||||	GT	0|1	1|0	0|1	0|0	1|0	1|0	0|1	0|0	0|0	0|0	0|0	0|1	0|1	1|0	0|0	0|0	0|1	0|0	0|0	0|0	0|0	1|0	0|0	0|0	0|1	0|1	1|0	0|1	1|0	1|0	0|0	0|0	0|0	1|0	0|1	1|0	0|1	1|0	0|0	0|0	0|0
chr6	446321897	.	G	A	999	PASS	DP=2599;VDB=0;SGB=226.281;RPB=0.999127;MQB=0;BQB=0.928934;MQ0F=0;ICB=0.00294851;HOB=0.108741;AC=111;AN=458;DP4=1856,0,687,0;MQ=43;ANN=A|intergenic_region|MODIFIER|Asa6G01673-Asa6G01674|Asa6G01673-Asa6G01674|intergenic_region|Asa6G01673-Asa6G01674|||n.446321897G>A||||||	GT	0|1	1|0	0|1	0|0	1|0	1|0	0|0	0|0	0|0	0|0	0|0	0|1	0|1	1|0	0|0	0|0	0|1	0|0	0|0	0|0	0|0	1|0	0|0	0|0	0|1	0|1	1|0	0|1	1|0	1|0	0|0	0|0	0|0	1|0	0|1	1|0	0|1	1|0	0|0	0|0	0|0
chr6	446321925	.	G	A	999	PASS	DP=2599;VDB=0;SGB=300.938;RPB=0.999125;MQB=2.44123e-14;BQB=0.825417;MQ0F=0;ICB=0.811271;HOB=0.0180107;AC=61;AN=458;DP4=2197,0,365,0;MQ=43;ANN=A|intergenic_region|MODIFIER|Asa6G01673-Asa6G01674|Asa6G01673-Asa6G01674|intergenic_region|Asa6G01673-Asa6G01674|||n.446321925G>A||||||	GT	0|0	0|0	0|0	0|0	0|0	0|0	0|0	0|0	0|1	1|0	0|1	0|0	0|0	0|0	0|0	0|0	0|0	0|1	0|1	1|0	1|0	0|0	1|0	0|0	0|0	0|0	0|0	0|0	0|0	0|0	1|0	0|0	0|1	0|0	0|0	0|0	0|0	0|0	0|0	0|0	0|1
chr6	446424230	.	T	A	999	PASS	DP=1623;VDB=0;SGB=190.434;RPB=0.998643;MQB=0;BQB=0;MQ0F=0;ICB=2.98642e-10;HOB=0.179055;AC=56;AN=460;DP4=0,1367,0,218;MQ=46;ANN=A|upstream_gene_variant|MODIFIER|Asa6G01674|Asa6G01674|transcript|Asa6G01674.1|protein_coding||c.-2294T>A|||||2294|WARNING_TRANSCRIPT_MULTIPLE_STOP_CODONS,A|intergenic_region|MODIFIER|Asa6G01673-Asa6G01674|Asa6G01673-Asa6G01674|intergenic_region|Asa6G01673-Asa6G01674|||n.…	GT	0|0	0|0	0|0	0|0	0|0	0|0	0|0	0|0	0|0	0|0	0|0	0|0	0|0	0|0	1|1	0|0	0|0	0|0	0|0	0|0	0|0	0|0	0|0	0|0	0|0	0|0	0|0	1|0	1|0	0|0	0|0	0|0	0|0	0|0	0|0	0|0	0|0	0|0	1|1	1|1	0|0
chr6	446424234	.	G	A	999	PASS	DP=1623;VDB=0;SGB=199.315;RPB=0.980681;MQB=0;BQB=0;MQ0F=0;ICB=1.07997e-06;HOB=0.134255;AC=48;AN=462;DP4=0,1422,0,180;MQ=46;ANN=A|upstream_gene_variant|MODIFIER|Asa6G01674|Asa6G01674|transcript|Asa6G01674.1|protein_coding||c.-2290G>A|||||2290|WARNING_TRANSCRIPT_MULTIPLE_STOP_CODONS,A|intergenic_region|MODIFIER|Asa6G01673-Asa6G01674|Asa6G01673-Asa6G01674|intergenic_region|Asa6G01673-Asa6G01674|||n.…	GT	0|0	0|0	0|0	0|0	0|0	0|0	0|0	0|0	0|0	0|0	0|0	0|0	0|0	0|0	1|1	0|0	0|0	0|0	0|0	0|0	0|0	0|0	0|0	0|0	0|0	0|0	0|0	1|0	1|0	0|0	0|0	0|0	0|0	0|0	0|0	0|0	0|0	0|0	1|1	1|1	0|0
chr6	446424238	.	T	G	999	PASS	DP=1623;VDB=0;SGB=188.158;RPB=0.809239;MQB=0;BQB=0;MQ0F=0;ICB=1.066e-10;HOB=0.180469;AC=54;AN=462;DP4=0,1360,0,220;MQ=45;ANN=G|upstream_gene_variant|MODIFIER|Asa6G01674|Asa6G01674|transcript|Asa6G01674.1|protein_coding||c.-2286T>G|||||2286|WARNING_TRANSCRIPT_MULTIPLE_STOP_CODONS,G|intergenic_region|MODIFIER|Asa6G01673-Asa6G01674|Asa6G01673-Asa6G01674|intergenic_region|Asa6G01673-Asa6G01674|||n.44…	GT	0|0	0|0	0|0	0|0	0|0	0|0	0|0	0|0	0|0	0|0	0|0	0|0	0|0	0|0	1|1	0|0	0|0	0|0	0|0	0|0	0|0	0|0	0|0	0|0	0|0	0|0	0|0	1|0	1|0	0|0	0|0	0|0	0|0	0|0	0|0	0|0	0|0	0|0	1|1	1|1	0|0
chr6	446424353	.	G	A	999	PASS	DP=3637;VDB=1;SGB=-151.969;RPB=7.06489e-15;MQB=0;MQSB=2.59539e-25;BQB=0;MQ0F=0;ICB=0.676527;HOB=0.028682;AC=137;AN=462;DP4=1461,25,485,153;MQ=38;ANN=A|upstream_gene_variant|MODIFIER|Asa6G01674|Asa6G01674|transcript|Asa6G01674.1|protein_coding||c.-2171G>A|||||2171|WARNING_TRANSCRIPT_MULTIPLE_STOP_CODONS,A|intergenic_region|MODIFIER|Asa6G01673-Asa6G01674|Asa6G01673-Asa6G01674|intergenic_region|Asa6…	GT	0|0	1|0	0|1	0|0	1|0	1|0	0|1	0|0	0|0	0|0	0|0	0|1	0|1	1|0	1|1	0|0	0|1	0|0	0|0	0|0	0|0	1|0	0|0	0|0	0|1	0|1	0|0	0|1	0|0	0|0	0|0	0|0	0|0	1|0	0|1	0|0	0|0	0|0	1|1	1|1	0|0
chr6	972932906	.	G	A	999	PASS	DP=2416;VDB=0;SGB=180.882;RPB=0.993148;MQB=1.46654e-27;BQB=0.798443;MQ0F=0;ICB=3.22234e-06;HOB=0.132406;AC=51;AN=458;DP4=0,2198,0,169;MQ=47;ANN=A|downstream_gene_variant|MODIFIER|Asa6G03711|Asa6G03711|transcript|Asa6G03711.1|protein_coding||c.*555G>A|||||555|WARNING_TRANSCRIPT_MULTIPLE_STOP_CODONS,A|intergenic_region|MODIFIER|Asa6G03711-Asa6G03712|Asa6G03711-Asa6G03712|intergenic_region|Asa6G0371…	GT	0|0	0|0	0|0	1|1	0|0	0|0	0|0	0|0	0|0	0|0	0|0	0|0	0|0	0|0	0|0	1|1	0|0	0|0	0|0	0|0	0|0	0|0	0|0	1|1	0|0	0|0	0|0	0|0	0|0	0|0	0|0	0|0	0|0	0|0	0|0	0|0	0|0	0|0	0|0	0|0	0|0
chr6	972932925	.	T	G	999	PASS	DP=2416;VDB=0;SGB=167.939;RPB=0.566511;MQB=0;BQB=0.0834723;MQ0F=0;ICB=0.00542734;HOB=0.102477;AC=108;AN=458;DP4=0,1725,0,621;MQ=47;ANN=G|downstream_gene_variant|MODIFIER|Asa6G03711|Asa6G03711|transcript|Asa6G03711.1|protein_coding||c.*574T>G|||||574|WARNING_TRANSCRIPT_MULTIPLE_STOP_CODONS,G|intergenic_region|MODIFIER|Asa6G03711-Asa6G03712|Asa6G03711-Asa6G03712|intergenic_region|Asa6G03711-Asa6G03…	GT	0|1	1|0	0|1	0|0	1|0	1|0	0|1	0|0	0|0	0|0	0|0	0|1	0|1	1|0	0|0	0|0	0|0	0|0	0|0	0|0	0|0	1|0	0|0	0|0	0|1	0|1	1|0	0|1	0|1	1|0	0|0	0|0	0|0	0|0	1|1	1|0	0|1	1|0	0|0	0|0	0|0
chr6	972932936	.	G	A	999	PASS	DP=2416;VDB=0;SGB=408.677;RPB=0.999509;MQB=0;BQB=0.765785;MQ0F=0;ICB=0.564695;HOB=0.0288419;AC=55;AN=458;DP4=0,1967,0,394;MQ=47;ANN=A|downstream_gene_variant|MODIFIER|Asa6G03711|Asa6G03711|transcript|Asa6G03711.1|protein_coding||c.*585G>A|||||585|WARNING_TRANSCRIPT_MULTIPLE_STOP_CODONS,A|intergenic_region|MODIFIER|Asa6G03711-Asa6G03712|Asa6G03711-Asa6G03712|intergenic_region|Asa6G03711-Asa6G03712…	GT	0|0	0|0	0|0	0|0	0|0	0|0	0|0	0|0	0|1	1|0	0|1	0|0	0|0	0|0	0|0	0|0	0|0	0|1	0|1	1|0	1|0	0|0	1|0	0|0	0|0	0|0	0|0	0|0	0|0	0|0	1|0	0|0	0|1	0|0	0|0	0|0	0|0	0|0	0|0	0|0	0|1
chr6	972933055	.	T	C	999	PASS	DP=2391;VDB=0;SGB=-356.903;RPB=0.986126;MQB=0;BQB=0.768455;MQ0F=0;ICB=9.95731e-13;HOB=0.247808;AC=282;AN=448;DP4=1046,0,1307,0;MQ=35;ANN=T|downstream_gene_variant|MODIFIER|Asa6G03711|Asa6G03711|transcript|Asa6G03711.1|protein_coding||c.*704C>T|||||704|WARNING_TRANSCRIPT_MULTIPLE_STOP_CODONS,T|intergenic_region|MODIFIER|Asa6G03711-Asa6G03712|Asa6G03711-Asa6G03712|intergenic_region|Asa6G03711-Asa6G…	GT	0|1	1|0	0|1	0|0	1|0	1|0	0|1	0|0	0|1	1|0	0|1	0|1	0|1	1|0	0|0	0|0	0|0	0|1	0|1	1|0	1|1	1|0	1|0	0|0	0|1	0|1	1|0	0|1	0|1	1|0	1|0	0|0	0|1	1|0	1|1	1|0	0|1	1|0	0|0	0|0	0|1
chr6	972933085	.	T	G	999	PASS	DP=2391;VDB=0;SGB=-137.349;RPB=0.998996;MQB=0;BQB=0.0872416;MQ0F=0;ICB=0.00770241;HOB=0.100536;AC=339;AN=448;DP4=636,0,1697,0;MQ=35;ANN=T|downstream_gene_variant|MODIFIER|Asa6G03711|Asa6G03711|transcript|Asa6G03711.1|protein_coding||c.*734G>T|||||734|WARNING_TRANSCRIPT_MULTIPLE_STOP_CODONS,T|intergenic_region|MODIFIER|Asa6G03711-Asa6G03712|Asa6G03711-Asa6G03712|intergenic_region|Asa6G03711-Asa6G0…	GT	0|1	1|0	0|1	0|0	1|0	1|0	0|1	0|0	0|0	0|0	0|0	0|1	0|1	1|0	0|0	0|0	0|0	0|0	0|0	0|0	0|0	1|0	0|0	0|0	0|1	0|1	1|0	0|1	0|1	1|0	0|0	0|0	0|0	1|0	1|1	1|0	0|1	1|0	0|0	0|0	0|0
chr6	972933094	.	A	G	999	PASS	DP=2391;VDB=0;SGB=426.959;RPB=0.996546;MQB=2.55183e-23;BQB=0.0520171;MQ0F=0;ICB=0.87227;HOB=0.0145189;AC=57;AN=448;DP4=1896,0,407,0;MQ=35;ANN=G|downstream_gene_variant|MODIFIER|Asa6G03711|Asa6G03711|transcript|Asa6G03711.1|protein_coding||c.*743A>G|||||743|WARNING_TRANSCRIPT_MULTIPLE_STOP_CODONS,G|intergenic_region|MODIFIER|Asa6G03711-Asa6G03712|Asa6G03711-Asa6G03712|intergenic_region|Asa6G03711-…	GT	0|0	0|0	0|0	0|0	0|0	0|0	0|0	0|0	0|1	1|0	0|1	0|0	0|0	0|0	0|0	0|0	0|0	0|1	0|1	1|0	1|0	0|0	1|0	0|0	0|0	0|0	0|0	0|0	0|0	0|0	1|0	0|0	0|1	0|0	0|0	0|0	0|0	0|0	0|0	0|0	0|1
chr6	972933125	.	A	G	999	PASS	DP=2377;VDB=0;SGB=-140.721;RPB=0.993389;MQB=0;BQB=0.718319;MQ0F=0;ICB=0.00630262;HOB=0.102718;AC=338;AN=448;DP4=652,0,1686,0;MQ=35;ANN=A|downstream_gene_variant|MODIFIER|Asa6G03711|Asa6G03711|transcript|Asa6G03711.1|protein_coding||c.*774G>A|||||774|WARNING_TRANSCRIPT_MULTIPLE_STOP_CODONS,A|intergenic_region|MODIFIER|Asa6G03711-Asa6G03712|Asa6G03711-Asa6G03712|intergenic_region|Asa6G03711-Asa6G03…	GT	0|1	1|0	0|1	0|0	1|0	1|0	0|1	0|0	0|0	0|0	0|0	0|1	0|1	1|0	0|0	0|0	0|0	0|0	0|0	0|0	0|0	1|0	0|0	0|0	0|1	0|1	1|0	0|1	0|1	1|0	0|0	0|0	0|0	1|0	1|1	1|0	0|1	1|0	0|0	0|0	0|0
chr7	1761608889	.	A	T	999	PASS	DP=2592;VDB=0;SGB=818.718;RPB=1;MQB=0;BQB=0.950165;MQ0F=0;ICB=2.01787e-43;HOB=0.476852;AC=180;AN=432;DP4=0,1500,0,988;MQ=45;ANN=T|intergenic_region|MODIFIER|Asa7G06421-Asa7G06422|Asa7G06421-Asa7G06422|intergenic_region|Asa7G06421-Asa7G06422|||n.680768027A>T||||||	GT	0|0	0|0	0|0	1|1	0|0	0|0	0|0	1|1	1|1	1|1	1|1	0|0	0|0	0|0	0|0	1|1	0|0	1|1	1|1	1|1	1|1	0|0	1|1	1|1	0|0	0|0	0|0	0|0	0|0	0|0	1|1	1|1	1|1	0|0	0|0	0|0	0|0	0|0	0|0	1|1	1|1
chr7	1761608932	.	A	G	999	PASS	DP=2593;VDB=0;SGB=820.723;RPB=0.999607;MQB=0;BQB=0.910123;MQ0F=0;ICB=2.24208e-44;HOB=0.482242;AC=181;AN=432;DP4=0,1515,0,999;MQ=45;ANN=G|intergenic_region|MODIFIER|Asa7G06421-Asa7G06422|Asa7G06421-Asa7G06422|intergenic_region|Asa7G06421-Asa7G06422|||n.680768070A>G||||||	GT	0|0	0|0	0|0	1|1	0|0	0|0	0|0	1|1	1|1	1|1	1|1	0|0	0|0	0|0	0|0	1|1	0|0	1|1	1|1	1|1	1|1	0|0	1|1	1|1	0|0	0|0	0|0	0|0	0|0	0|0	1|1	1|1	1|1	0|0	0|0	0|0	0|0	0|0	0|0	1|1	1|1
chr7	1762259502	.	C	A	999	PASS	DP=3128;VDB=0;SGB=415.679;RPB=2.60614e-36;MQB=4.97111e-07;MQSB=0;BQB=0;MQ0F=0;ICB=1.05029e-24;HOB=0.344811;AC=105;AN=432;DP4=973,706,391,1;MQ=37;ANN=A|intergenic_region|MODIFIER|Asa7G06421-Asa7G06422|Asa7G06421-Asa7G06422|intergenic_region|Asa7G06421-Asa7G06422|||n.681418640C>A||||||	GT	0|0	0|0	0|0	0|0	0|0	0|0	0|0	0|0	1|1	1|1	1|1	0|0	0|0	0|0	0|0	0|0	0|0	1|1	1|1	1|1	1|1	0|0	1|1	0|0	0|0	0|0	0|0	0|0	0|0	0|0	1|1	0|0	1|1	0|0	0|0	0|0	0|0	0|0	0|0	1|1	1|1
chr7	1762259549	.	G	A	999	PASS	DP=2155;VDB=0;SGB=-107.901;RPB=3.13236e-31;MQB=0;BQB=0.980605;MQ0F=0;ICB=0.281827;HOB=0.053867;AC=290;AN=430;DP4=0,925,0,1106;MQ=32;ANN=G|intergenic_region|MODIFIER|Asa7G06421-Asa7G06422|Asa7G06421-Asa7G06422|intergenic_region|Asa7G06421-Asa7G06422|||n.681418687A>G||||||	GT	1|0	0|1	0|1	0|0	1|1	1|0	0|1	0|0	0|0	0|0	0|0	1|0	0|1	0|0	0|0	0|0	0|1	0|0	0|0	0|0	0|0	0|1	0|0	0|0	1|1	1|1	1|0	0|1	1|0	0|1	0|0	0|0	0|0	1|0	0|1	0|1	1|0	0|1	0|0	0|0	0|0
chr7	1762259600	.	C	T	999	PASS	DP=2155;VDB=0;SGB=384.25;RPB=0.993905;MQB=0;BQB=0.229629;MQ0F=0;ICB=2.81622e-23;HOB=0.333975;AC=102;AN=430;DP4=0,1706,0,362;MQ=32;ANN=T|intergenic_region|MODIFIER|Asa7G06421-Asa7G06422|Asa7G06421-Asa7G06422|intergenic_region|Asa7G06421-Asa7G06422|||n.681418738C>T||||||	GT	0|0	0|0	0|0	0|0	0|0	0|0	0|0	0|0	1|1	1|1	1|1	0|0	0|0	0|0	0|0	0|0	0|0	1|1	1|1	1|1	1|1	0|0	1|1	0|0	0|0	0|0	0|0	0|0	0|0	0|0	1|1	0|0	1|1	0|0	0|0	0|0	0|0	0|0	0|0	1|1	1|1
chr7	1762287686	.	T	G	999	PASS	DP=3020;VDB=0;SGB=597.768;RPB=0.970925;MQB=0;BQB=0.393684;MQ0F=0;ICB=0.105725;HOB=0.0681761;AC=96;AN=436;DP4=2085,0,776,0;MQ=42;ANN=G|intergenic_region|MODIFIER|Asa7G06421-Asa7G06422|Asa7G06421-Asa7G06422|intergenic_region|Asa7G06421-Asa7G06422|||n.681446824T>G||||||	GT	0|0	0|0	0|0	0|0	0|0	0|0	0|0	0|0	0|1	1|0	0|1	0|0	0|0	0|0	0|0	0|0	0|0	1|0	0|1	1|0	0|1	0|0	1|0	0|0	0|0	0|0	0|0	0|0	0|0	0|0	0|1	0|0	0|1	0|1	0|0	0|0	0|0	0|0	0|0	1|1	1|0
chr7	1762470528	.	A	T	999	PASS	DP=2376;VDB=0;SGB=763.668;RPB=0.998765;MQB=0;BQB=0.85421;MQ0F=0;ICB=3.17764e-38;HOB=0.44139;AC=147;AN=438;DP4=1533,0,795,0;MQ=48;ANN=T|intergenic_region|MODIFIER|Asa7G06421-Asa7G06422|Asa7G06421-Asa7G06422|intergenic_region|Asa7G06421-Asa7G06422|||n.681629666A>T||||||	GT	0|0	0|0	0|0	1|1	0|0	0|0	0|0	1|1	1|1	1|1	1|1	0|0	0|0	0|0	0|0	1|1	0|0	1|1	0|1	1|1	1|1	0|0	1|1	1|1	0|0	0|0	0|0	0|0	0|0	0|0	1|1	1|1	1|1	0|0	0|0	0|0	0|0	0|0	0|0	1|1	1|1
chr7	1762477404	.	A	T	999	PASS	DP=1910;VDB=0;SGB=432.503;RPB=0.98303;MQB=0;BQB=0.949573;MQ0F=0;ICB=0.833101;HOB=0.0176456;AC=67;AN=446;DP4=1400,0,466,0;MQ=40;ANN=T|intergenic_region|MODIFIER|Asa7G06421-Asa7G06422|Asa7G06421-Asa7G06422|intergenic_region|Asa7G06421-Asa7G06422|||n.681636542A>T||||||	GT	0|0	0|0	0|0	0|0	0|0	0|0	0|0	0|0	0|1	1|0	0|1	0|0	0|0	0|0	0|0	0|0	0|0	1|0	0|1	1|0	0|1	0|0	1|0	0|0	0|0	0|0	0|0	0|0	0|0	0|0	0|1	0|0	0|1	0|0	0|0	0|0	0|0	0|0	0|0	1|1	1|0
chr7	1762498847	.	A	G	999	PASS	DP=1971;VDB=0;SGB=585.081;RPB=0.94436;MQB=0;BQB=0.66663;MQ0F=0;ICB=1.03377e-35;HOB=0.429002;AC=143;AN=432;DP4=1252,0,625,0;MQ=46;ANN=G|intergenic_region|MODIFIER|Asa7G06421-Asa7G06422|Asa7G06421-Asa7G06422|intergenic_region|Asa7G06421-Asa7G06422|||n.681657985A>G||||||	GT	0|0	0|0	0|0	1|1	0|0	0|0	0|0	1|1	1|1	1|1	1|1	0|0	0|0	0|0	0|0	1|1	0|0	1|1	1|1	1|1	1|1	0|0	1|1	1|1	0|0	0|0	0|0	0|0	0|0	0|0	1|1	1|1	1|1	0|0	0|0	0|0	0|0	0|0	0|0	1|1	1|1
chr7	1762498895	.	A	C	999	PASS	DP=1971;VDB=0;SGB=585.264;RPB=0.916616;MQB=0;BQB=0.943888;MQ0F=0;ICB=1.03377e-35;HOB=0.429002;AC=143;AN=432;DP4=1275,0,627,0;MQ=46;ANN=C|intergenic_region|MODIFIER|Asa7G06421-Asa7G06422|Asa7G06421-Asa7G06422|intergenic_region|Asa7G06421-Asa7G06422|||n.681658033A>C||||||	GT	0|0	0|0	0|0	1|1	0|0	0|0	0|0	1|1	1|1	1|1	1|1	0|0	0|0	0|0	0|0	1|1	0|0	1|1	1|1	1|1	1|1	0|0	1|1	1|1	0|0	0|0	0|0	0|0	0|0	0|0	1|1	1|1	1|1	0|0	0|0	0|0	0|0	0|0	0|0	1|1	1|1
chr7	1762732572	.	G	A	999	PASS	DP=2056;VDB=0;SGB=509.322;RPB=0.99755;MQB=0;BQB=0.523382;MQ0F=0;ICB=0;HOB=0.481784;AC=218;AN=448;DP4=0,1104,0,909;MQ=40;ANN=A|intergenic_region|MODIFIER|Asa7G06421-Asa7G06422|Asa7G06421-Asa7G06422|intergenic_region|Asa7G06421-Asa7G06422|||n.681891710G>A||||||	GT	0|0	0|0	0|0	1|1	0|0	0|0	0|0	1|1	1|1	1|1	1|1	0|0	0|0	0|0	1|1	1|1	0|0	1|1	1|1	1|1	1|1	0|0	1|1	1|1	0|0	0|0	0|0	0|0	0|0	0|0	1|1	1|1	1|1	0|0	0|0	0|0	0|0	0|0	1|1	1|1	1|1
chr7	1762741348	.	T	C	999	PASS	DP=2907;VDB=0;SGB=463.916;RPB=0.424435;MQB=1.20858e-36;MQSB=6.64536e-10;BQB=0;MQ0F=0;ICB=0.00624434;HOB=0.103345;AC=129;AN=458;DP4=1332,2,705,26;MQ=42;ANN=C|intergenic_region|MODIFIER|Asa7G06421-Asa7G06422|Asa7G06421-Asa7G06422|intergenic_region|Asa7G06421-Asa7G06422|||n.681900486T>C||||||	GT	0|0	0|0	0|0	1|1	0|0	0|0	0|0	1|1	0|0	1|0	0|1	0|0	0|0	0|0	0|1	1|1	0|0	1|0	0|1	1|0	0|1	0|0	1|0	1|1	0|0	0|0	0|0	0|0	0|0	0|0	0|1	1|1	0|1	0|0	0|0	0|0	0|0	0|0	1|0	1|1	1|0
chr7	1762741357	.	A	G	999	PASS	DP=2917;VDB=0;SGB=303.815;RPB=0.976634;MQB=0;MQSB=1.08216e-05;BQB=6.70828e-35;MQ0F=0;ICB=0.928558;HOB=0.00960302;AC=44;AN=460;DP4=1743,17,324,0;MQ=43;ANN=G|intergenic_region|MODIFIER|Asa7G06421-Asa7G06422|Asa7G06421-Asa7G06422|intergenic_region|Asa7G06421-Asa7G06422|||n.681900495A>G||||||	GT	0|0	0|0	0|0	0|0	0|0	0|0	0|0	0|0	1|1	0|1	1|0	0|0	0|0	0|0	0|0	0|0	0|0	0|1	0|0	0|1	1|0	0|0	0|1	0|0	0|0	0|0	0|1	0|0	0|0	0|0	1|0	0|0	1|0	0|0	0|0	0|0	0|0	0|0	0|0	0|0	0|1
chr7	1762741375	.	G	T	999	PASS	DP=2138;VDB=0;SGB=368.464;RPB=0.998655;MQB=0;BQB=0.0192082;MQ0F=0;ICB=0.971759;HOB=0.00623819;AC=50;AN=460;DP4=1553,0,362,0;MQ=42;ANN=T|intergenic_region|MODIFIER|Asa7G06421-Asa7G06422|Asa7G06421-Asa7G06422|intergenic_region|Asa7G06421-Asa7G06422|||n.681900513G>T||||||	GT	0|0	0|0	0|0	0|0	0|0	0|0	0|0	0|0	1|1	0|1	1|0	0|0	0|0	0|0	0|0	0|0	0|0	0|1	1|0	0|1	1|0	0|0	0|1	0|0	0|0	0|0	0|0	0|0	0|0	0|0	1|0	0|0	1|0	0|0	0|0	0|0	0|0	0|0	0|0	0|0	0|1
chr7	1762741422	.	A	G	999	PASS	DP=2138;VDB=0;SGB=337.322;RPB=0.995048;MQB=0;BQB=0.632151;MQ0F=0;ICB=0.905232;HOB=0.0113043;AC=46;AN=460;DP4=1566,0,339,0;MQ=42;ANN=G|intergenic_region|MODIFIER|Asa7G06421-Asa7G06422|Asa7G06421-Asa7G06422|intergenic_region|Asa7G06421-Asa7G06422|||n.681900560A>G||||||	GT	0|0	0|0	0|0	0|0	0|0	0|0	0|0	0|0	1|1	0|1	1|0	0|0	0|0	0|0	0|0	0|0	0|0	0|1	0|0	0|1	1|0	0|0	0|1	0|0	0|0	0|0	0|0	0|0	0|0	0|0	1|0	0|0	1|0	0|0	0|0	0|0	0|0	0|0	0|0	0|0	0|1
chr7	1762741446	.	C	A	999	PASS	DP=2138;VDB=0;SGB=360.511;RPB=0.992358;MQB=0;BQB=0.539748;MQ0F=0;ICB=0.848593;HOB=0.0149338;AC=50;AN=460;DP4=1677,0,356,0;MQ=42;ANN=A|intergenic_region|MODIFIER|Asa7G06421-Asa7G06422|Asa7G06421-Asa7G06422|intergenic_region|Asa7G06421-Asa7G06422|||n.681900584C>A||||||	GT	0|0	0|0	0|0	0|0	0|0	0|0	0|0	0|0	1|1	0|1	1|0	0|0	0|0	0|0	0|0	0|0	0|0	0|1	1|0	0|1	1|0	0|0	0|1	0|0	0|0	0|0	0|0	0|0	0|0	0|0	1|0	0|0	1|0	0|0	0|0	0|0	0|0	0|0	0|0	0|0	0|1
chr7	1762782184	.	C	T	999	PASS	DP=4110;VDB=0;SGB=527.634;RPB=0.988314;MQB=0;BQB=0.940943;MQ0F=0;ICB=0.297362;HOB=0.0458979;AC=76;AN=460;DP4=0,3141,0,762;MQ=29;ANN=T|intergenic_region|MODIFIER|Asa7G06421-Asa7G06422|Asa7G06421-Asa7G06422|intergenic_region|Asa7G06421-Asa7G06422|||n.681941322C>T||||||	GT	0|0	0|0	0|0	0|1	0|0	0|0	0|0	1|0	1|0	0|1	1|0	0|0	0|0	0|0	0|0	0|1	0|0	0|1	1|0	0|1	1|0	0|0	0|1	1|0	0|0	0|0	0|0	0|0	0|0	0|0	1|0	0|0	1|0	0|0	0|0	0|0	0|0	0|0	0|0	0|0	0|1
chr7	1762782213	.	A	G	999	PASS	DP=4110;VDB=0;SGB=-105.434;RPB=0.992484;MQB=0;BQB=0.975827;MQ0F=0;ICB=0.0012065;HOB=0.116456;AC=349;AN=460;DP4=0,676,0,3293;MQ=29;ANN=A|intergenic_region|MODIFIER|Asa7G06421-Asa7G06422|Asa7G06421-Asa7G06422|intergenic_region|Asa7G06421-Asa7G06422|||n.681941351G>A||||||	GT	1|0	0|1	0|1	0|0	0|1	1|0	0|1	0|0	0|0	0|0	0|0	1|0	0|1	1|0	0|0	0|0	0|1	0|0	0|0	0|0	0|0	0|1	0|0	0|0	1|0	0|1	1|0	0|1	1|0	0|1	0|0	0|0	0|0	1|0	0|1	0|1	1|0	0|1	0|0	0|0	0|0
chr7	1762782215	.	T	A	999	PASS	DP=4110;VDB=0;SGB=-108.497;RPB=0.995567;MQB=0;BQB=0.898383;MQ0F=0;ICB=0.0012065;HOB=0.116456;AC=349;AN=460;DP4=0,695,0,3304;MQ=30;ANN=T|intergenic_region|MODIFIER|Asa7G06421-Asa7G06422|Asa7G06421-Asa7G06422|intergenic_region|Asa7G06421-Asa7G06422|||n.681941353A>T||||||	GT	1|0	0|1	0|1	0|0	0|1	1|0	0|1	0|0	0|0	0|0	0|0	1|0	0|1	1|0	0|0	0|0	0|1	0|0	0|0	0|0	0|0	0|1	0|0	0|0	1|0	0|1	1|0	0|1	1|0	0|1	0|0	0|0	0|0	1|0	0|1	0|1	1|0	0|1	0|0	0|0	0|0
chr7	1762782246	.	C	T	999	PASS	DP=4110;VDB=0;SGB=247.093;RPB=0.997013;MQB=0.908946;BQB=0.839922;MQ0F=0;ICB=5.59258e-06;HOB=0.160766;AC=147;AN=460;DP4=0,2581,0,1417;MQ=30;ANN=T|intergenic_region|MODIFIER|Asa7G06421-Asa7G06422|Asa7G06421-Asa7G06422|intergenic_region|Asa7G06421-Asa7G06422|||n.681941384C>T||||||	GT	0|1	1|0	1|0	0|0	1|0	0|1	1|0	0|0	0|0	0|0	0|0	0|1	1|0	0|1	0|1	0|0	1|0	0|0	0|0	0|0	0|0	1|0	0|0	0|0	0|1	1|0	0|1	1|0	0|1	1|0	0|0	0|0	0|0	0|1	1|0	1|0	0|1	1|0	1|0	0|0	0|0
chr7	1762782252	.	G	A	999	PASS	DP=4110;VDB=0;SGB=617.49;RPB=0.999421;MQB=0.286783;BQB=0.952087;MQ0F=0;ICB=0.720471;HOB=0.0220132;AC=57;AN=460;DP4=0,3383,0,575;MQ=30;ANN=A|intergenic_region|MODIFIER|Asa7G06421-Asa7G06422|Asa7G06421-Asa7G06422|intergenic_region|Asa7G06421-Asa7G06422|||n.681941390G>A||||||	GT	0|0	0|0	0|0	0|0	0|0	0|0	0|0	0|0	1|0	0|1	1|0	0|0	0|0	0|0	0|0	0|0	0|0	0|1	1|0	0|1	1|0	0|0	0|1	0|0	0|0	0|0	0|0	0|0	0|0	0|0	1|0	0|0	1|0	0|0	0|0	0|0	0|0	0|0	0|0	0|0	0|1
chr7	1762782280	.	A	G	999	PASS	DP=4110;VDB=0;SGB=524.302;RPB=0.990667;MQB=0;BQB=0.601636;MQ0F=0;ICB=0.297362;HOB=0.0458979;AC=76;AN=460;DP4=0,3188,0,752;MQ=30;ANN=G|intergenic_region|MODIFIER|Asa7G06421-Asa7G06422|Asa7G06421-Asa7G06422|intergenic_region|Asa7G06421-Asa7G06422|||n.681941418A>G||||||	GT	0|0	0|0	0|0	0|1	0|0	0|0	0|0	1|0	1|0	0|1	1|0	0|0	0|0	0|0	0|0	0|1	0|0	0|1	1|0	0|1	1|0	0|0	0|1	1|0	0|0	0|0	0|0	0|0	0|0	0|0	1|0	0|0	1|0	0|0	0|0	0|0	0|0	0|0	0|0	0|0	0|1
chr7	1762782283	.	T	C	999	PASS	DP=4110;VDB=0;SGB=357.929;RPB=0.999958;MQB=0.824037;BQB=0.864442;MQ0F=0;ICB=0.905232;HOB=0.0113043;AC=46;AN=460;DP4=0,3576,0,399;MQ=30;ANN=C|intergenic_region|MODIFIER|Asa7G06421-Asa7G06422|Asa7G06421-Asa7G06422|intergenic_region|Asa7G06421-Asa7G06422|||n.681941421T>C||||||	GT	0|0	0|0	0|0	1|0	0|0	0|0	0|0	0|1	0|0	0|0	0|0	0|0	0|0	0|0	0|0	1|0	0|0	0|0	0|0	0|0	0|0	0|0	0|0	0|1	0|0	0|0	0|0	0|0	0|0	0|0	0|0	0|1	0|0	0|0	0|0	0|0	0|0	0|0	0|0	0|1	0|0
chr7	1762937490	.	C	T	999	PASS	DP=5263;VDB=0;SGB=573.335;RPB=0.999807;MQB=0;BQB=0.984419;MQ0F=0;ICB=0.717498;HOB=0.0175803;AC=30;AN=460;DP4=0,4821,0,357;MQ=44;ANN=T|intergenic_region|MODIFIER|Asa7G06422-Asa7G06423|Asa7G06422-Asa7G06423|intergenic_region|Asa7G06422-Asa7G06423|||n.682096628C>T||||||	GT	0|0	0|0	0|0	1|0	0|0	0|0	0|0	0|1	0|0	0|0	0|0	0|0	0|0	0|0	0|0	1|0	0|0	0|0	0|0	0|0	0|0	0|0	0|0	0|1	0|0	0|0	0|0	0|0	0|0	0|0	0|0	0|1	0|0	0|0	0|0	0|0	0|0	0|0	0|0	0|0	0|0
chr7	1762937527	.	C	T	999	PASS	DP=5263;VDB=0;SGB=-163.653;RPB=0.995985;MQB=0;BQB=0.73871;MQ0F=0;ICB=0.000960856;HOB=0.118563;AC=348;AN=460;DP4=0,1213,0,3897;MQ=44;ANN=C|intergenic_region|MODIFIER|Asa7G06422-Asa7G06423|Asa7G06422-Asa7G06423|intergenic_region|Asa7G06422-Asa7G06423|||n.682096665T>C||||||	GT	1|0	0|1	0|1	0|0	0|1	1|0	0|1	0|0	0|0	0|0	0|0	1|0	0|1	1|0	0|0	0|0	0|0	0|0	0|0	0|0	0|0	0|1	0|0	0|0	1|0	0|1	1|0	0|1	1|0	0|1	0|0	0|0	0|0	1|0	0|1	0|1	1|0	0|1	0|0	0|0	0|0
chr7	1762937572	.	C	G	999	PASS	DP=5263;VDB=0;SGB=613.536;RPB=0;MQB=0;BQB=5.98913e-10;MQ0F=0;ICB=0.22165;HOB=0.0517958;AC=80;AN=460;DP4=0,3982,0,905;MQ=44;ANN=G|intergenic_region|MODIFIER|Asa7G06422-Asa7G06423|Asa7G06422-Asa7G06423|intergenic_region|Asa7G06422-Asa7G06423|||n.682096710C>G||||||	GT	0|0	0|0	0|0	0|1	0|0	0|0	0|0	1|0	1|0	0|1	1|0	0|0	0|0	0|0	0|0	0|1	0|0	0|1	1|0	0|1	1|0	0|0	0|1	1|0	0|0	0|0	0|0	0|0	0|0	0|0	1|0	1|0	1|0	0|0	0|0	0|0	0|0	0|0	0|0	0|0	0|1
chr7	1762937633	.	C	T	999	PASS	DP=5167;VDB=0;SGB=525.884;RPB=1.4013e-45;MQB=0;BQB=0.453137;MQ0F=0;ICB=0.548257;HOB=0.0296408;AC=56;AN=460;DP4=4384,0,600,0;MQ=41;ANN=T|intergenic_region|MODIFIER|Asa7G06422-Asa7G06423|Asa7G06422-Asa7G06423|intergenic_region|Asa7G06422-Asa7G06423|||n.682096771C>T||||||	GT	0|0	0|0	0|0	0|0	0|0	0|0	0|0	0|0	1|0	0|1	1|0	0|0	0|0	0|0	0|0	0|0	0|0	0|1	1|0	0|1	1|0	0|0	0|1	0|0	0|0	0|0	0|0	0|0	0|0	0|0	1|0	0|0	1|0	0|0	0|0	0|0	0|0	0|0	0|0	0|0	0|1
chr7	1762937638	.	C	T	999	PASS	DP=5167;VDB=0;SGB=528.852;RPB=0;MQB=1.26117e-44;BQB=0.781851;MQ0F=0;ICB=0.22165;HOB=0.0517958;AC=80;AN=460;DP4=3971,0,876,0;MQ=41;ANN=T|intergenic_region|MODIFIER|Asa7G06422-Asa7G06423|Asa7G06422-Asa7G06423|intergenic_region|Asa7G06422-Asa7G06423|||n.682096776C>T||||||	GT	0|0	0|0	0|0	0|1	0|0	0|0	0|0	1|0	1|0	0|1	1|0	0|0	0|0	0|0	0|0	0|1	0|0	0|1	1|0	0|1	1|0	0|0	0|1	1|0	0|0	0|0	0|0	0|0	0|0	0|0	1|0	1|0	1|0	0|0	0|0	0|0	0|0	0|0	0|0	0|0	0|1
chr7	1762937698	.	A	C	999	PASS	DP=5167;VDB=0;SGB=-621.617;RPB=0.687482;MQB=0;BQB=0.623655;MQ0F=0;ICB=3.06735e-33;HOB=0.403412;AC=211;AN=460;DP4=2709,0,2239,0;MQ=41;ANN=C|intergenic_region|MODIFIER|Asa7G06422-Asa7G06423|Asa7G06422-Asa7G06423|intergenic_region|Asa7G06422-Asa7G06423|||n.682096836A>C||||||	GT	0|1	1|0	1|0	0|0	1|0	0|1	1|0	0|0	0|1	1|0	0|1	0|1	1|0	0|1	0|1	0|0	1|1	1|0	0|1	1|0	0|1	1|0	1|0	0|0	0|1	1|0	0|1	1|0	1|1	1|0	0|1	0|0	0|1	0|1	1|0	1|0	0|1	1|0	1|0	0|1	1|0
chr7	1762937709	.	T	C	999	PASS	DP=5167;VDB=0;SGB=441.609;RPB=9.62692e-43;MQB=0;BQB=0.0477777;MQ0F=0;ICB=0.548257;HOB=0.0296408;AC=56;AN=460;DP4=4511,0,564,0;MQ=41;ANN=C|intergenic_region|MODIFIER|Asa7G06422-Asa7G06423|Asa7G06422-Asa7G06423|intergenic_region|Asa7G06422-Asa7G06423|||n.682096847T>C||||||	GT	0|0	0|0	0|0	0|0	0|0	0|0	0|0	0|0	0|1	1|0	0|1	0|0	0|0	0|0	0|0	0|0	0|0	1|0	0|1	1|0	0|1	0|0	1|0	0|0	0|0	0|0	0|0	0|0	0|0	0|0	0|1	0|0	0|1	0|0	0|0	0|0	0|0	0|0	0|0	0|0	1|0
chr7	1762937715	.	C	T	999	PASS	DP=5167;VDB=0;SGB=190.241;RPB=0.227925;MQB=0;BQB=0.393058;MQ0F=0;ICB=2.024e-07;HOB=0.181333;AC=145;AN=460;DP4=3417,0,1639,0;MQ=41;ANN=T|intergenic_region|MODIFIER|Asa7G06422-Asa7G06423|Asa7G06422-Asa7G06423|intergenic_region|Asa7G06422-Asa7G06423|||n.682096853C>T||||||	GT	0|1	1|0	1|0	0|0	1|0	0|1	1|0	0|0	0|0	0|0	0|0	0|1	1|0	0|1	0|1	0|0	1|1	0|0	0|0	0|0	0|0	1|0	0|0	0|0	0|1	1|0	0|1	1|0	1|1	1|0	0|0	0|0	0|0	0|1	1|0	1|0	0|1	1|0	1|0	0|0	0|0
chr7	1762937722	.	G	A	999	PASS	DP=5166;VDB=0;SGB=548.939;RPB=0;MQB=3.37713e-42;BQB=0.795508;MQ0F=0;ICB=0.22165;HOB=0.0517958;AC=80;AN=460;DP4=4130,0,897,0;MQ=41;ANN=A|intergenic_region|MODIFIER|Asa7G06422-Asa7G06423|Asa7G06422-Asa7G06423|intergenic_region|Asa7G06422-Asa7G06423|||n.682096860G>A||||||	GT	0|0	0|0	0|0	0|1	0|0	0|0	0|0	1|0	0|1	1|0	0|1	0|0	0|0	0|0	0|0	0|1	0|0	1|0	0|1	1|0	0|1	0|0	1|0	1|0	0|0	0|0	0|0	0|0	0|0	0|0	0|1	1|0	0|1	0|0	0|0	0|0	0|0	0|0	0|0	0|0	1|0
chr7	1762970825	.	C	T	999	PASS	DP=4166;VDB=0;SGB=-215.059;RPB=0.878685;MQB=0;BQB=0.211682;MQ0F=0;ICB=0.00150658;HOB=0.118495;AC=302;AN=458;DP4=0,1393,0,2606;MQ=42;ANN=C|intergenic_region|MODIFIER|Asa7G06422-Asa7G06423|Asa7G06422-Asa7G06423|intergenic_region|Asa7G06422-Asa7G06423|||n.682129963T>C||||||	GT	0|1	1|0	1|0	0|0	1|0	0|1	1|0	0|0	0|0	0|0	0|0	0|1	1|0	0|1	1|1	0|0	1|0	0|0	0|0	0|0	0|0	1|0	0|0	0|0	0|1	1|0	0|1	1|0	0|1	1|0	0|0	0|0	0|0	0|1	1|0	1|0	0|1	1|0	1|1	0|0	0|0
chr7	1762970829	.	G	T	999	PASS	DP=4167;VDB=0;SGB=470.931;RPB=0.51097;MQB=0;MQSB=1;BQB=0.130052;MQ0F=0;ICB=0.0154286;HOB=0.0942392;AC=138;AN=458;DP4=1,2575,0,1386;MQ=42;ANN=T|intergenic_region|MODIFIER|Asa7G06422-Asa7G06423|Asa7G06422-Asa7G06423|intergenic_region|Asa7G06422-Asa7G06423|||n.682129967G>T||||||	GT	1|0	0|1	0|1	0|0	0|1	1|0	0|1	0|0	0|0	0|0	0|0	1|0	0|1	1|0	0|0	0|0	0|1	0|0	0|0	0|0	0|0	0|1	0|0	0|0	1|0	0|1	1|0	0|1	1|0	0|1	0|0	0|0	0|0	1|0	0|1	0|1	1|0	0|1	0|0	1|1	0|0
chr7	1762970956	.	T	C	999	PASS	DP=3827;VDB=0;SGB=234.621;RPB=0.992954;MQB=0;BQB=0.636213;MQ0F=0;ICB=0.00875239;HOB=0.1008;AC=140;AN=456;DP4=2279,0,1396,0;MQ=33;ANN=C|intergenic_region|MODIFIER|Asa7G06422-Asa7G06423|Asa7G06422-Asa7G06423|intergenic_region|Asa7G06422-Asa7G06423|||n.682130094T>C||||||	GT	1|0	0|1	0|1	0|0	0|1	1|0	0|1	0|0	0|0	0|0	0|0	1|0	0|1	1|0	0|0	0|0	0|1	0|0	0|0	0|0	0|0	0|1	0|0	0|0	1|0	0|1	1|0	0|1	1|0	0|1	0|0	0|0	0|0	1|0	0|1	0|1	1|0	0|1	0|0	1|1	0|0
chr7	1762970984	.	C	T	999	PASS	DP=3826;VDB=0;SGB=-133.163;RPB=0.992095;MQB=0;BQB=0.996805;MQ0F=0;ICB=0.0341405;HOB=0.0857572;AC=294;AN=456;DP4=1421,0,2271,0;MQ=33;ANN=C|intergenic_region|MODIFIER|Asa7G06422-Asa7G06423|Asa7G06422-Asa7G06423|intergenic_region|Asa7G06422-Asa7G06423|||n.682130122T>C||||||	GT	0|1	1|0	1|0	0|0	1|0	0|1	1|0	0|0	0|0	0|0	0|0	0|1	1|0	0|1	1|1	0|0	1|0	0|0	0|0	0|0	0|0	1|0	0|0	0|0	0|1	1|0	0|1	1|0	0|1	1|0	0|0	0|0	0|0	0|1	1|0	1|0	0|1	1|0	1|1	0|0	0|0
chr7	1763107837	.	T	C	999	PASS	DP=2294;VDB=0;SGB=4.27134;RPB=0.00492585;MQB=0;BQB=0.779966;MQ0F=0;ICB=8.69272e-05;HOB=0.128999;AC=81;AN=462;DP4=0,1990,0,274;MQ=31;ANN=C|intergenic_region|MODIFIER|Asa7G06422-Asa7G06423|Asa7G06422-Asa7G06423|intergenic_region|Asa7G06422-Asa7G06423|||n.682266975T>C||||||	GT	0|0	0|0	0|0	1|0	0|0	0|0	0|0	0|0	0|1	1|1	0|1	0|0	0|0	0|0	0|0	1|0	0|0	1|0	1|0	1|1	0|1	0|0	1|1	0|0	0|0	0|0	0|0	0|0	0|0	0|0	1|1	0|1	0|1	0|0	0|0	0|0	0|0	0|0	0|0	0|0	1|0
chr7	1763107854	.	A	T	949	PASS	DP=2303;VDB=0;SGB=93.1423;RPB=7.59914e-38;MQB=3.74937e-10;MQSB=0.00552753;BQB=0.458984;MQ0F=0;ICB=0.962476;HOB=0.00544423;AC=24;AN=460;DP4=8,1913,0,143;MQ=31;ANN=T|intergenic_region|MODIFIER|Asa7G06422-Asa7G06423|Asa7G06422-Asa7G06423|intergenic_region|Asa7G06422-Asa7G06423|||n.682266992A>T||||||	GT	0|0	0|0	0|0	0|1	0|0	0|0	0|0	0|1	0|0	0|0	0|0	0|0	0|0	0|0	0|0	0|0	0|0	0|0	0|1	0|0	0|0	0|0	0|0	0|0	0|0	0|0	0|0	0|0	0|0	0|0	0|0	0|0	0|0	0|0	0|0	0|0	0|0	0|0	0|0	0|0	0|0
chr7	1763107908	.	T	A	999	PASS	DP=2307;VDB=0;SGB=-15.5008;RPB=2.93386e-07;MQB=0;MQSB=0.000219102;BQB=0.594566;MQ0F=0;ICB=3.03939e-06;HOB=0.163724;AC=323;AN=462;DP4=0,593,11,1633;MQ=31;ANN=T|intergenic_region|MODIFIER|Asa7G06422-Asa7G06423|Asa7G06422-Asa7G06423|intergenic_region|Asa7G06422-Asa7G06423|||n.682267046A>T||||||	GT	0|1	1|0	1|0	0|0	1|0	0|1	1|0	0|0	0|0	0|0	0|0	0|1	0|0	0|1	0|1	0|0	1|0	0|0	0|0	0|0	0|0	1|0	0|0	0|0	0|1	1|0	0|1	1|0	0|1	1|0	0|0	0|0	0|0	0|1	1|0	1|0	0|1	1|0	1|0	0|0	0|0
chr7	1763107954	.	G	A	999	PASS	DP=2530;VDB=0;SGB=17.354;RPB=0.897296;MQB=0.00757844;BQB=0.110217;MQ0F=0;ICB=0.245221;HOB=0.0485748;AC=72;AN=462;DP4=2012,0,391,0;MQ=33;ANN=A|intergenic_region|MODIFIER|Asa7G06422-Asa7G06423|Asa7G06422-Asa7G06423|intergenic_region|Asa7G06422-Asa7G06423|||n.682267092G>A||||||	GT	0|0	0|0	0|0	1|0	0|0	0|0	0|0	1|0	0|1	1|0	0|1	0|0	0|0	0|0	0|0	0|1	0|0	1|0	0|0	1|0	0|1	0|0	1|0	0|1	0|0	0|0	0|0	0|0	0|0	0|0	0|1	0|1	0|1	0|0	0|0	0|0	0|0	0|0	0|0	0|0	1|0
chr7	1763107960	.	C	T	999	PASS	DP=2529;VDB=0;SGB=-174.208;RPB=0.967752;MQB=7.28874e-40;BQB=0.927095;MQ0F=0;ICB=0.0577691;HOB=0.0725624;AC=88;AN=462;DP4=1993,0,400,0;MQ=33;ANN=T|intergenic_region|MODIFIER|Asa7G06422-Asa7G06423|Asa7G06422-Asa7G06423|intergenic_region|Asa7G06422-Asa7G06423|||n.682267098C>T||||||	GT	0|0	0|0	0|0	0|1	0|0	0|0	0|0	0|1	0|1	1|0	0|1	0|0	0|0	0|0	0|0	0|0	0|0	1|0	0|1	1|0	0|1	0|0	1|0	0|0	0|0	0|0	0|0	0|0	0|0	0|0	0|1	0|0	0|1	0|0	0|0	0|0	0|0	0|0	0|0	1|0	1|0
chr7	1763108019	.	A	G	999	PASS	DP=2481;VDB=0;SGB=-145.367;RPB=0.926428;MQB=8.60056e-34;BQB=0.683861;MQ0F=0;ICB=0.169158;HOB=0.0555556;AC=77;AN=462;DP4=2072,0,351,0;MQ=33;ANN=G|intergenic_region|MODIFIER|Asa7G06422-Asa7G06423|Asa7G06422-Asa7G06423|intergenic_region|Asa7G06422-Asa7G06423|||n.682267157A>G||||||	GT	0|0	0|0	0|0	0|1	0|0	0|0	0|0	0|1	0|1	1|0	0|1	0|0	0|0	0|0	0|0	1|0	0|0	1|0	0|1	1|0	0|1	0|0	1|0	1|0	0|0	0|0	0|0	0|0	0|0	0|0	0|1	0|0	0|1	0|0	0|0	0|0	0|0	0|0	0|0	0|0	1|0
chr7	1763108050	.	C	T	999	PASS	DP=2481;VDB=0;SGB=46.008;RPB=0.999788;MQB=0;BQB=0.855631;MQ0F=0;ICB=0.000540409;HOB=0.124033;AC=119;AN=462;DP4=1813,0,624,0;MQ=33;ANN=T|intergenic_region|MODIFIER|Asa7G06422-Asa7G06423|Asa7G06422-Asa7G06423|intergenic_region|Asa7G06422-Asa7G06423|||n.682267188C>T||||||	GT	1|0	0|1	0|1	0|0	0|1	1|0	0|1	0|0	0|0	0|0	0|0	1|0	1|1	1|0	0|0	0|0	0|1	0|0	0|0	0|0	0|0	0|1	0|0	0|0	1|0	0|1	1|0	0|1	1|0	0|1	0|0	0|0	0|0	1|0	0|1	0|1	1|0	0|1	0|0	0|1	0|0
chr7	1763108055	.	C	T	999	PASS	DP=2481;VDB=0;SGB=1.12755;RPB=0.902207;MQB=0;BQB=0.996759;MQ0F=0;ICB=0.000695002;HOB=0.121812;AC=118;AN=462;DP4=1810,0,625,0;MQ=33;ANN=T|intergenic_region|MODIFIER|Asa7G06422-Asa7G06423|Asa7G06422-Asa7G06423|intergenic_region|Asa7G06422-Asa7G06423|||n.682267193C>T||||||	GT	1|0	0|1	0|1	0|0	0|1	1|0	0|1	0|0	0|0	0|0	0|0	1|0	1|1	1|0	0|0	0|0	0|1	0|0	0|0	0|0	0|0	0|1	0|0	0|0	1|0	0|1	1|0	0|1	1|0	0|1	0|0	0|0	0|0	1|0	0|1	0|1	1|0	0|1	0|0	0|1	0|0
[truncated: 94 more rows]
[truncated: 192 more columns]

## Sheet: Additional file 1 Table S7
Table S7. Detailed information of RNA-Seq data used in Weighted Gene Correlation Network Analysis
Type	Accession number	Tissue/Treatment	Description
[truncated: 185 more rows]

## Sheet: Additional file 1 Table S8
Table S8. Summary information of the 233 wild garlic and landraces accessions
[truncated: 234 more rows]

[truncated: 1 more sheets: Additional file 1 Table S9]
